# Supplementary material for: Presynaptic dysfunction in CASK-related neurodevelopmental disorders
Source: Transl Psychiatry. 2020 Sep 14;10:312. doi: 10.1038/s41398-020-00994-0 (PMC7490425; doi:10.1038/s41398-020-00994-0)
Supplement: Supplementary file 2 — Supplementary Table 3 [file 41398_2020_994_MOESM2_ESM.xlsx]

## Sheet: Supplementary Table 3
Supplementary Table 3: Differential expression between cases and controls
	entrez	hgnc_symbol	baseMean	log2FoldChange	lfcSE	stat	pvalue	padj
ENSG00000121410.11	1	A1BG	102.531	-0.226307	0.130458	-1.73472	0.0827911	0.181239
ENSG00000268895.5	NA	A1BG-AS1	371.198	-0.219463	0.103951	-2.1112	0.0347547	0.0897511
ENSG00000148584.14	29974	A1CF	0.161443	0.613776	3.06515	0.200244	0.84129	NA
ENSG00000175899.14	2	A2M	1375.45	1.97484	0.215453	9.166	4.90903e-20	2.87456e-18
ENSG00000245105.2	144571	A2M-AS1	43.56	-0.0127063	0.250016	-0.0508222	0.959467	0.978556
ENSG00000166535.19	144568	A2ML1	12.1481	-0.409514	0.467419	-0.876118	0.380966	0.55735
ENSG00000256661.1	NA	A2ML1-AS1	1.47511	-0.207085	0.785946	-0.263484	0.792177	0.878906
ENSG00000256904.1	NA	A2ML1-AS2	0.345791	-0.356385	3.055	-0.116656	0.907133	NA
ENSG00000256069.7	3	A2MP1	1.86021	-0.183884	0.793556	-0.231722	0.816754	0.894683
ENSG00000184389.9	127550	A3GALT2	11.3658	-0.19042	0.348576	-0.546281	0.584873	0.73437
ENSG00000128274.15	53947	A4GALT	7.97966	2.81301	0.501974	5.60389	2.0959e-08	2.45047e-07
ENSG00000118017.3	51146	A4GNT	0.930282	0.882722	0.989085	0.892463	0.372145	0.548628
ENSG00000094914.12	8086	AAAS	2037.11	0.193084	0.0426054	4.53191	5.84537e-06	4.20272e-05
ENSG00000081760.16	65985	AACS	1275.57	-0.0208863	0.101033	-0.206728	0.836222	0.907468
ENSG00000250420.8	NA	AACSP1	307.101	3.22696	0.524236	6.15554	7.4824e-10	1.11638e-08
ENSG00000114771.13	13	AADAC	0	NA	NA	NA	NA	NA
ENSG00000197953.5	344752	AADACL2	0.59519	-0.0427252	1.8492	-0.0231048	0.981567	NA
ENSG00000261846.2	344752	AADACL2	0	NA	NA	NA	NA	NA
ENSG00000242908.6	NA	AADACL2-AS1	0	NA	NA	NA	NA	NA
ENSG00000262466.5	NA	AADACL2-AS1	0	NA	NA	NA	NA	NA
ENSG00000188984.11	126767	AADACL3	0.195505	-0.752061	3.06633	-0.245264	0.806252	NA
ENSG00000204518.2	343066	AADACL4	0	NA	NA	NA	NA	NA
ENSG00000240602.7	NA	AADACP1	0.271182	-0.860826	3.06475	-0.280879	0.778803	NA
ENSG00000109576.13	51166	AADAT	1261.96	-0.313073	0.0689705	-4.53923	5.64611e-06	4.06677e-05
ENSG00000103591.12	79719	AAGAB	2527.93	0.0242838	0.0589085	0.412229	0.680172	0.804684
ENSG00000115977.18	22848	AAK1	6831.73	-0.462684	0.0734504	-6.29927	2.99051e-10	4.79406e-09
ENSG00000087884.14	28971	AAMDC	229.154	0.455946	0.101571	4.48895	7.15759e-06	5.06295e-05
ENSG00000127837.9	14	AAMP	3373.39	-0.0565983	0.0535855	-1.05622	0.290866	0.463141
ENSG00000129673.9	15	AANAT	7.03135	-0.179025	0.444852	-0.402437	0.687363	0.80987
ENSG00000131043.11	25980	AAR2	2174.98	-0.0438563	0.0396938	-1.10487	0.269218	0.438691
ENSG00000205002.3	441376	AARD	47.391	-0.454878	0.251982	-1.8052	0.071043	0.160816
ENSG00000090861.15	16	AARS	6726.6	-0.149989	0.0553654	-2.70908	0.00674703	0.0224478
ENSG00000124608.4	57505	AARS2	1351.3	-0.0055418	0.0716287	-0.0773685	0.93833	0.967147
ENSG00000266967.6	80755	AARSD1	150.31	0.0866976	0.0791572	1.09526	0.273403	0.443087
ENSG00000249038.2	NA	AARSP1	0.0562219	-0.577522	3.06822	-0.188227	0.850699	NA
ENSG00000157426.13	132949	AASDH	754.073	0.102532	0.0572493	1.79097	0.0732974	0.164763
ENSG00000149313.10	60496	AASDHPPT	7896.32	-0.298057	0.073692	-4.04463	5.24062e-05	0.000308551
ENSG00000008311.14	10157	AASS	1191.62	0.479007	0.0911578	5.2547	1.48262e-07	1.47682e-06
ENSG00000215458.8	NA	AATBC	0.82702	-0.151447	1.4284	-0.106026	0.915562	NA
ENSG00000275700.4	26574	AATF	1046	0.0575626	0.0661414	0.870297	0.384138	0.56041
ENSG00000276072.2	26574	AATF	0	NA	NA	NA	NA	NA
ENSG00000181409.11	9625	AATK	769.127	-0.577145	0.156313	-3.69225	0.000222283	0.00112407
ENSG00000281376.1	NA	ABALON	2.69075	0.841426	0.815531	1.03175	0.302188	0.475609
ENSG00000183044.11	18	ABAT	15005	-0.296791	0.0653513	-4.54147	5.58641e-06	4.02791e-05
ENSG00000165029.15	19	ABCA1	2362.38	0.659047	0.268823	2.4516	0.0142223	0.0424756
ENSG00000154263.17	10349	ABCA10	92.6782	-0.502716	0.187943	-2.67484	0.00747658	0.0245334
ENSG00000251595.7	NA	ABCA11P	112.256	-0.0236372	0.101401	-0.233107	0.815678	0.89406
ENSG00000144452.14	26154	ABCA12	111.603	1.16764	0.185711	6.28744	3.22745e-10	5.15324e-09
ENSG00000179869.14	154664	ABCA13	187.821	2.98272	0.21263	14.0278	1.0541e-44	4.09783e-42
ENSG00000238098.8	NA	ABCA17P	28.7626	-0.39566	0.216971	-1.82356	0.068218	0.155592
ENSG00000107331.16	20	ABCA2	5402.84	-0.232429	0.117827	-1.97263	0.0485373	0.118115
ENSG00000167972.13	21	ABCA3	7773.6	-0.470738	0.0760795	-6.18745	6.11439e-10	9.24723e-09
ENSG00000198691.11	24	ABCA4	25.5523	3.87449	0.486777	7.95948	1.72764e-15	5.70245e-14
ENSG00000154265.15	23461	ABCA5	1274.61	-0.495851	0.15578	-3.18303	0.00145744	0.00592328
ENSG00000154262.12	23460	ABCA6	28.5481	0.116833	0.296728	0.393736	0.693776	0.814786
ENSG00000064687.12	10347	ABCA7	1301.47	-0.329661	0.167559	-1.96743	0.0491333	0.119281
ENSG00000141338.13	10351	ABCA8	1381.39	1.05236	0.118586	8.8742	7.04395e-19	3.58473e-17
ENSG00000154258.16	10350	ABCA9	166.146	0.449991	0.364881	1.23325	0.217481	0.377109
ENSG00000231749.3	NA	ABCA9-AS1	0.151713	0.56391	3.06376	0.184058	0.853968	NA
ENSG00000085563.14	5243	ABCB1	23.6766	-0.419778	0.245686	-1.7086	0.0875258	0.189558
ENSG00000135776.4	23456	ABCB10	884.624	-0.0519204	0.0581189	-0.893347	0.371671	0.548078
ENSG00000274099.1	NA	ABCB10P1	0.124782	0.740343	3.06581	0.241484	0.80918	NA
ENSG00000280461.1	NA	ABCB10P1	0	NA	NA	NA	NA	NA
ENSG00000281173.1	NA	ABCB10P1	0	NA	NA	NA	NA	NA
ENSG00000261524.1	NA	ABCB10P3	0.170424	-1.23182	3.06427	-0.401993	0.687689	NA
ENSG00000282479.1	NA	ABCB10P3	0	NA	NA	NA	NA	NA
ENSG00000260053.2	NA	ABCB10P4	0	NA	NA	NA	NA	NA
ENSG00000274192.1	NA	ABCB10P4	0	NA	NA	NA	NA	NA
ENSG00000282004.1	NA	ABCB10P4	0	NA	NA	NA	NA	NA
ENSG00000073734.8	8647	ABCB11	55.1238	-1.64227	0.388131	-4.23121	2.32435e-05	0.00014786
ENSG00000276582.1	8647	ABCB11	0	NA	NA	NA	NA	NA
ENSG00000005471.15	5244	ABCB4	15.6694	0.66023	0.465731	1.41762	0.156301	0.29518
ENSG00000004846.16	340273	ABCB5	1.68815	0.664171	1.12923	0.588162	0.556424	0.711871
ENSG00000115657.12	10058	ABCB6	305.35	-0.0924219	0.127953	-0.722311	0.470103	0.639959
ENSG00000131269.15	22	ABCB7	590.905	0.0131778	0.0671959	0.19611	0.844524	0.911969
ENSG00000197150.12	11194	ABCB8	2356.02	-0.147135	0.0924599	-1.59134	0.111534	0.228404
ENSG00000150967.17	23457	ABCB9	716.322	-0.155593	0.107171	-1.45183	0.14655	0.281166
ENSG00000103222.18	4363	ABCC1	2054.3	0.323084	0.0570297	5.66518	1.46869e-08	1.76205e-07
ENSG00000278183.4	4363	ABCC1	0	NA	NA	NA	NA	NA
ENSG00000124574.14	89845	ABCC10	1988.01	-0.113801	0.0810305	-1.40442	0.160194	0.300787
ENSG00000121270.15	85320	ABCC11	78.0002	-0.853519	0.171651	-4.9724	6.61301e-07	5.7938e-06
ENSG00000140798.15	94160	ABCC12	1.7565	0.389328	0.785232	0.495813	0.620027	0.761249
ENSG00000243064.8	NA	ABCC13	0.0887821	0.240647	3.06535	0.0785056	0.937426	NA
ENSG00000023839.10	1244	ABCC2	46.2823	0.314935	0.161548	1.94948	0.0512376	0.123354
ENSG00000108846.15	8714	ABCC3	2.24966	2.29933	0.924011	2.48843	0.0128309	0.0388677
ENSG00000125257.13	10257	ABCC4	471.559	0.107273	0.181518	0.590977	0.554536	0.710624
ENSG00000114770.16	10057	ABCC5	5610.51	0.0199678	0.079104	0.252424	0.800713	0.883718
ENSG00000223882.1	NA	ABCC5-AS1	0	NA	NA	NA	NA	NA
ENSG00000091262.14	368	ABCC6	39.5603	0.634871	0.297592	2.13336	0.0328949	0.0857688
ENSG00000275331.4	368	ABCC6	0	NA	NA	NA	NA	NA
ENSG00000256340.8	NA	ABCC6P1	8.60611	1.48242	0.368448	4.02342	5.73584e-05	0.000334611
ENSG00000255277.3	NA	ABCC6P2	6.66046	1.29051	0.390961	3.30087	0.00096386	0.00414595
ENSG00000273808.2	NA	ABCC6P2	0	NA	NA	NA	NA	NA
ENSG00000006071.11	6833	ABCC8	429.374	-0.547325	0.165089	-3.31534	0.000915316	0.00396467
ENSG00000069431.10	10060	ABCC9	373.104	0.681649	0.158719	4.29469	1.74939e-05	0.000114432
ENSG00000101986.11	215	ABCD1	379.514	-0.0087263	0.092945	-0.0938867	0.925199	0.959514
ENSG00000215151.4	NA	ABCD1P2	0	NA	NA	NA	NA	NA
ENSG00000261233.2	NA	ABCD1P3	0	NA	NA	NA	NA	NA
ENSG00000225293.1	NA	ABCD1P4	0	NA	NA	NA	NA	NA
ENSG00000214330.4	NA	ABCD1P5	0	NA	NA	NA	NA	NA
ENSG00000173208.3	225	ABCD2	342.66	-1.11243	0.152866	-7.2772	3.40809e-13	8.38984e-12
ENSG00000117528.11	5825	ABCD3	2661.21	0.0312072	0.053321	0.58527	0.558366	0.713372
ENSG00000119688.20	5826	ABCD4	2228.05	0.18543	0.0705258	2.62925	0.00855722	0.0275306
ENSG00000164163.10	6059	ABCE1	2466.62	-0.0949554	0.060975	-1.55728	0.119403	0.241028
ENSG00000204574.12	23	ABCF1	3261.99	0.0853933	0.0473195	1.80461	0.0711359	0.160962
ENSG00000206490.11	23	ABCF1	0	NA	NA	NA	NA	NA
ENSG00000225989.9	23	ABCF1	0	NA	NA	NA	NA	NA
ENSG00000231129.8	23	ABCF1	0	NA	NA	NA	NA	NA
ENSG00000232169.9	23	ABCF1	0	NA	NA	NA	NA	NA
ENSG00000236149.9	23	ABCF1	0	NA	NA	NA	NA	NA
ENSG00000236342.8	23	ABCF1	0	NA	NA	NA	NA	NA
ENSG00000033050.7	10061	ABCF2	2547.68	-0.0537872	0.0418711	-1.28459	0.198935	0.353379
ENSG00000242159.1	NA	ABCF2P1	1.20865	0.149847	1.02259	0.146536	0.883498	0.936646
ENSG00000228769.1	NA	ABCF2P2	0	NA	NA	NA	NA	NA
ENSG00000161204.11	55324	ABCF3	2135	-0.136118	0.0545737	-2.4942	0.0126241	0.038341
ENSG00000160179.18	9619	ABCG1	810.446	0.209183	0.155013	1.34945	0.177193	0.324489
ENSG00000118777.10	9429	ABCG2	26.5838	1.00255	0.525796	1.90673	0.0565552	0.13336
ENSG00000172350.9	64137	ABCG4	421.343	0.0552235	0.135559	0.407376	0.683732	0.807412
ENSG00000138075.11	64240	ABCG5	0.538721	1.5639	2.10856	0.741692	0.458274	NA
ENSG00000143921.6	64241	ABCG8	0.541162	-1.43632	1.80623	-0.7952	0.426497	NA
ENSG00000143994.13	84696	ABHD1	20.9572	-0.0819406	0.388547	-0.21089	0.832973	0.905398
ENSG00000144827.8	55347	ABHD10	2024.11	-0.174747	0.0425059	-4.11113	3.93723e-05	0.000238277
ENSG00000106077.18	83451	ABHD11	325.266	0.0751945	0.0732546	1.02648	0.304664	0.478753
ENSG00000225969.1	NA	ABHD11-AS1	0.104644	-0.288983	3.06822	-0.0941859	0.924962	NA
ENSG00000100997.18	26090	ABHD12	2060.17	-0.236017	0.091663	-2.57483	0.0100289	0.0315829
ENSG00000131969.14	145447	ABHD12B	2.34028	1.54084	0.919803	1.67519	0.093897	0.199953
ENSG00000139826.5	84945	ABHD13	737.216	0.126292	0.0839389	1.50457	0.132435	0.260506
ENSG00000248487.8	25864	ABHD14A	800.394	-0.0870462	0.0772364	-1.12701	0.259738	0.427576
ENSG00000114786.15	100526760	ABHD14A-ACY1	21.785	-0.384582	0.261292	-1.47185	0.141063	0.273412
ENSG00000114779.19	84836	ABHD14B	179.336	0.818446	0.11648	7.02648	2.11812e-12	4.66453e-11
ENSG00000168792.4	116236	ABHD15	151.609	1.13322	0.171552	6.60566	3.95756e-11	7.35538e-10
ENSG00000264031.1	NA	ABHD15-AS1	0.134824	0.570838	3.06446	0.186277	0.852228	NA
ENSG00000204427.11	7920	ABHD16A	293.014	-0.0971109	0.113833	-0.853098	0.393605	0.569295
ENSG00000206403.11	7920	ABHD16A	0	NA	NA	NA	NA	NA
ENSG00000224552.9	7920	ABHD16A	0	NA	NA	NA	NA	NA
ENSG00000230475.9	7920	ABHD16A	0	NA	NA	NA	NA	NA
ENSG00000231488.9	7920	ABHD16A	0	NA	NA	NA	NA	NA
ENSG00000235676.9	7920	ABHD16A	0	NA	NA	NA	NA	NA
ENSG00000236063.9	7920	ABHD16A	0	NA	NA	NA	NA	NA
ENSG00000183260.6	140701	ABHD16B	0.0904919	-0.252027	3.06522	-0.0822216	0.93447	NA
ENSG00000129968.15	81926	ABHD17A	1113.56	-0.190915	0.155987	-1.22391	0.220984	0.381318
ENSG00000198658.4	NA	ABHD17AP1	1.41186	-0.745809	0.891066	-0.836985	0.402601	0.57768
ENSG00000250536.1	NA	ABHD17AP3	0.156094	-0.954712	3.06616	-0.311371	0.755519	NA
ENSG00000229107.2	NA	ABHD17AP4	0.168297	-0.665183	3.06815	-0.216802	0.828362	NA
ENSG00000263366.2	NA	ABHD17AP5	0.354758	-0.238261	2.27081	-0.104924	0.916436	NA
ENSG00000226981.2	NA	ABHD17AP6	0.622495	-0.978776	2.22708	-0.439489	0.660307	NA
ENSG00000260864.1	NA	ABHD17AP7	0	NA	NA	NA	NA	NA
ENSG00000260540.2	NA	ABHD17AP8	0	NA	NA	NA	NA	NA
ENSG00000261536.2	NA	ABHD17AP9	0	NA	NA	NA	NA	NA
ENSG00000107362.13	51104	ABHD17B	1213.78	0.0522345	0.0682402	0.76545	0.444003	0.617308
ENSG00000136379.11	58489	ABHD17C	1721.21	-0.186234	0.064829	-2.8727	0.00406985	0.0144525
ENSG00000164074.14	80167	ABHD18	609.434	-0.162405	0.0533214	-3.04578	0.0023208	0.00887536
ENSG00000140526.16	11057	ABHD2	6651.76	-0.251427	0.0664748	-3.78229	0.000155391	0.000816631
ENSG00000158201.9	171586	ABHD3	423.627	-0.743948	0.104967	-7.08743	1.36624e-12	3.08646e-11
ENSG00000100439.10	63874	ABHD4	1943.39	0.180868	0.161149	1.12236	0.261709	0.429758
ENSG00000011198.7	51099	ABHD5	501.348	-0.118836	0.0813803	-1.46025	0.14422	0.277992
ENSG00000163686.13	57406	ABHD6	852.087	0.0344166	0.0824999	0.417171	0.676553	0.802499
ENSG00000127220.5	79575	ABHD8	984.726	-0.411139	0.146928	-2.79824	0.00513814	0.0177136
ENSG00000136754.16	10006	ABI1	2283.22	-0.141623	0.0518543	-2.73116	0.00631111	0.0211707
ENSG00000271484.1	NA	ABI1P1	0.143567	0.067533	3.06676	0.022021	0.982431	NA
ENSG00000138443.15	10152	ABI2	12767.3	-0.175535	0.0319084	-5.5012	3.77218e-08	4.21659e-07
ENSG00000108798.8	51225	ABI3	1.38304	1.09666	0.876195	1.25162	0.210709	0.36854
ENSG00000154175.16	25890	ABI3BP	69.6712	2.85957	0.30382	9.41206	4.86499e-21	3.2499e-19
ENSG00000119328.11	54942	ABITRAM	702.222	0.19263	0.110396	1.7449	0.0810024	0.178103
ENSG00000251106.1	NA	ABITRAMP1	0.11052	-0.288983	3.06822	-0.0941859	0.924962	NA
ENSG00000097007.17	25	ABL1	6866.46	0.137915	0.0632051	2.18202	0.0291077	0.0776261
ENSG00000143322.19	27	ABL2	2789.97	-0.106435	0.065945	-1.614	0.106528	0.220639
ENSG00000099204.18	3983	ABLIM1	8666.98	-0.219413	0.0973542	-2.25376	0.0242115	0.0666156
ENSG00000163995.18	84448	ABLIM2	903.885	-0.705026	0.168345	-4.18799	2.81434e-05	0.00017599
ENSG00000173210.19	22885	ABLIM3	3354.92	-1.41603	0.22763	-6.22076	4.94746e-10	7.60457e-09
ENSG00000175164.13	28	ABO	1.86936	1.17726	0.929774	1.26618	0.205447	0.361746
ENSG00000281879.1	28	ABO	0	NA	NA	NA	NA	NA
ENSG00000159842.14	29	ABR	8972.95	0.0563485	0.0766407	0.73523	0.462199	0.633357
ENSG00000276016.4	29	ABR	0	NA	NA	NA	NA	NA
ENSG00000278741.4	29	ABR	0	NA	NA	NA	NA	NA
ENSG00000174429.3	137735	ABRA	0.147469	0.176736	3.06682	0.0576285	0.954045	NA
ENSG00000146386.7	58527	ABRACL	413.277	0.0274322	0.107338	0.255569	0.798284	0.882251
ENSG00000163322.13	84142	ABRAXAS1	259.525	0.865153	0.11078	7.80962	5.73596e-15	1.75656e-13
ENSG00000165660.7	23172	ABRAXAS2	1014.58	-0.0290097	0.0438271	-0.661914	0.508027	0.672993
ENSG00000146109.4	29777	ABT1	715.05	0.164082	0.0880898	1.86267	0.0625086	0.1448
ENSG00000250496.2	NA	ABT1P1	1.55696	0.404861	0.864866	0.46812	0.639699	0.776056
ENSG00000114626.17	80325	ABTB1	167.285	0.853394	0.122269	6.97967	2.95876e-12	6.40987e-11
ENSG00000166016.5	25841	ABTB2	777.717	-0.193739	0.0889064	-2.17914	0.0293213	0.078073
ENSG00000060971.17	30	ACAA1	1498.03	-0.0397187	0.0526796	-0.753968	0.450869	0.623385
ENSG00000167315.17	10449	ACAA2	837.055	0.203157	0.099917	2.03326	0.0420261	0.104831
ENSG00000275176.4	31	ACACA	0	NA	NA	NA	NA	NA
ENSG00000278540.4	31	ACACA	7726.05	-0.414676	0.0537766	-7.71109	1.24744e-14	3.64086e-13
ENSG00000076555.15	32	ACACB	560.786	0.610692	0.107713	5.6696	1.43129e-08	1.72086e-07
ENSG00000111271.14	80724	ACAD10	1104.98	0.183855	0.0594313	3.09357	0.00197761	0.00773714
ENSG00000240303.7	84129	ACAD11	143.695	0.256914	0.11742	2.18799	0.0286704	0.0766764
ENSG00000151498.11	27034	ACAD8	1428.3	0.152574	0.0569314	2.67995	0.00736327	0.0242212
ENSG00000177646.17	28976	ACAD9	1508.64	-0.106696	0.0556054	-1.91881	0.055008	0.13037
ENSG00000115361.7	33	ACADL	58.8269	-0.982254	0.167513	-5.86373	4.52581e-09	5.97816e-08
ENSG00000117054.13	34	ACADM	1653.69	-0.0425204	0.0554694	-0.766557	0.443345	0.616672
ENSG00000122971.8	35	ACADS	76.3869	-0.178428	0.217834	-0.8191	0.412729	0.587514
ENSG00000196177.12	36	ACADSB	1610.54	-0.249549	0.0709782	-3.51585	0.000438348	0.00206346
ENSG00000072778.19	37	ACADVL	3482.51	0.519705	0.137429	3.78161	0.000155816	0.000818406
ENSG00000157766.15	176	ACAN	2.75684	1.34378	0.730241	1.84019	0.0657405	0.150937
ENSG00000072818.11	9744	ACAP1	38.5089	0.410482	0.186296	2.20339	0.0275676	0.0742082
ENSG00000114331.12	23527	ACAP2	2420.52	0.0976461	0.0593165	1.64619	0.0997251	0.20951
ENSG00000229325.1	NA	ACAP2-IT1	177.202	-0.243788	0.116272	-2.09671	0.0360194	0.0924683
ENSG00000131584.18	116983	ACAP3	3263.76	-0.141754	0.146209	-0.969527	0.332282	0.507577
ENSG00000075239.13	38	ACAT1	1684.72	-0.360736	0.0920037	-3.92089	8.82235e-05	0.000490734
ENSG00000120437.8	39	ACAT2	4217.17	-0.30137	0.102492	-2.94041	0.00327777	0.0119912
ENSG00000182827.8	64746	ACBD3	1959.47	-0.152428	0.0482391	-3.15984	0.00157854	0.00635607
ENSG00000234478.1	NA	ACBD3-AS1	0.146781	-0.00992873	3.06518	-0.00323921	0.997415	NA
ENSG00000181513.14	79777	ACBD4	236.79	0.131037	0.115367	1.13583	0.256028	0.42321
ENSG00000107897.18	91452	ACBD5	2606.12	-0.323175	0.0696964	-4.6369	3.53677e-06	2.66256e-05
ENSG00000230124.6	84320	ACBD6	2456.37	-0.0706479	0.0423506	-1.66817	0.0952829	0.202365
ENSG00000176244.6	414149	ACBD7	327.624	-0.068386	0.17167	-0.398357	0.690367	0.812043
ENSG00000110455.13	84680	ACCS	12.0535	-0.186713	0.466167	-0.400529	0.688767	0.810984
ENSG00000205126.2	390110	ACCSL	0.905138	-0.0560177	1.42833	-0.0392189	0.968716	0.983687
ENSG00000102977.13	65057	ACD	1222.27	-0.356212	0.088648	-4.01827	5.86263e-05	0.000341154
ENSG00000159640.14	1636	ACE	34.3028	-0.0813196	0.180207	-0.451257	0.651804	0.785185
ENSG00000130234.10	59272	ACE2	16.6249	1.0055	0.275906	3.64437	0.000268046	0.00132907
ENSG00000224353.2	NA	ACE3P	0	NA	NA	NA	NA	NA
ENSG00000167769.4	125981	ACER1	2.29312	-0.281299	0.662019	-0.424911	0.670902	0.798509
ENSG00000177076.5	340485	ACER2	171.836	-0.0297786	0.106044	-0.280813	0.778854	0.869708
ENSG00000078124.11	55331	ACER3	1367.84	-0.189465	0.0537753	-3.52328	0.000426242	0.00201257
ENSG00000087085.13	43	ACHE	1044.69	-0.948243	0.143025	-6.62993	3.35838e-11	6.31728e-10
ENSG00000100813.14	22985	ACIN1	10772.5	0.195327	0.0496274	3.93586	8.28987e-05	0.000464997
ENSG00000213088.9	2532	ACKR1	591.587	0.61873	0.0848894	7.28866	3.13049e-13	7.72684e-12
ENSG00000144648.14	1238	ACKR2	15.898	-0.142378	0.289741	-0.491397	0.623146	0.76362
ENSG00000144476.5	57007	ACKR3	752.862	-0.346791	0.172695	-2.00812	0.0446308	0.110306
ENSG00000129048.6	51554	ACKR4	0.582017	-0.321589	1.36061	-0.236357	0.813156	NA
ENSG00000131473.16	47	ACLY	13998.9	-0.113349	0.0532942	-2.12686	0.033432	0.0869423
ENSG00000153086.13	130013	ACMSD	0.172905	0.904436	3.06083	0.295488	0.767621	NA
ENSG00000227411.1	NA	ACNATP	0.313078	1.61077	2.84306	0.56656	0.571013	NA
ENSG00000122729.18	48	ACO1	1328.59	0.67922	0.0864927	7.85292	4.06448e-15	1.27254e-13
ENSG00000100412.15	50	ACO2	7246.78	-0.198774	0.0831818	-2.38963	0.0168654	0.0489996
ENSG00000102794.9	730249	ACOD1	0	NA	NA	NA	NA	NA
ENSG00000184227.7	641371	ACOT1	48.9211	-0.231487	0.237886	-0.973103	0.330502	0.505774
ENSG00000162390.17	26027	ACOT11	18.7658	0.496967	0.27317	1.81926	0.0688718	0.156674
ENSG00000172497.8	134526	ACOT12	20.2497	0.290734	0.310358	0.936769	0.348877	0.524787
ENSG00000112304.10	55856	ACOT13	729.565	0.0360879	0.109101	0.330776	0.740814	0.845974
ENSG00000119673.14	10965	ACOT2	179.802	-0.0721319	0.137777	-0.52354	0.600598	0.746614
ENSG00000177465.4	122970	ACOT4	8.54931	0.0213447	0.360451	0.0592167	0.95278	0.975039
ENSG00000205669.2	641372	ACOT6	1.24314	1.78895	1.04582	1.71058	0.0871592	0.188931
ENSG00000097021.19	11332	ACOT7	6258.26	-0.598062	0.0636207	-9.40042	5.43444e-21	3.61306e-19
ENSG00000101473.16	10005	ACOT8	978.834	-0.211425	0.0515599	-4.10057	4.12129e-05	0.000248022
ENSG00000123130.16	23597	ACOT9	839.573	0.474483	0.160248	2.96094	0.00306705	0.0113075
ENSG00000161533.11	51	ACOX1	2575.15	-0.210729	0.0767218	-2.74666	0.00602057	0.0203105
ENSG00000168306.12	8309	ACOX2	22.2788	2.14142	0.278166	7.69836	1.37821e-14	3.99752e-13
ENSG00000087008.15	8310	ACOX3	837.121	-0.094267	0.054137	-1.74127	0.0816365	0.179285
ENSG00000153093.18	55289	ACOXL	2.23137	0.203739	0.655839	0.310654	0.756064	0.856458
ENSG00000204581.2	NA	ACOXL-AS1	8.45655	1.04567	0.464355	2.25188	0.0243299	0.0668822
ENSG00000143727.15	52	ACP1	3752.1	-0.0499113	0.0654078	-0.763078	0.445417	0.61826
ENSG00000134575.9	53	ACP2	1993.45	-0.0357553	0.057769	-0.618937	0.535958	0.696234
ENSG00000142513.5	93650	ACP4	0.374354	-1.23486	2.71796	-0.454334	0.649588	NA
ENSG00000102575.10	54	ACP5	1.38263	1.47694	0.909629	1.62367	0.104447	0.217342
ENSG00000162836.11	51205	ACP6	514.633	0.896658	0.110399	8.12197	4.58695e-16	1.63345e-14
ENSG00000183760.10	390928	ACP7	0.532186	-1.28204	1.57543	-0.813769	0.415777	NA
ENSG00000014257.15	55	ACPP	0.270945	1.28522	3.05393	0.420841	0.673871	NA
ENSG00000100312.10	49	ACR	8.44523	0.528631	0.518766	1.01902	0.308195	0.482561
ENSG00000111644.7	84519	ACRBP	74.875	0.197299	0.15104	1.30627	0.19146	0.343655
ENSG00000134940.13	56	ACRV1	13.0726	-0.985148	0.337729	-2.91698	0.00353437	0.0127879
ENSG00000103740.9	23205	ACSBG1	250.817	-0.45092	0.251495	-1.79296	0.0729797	0.164266
ENSG00000130377.13	81616	ACSBG2	3.92251	2.32111	0.618523	3.75266	0.000174968	0.000908599
ENSG00000167107.12	80221	ACSF2	261.715	1.37734	0.189722	7.25977	3.87748e-13	9.49525e-12
ENSG00000176715.15	197322	ACSF3	921.519	0.00170918	0.0906066	0.0188638	0.98495	0.992198
ENSG00000151726.13	2180	ACSL1	2280.66	-0.574874	0.114909	-5.00285	5.64891e-07	5.02105e-06
ENSG00000123983.13	2181	ACSL3	6227.92	-0.40711	0.154502	-2.63498	0.00841425	0.0271581
ENSG00000068366.19	2182	ACSL4	5054.99	-0.198657	0.193656	-1.02582	0.304975	0.479012
ENSG00000197142.10	51703	ACSL5	1.81859	2.53407	0.857007	2.95688	0.00310765	0.0114361
ENSG00000164398.12	23305	ACSL6	1627.13	-0.713071	0.0940243	-7.5839	3.35308e-14	9.23748e-13
ENSG00000166743.9	116285	ACSM1	4.04239	-0.183503	0.474739	-0.386535	0.699101	0.818462
ENSG00000183747.11	123876	ACSM2A	0.0796344	-0.577522	3.06822	-0.188227	0.850699	NA
ENSG00000066813.14	348158	ACSM2B	0.342518	1.26147	2.27301	0.554975	0.578911	NA
ENSG00000005187.11	6296	ACSM3	17.8851	-0.731862	0.353184	-2.07219	0.0382482	0.097227
ENSG00000215009.5	341392	ACSM4	0.0811255	0.43808	3.06783	0.142798	0.88645	NA
ENSG00000183549.10	54988	ACSM5	3.54733	-0.472118	0.584348	-0.807941	0.419125	0.593689
ENSG00000260762.1	NA	ACSM5P1	0.0562219	-0.577522	3.06822	-0.188227	0.850699	NA
ENSG00000173124.14	142827	ACSM6	0.43402	-0.18313	2.70271	-0.067758	0.945978	NA
ENSG00000154930.14	84532	ACSS1	341.55	1.19278	0.240189	4.96602	6.83397e-07	5.97199e-06
ENSG00000131069.19	55902	ACSS2	1421.34	-0.057195	0.118766	-0.481577	0.630107	0.768827
ENSG00000111058.7	79611	ACSS3	281.934	1.62007	0.184935	8.76022	1.9487e-18	9.30785e-17
ENSG00000143632.14	58	ACTA1	23.1736	0.272843	0.374376	0.728794	0.466127	0.636466
ENSG00000107796.12	59	ACTA2	927.918	1.71276	0.16719	10.2444	1.25411e-24	1.1585e-22
ENSG00000180139.11	NA	ACTA2-AS1	18.7394	-0.163677	0.323545	-0.505887	0.612936	0.755775
ENSG00000075624.13	60	ACTB	107861	-0.141025	0.0488001	-2.88985	0.00385426	0.0137726
ENSG00000169067.3	345651	ACTBL2	0	NA	NA	NA	NA	NA
ENSG00000229145.1	NA	ACTBP1	1.27008	-0.588535	0.890577	-0.660847	0.508711	0.673361
ENSG00000188460.4	NA	ACTBP11	3.11607	-0.775229	0.579562	-1.33761	0.181023	0.329657
ENSG00000233125.3	NA	ACTBP12	0.323954	0.745957	1.9145	0.389636	0.696806	NA
ENSG00000234667.1	NA	ACTBP13	4.62358	-0.833131	0.613741	-1.35746	0.174634	0.321009
ENSG00000229001.1	NA	ACTBP14	1.07973	-0.544737	1.11805	-0.487219	0.626103	0.765696
ENSG00000213763.4	NA	ACTBP2	8.0243	-0.428746	0.341571	-1.25522	0.2094	0.366846
ENSG00000203413.3	NA	ACTBP6	1.90513	-0.922137	1.0366	-0.88958	0.373691	0.550275
ENSG00000185607.5	NA	ACTBP7	5.49107	-0.665071	0.425243	-1.56398	0.117823	0.238491
ENSG00000220267.1	NA	ACTBP8	2.41512	0.278263	0.616809	0.451134	0.651893	0.785185
ENSG00000266920.1	NA	ACTBP9	1.33325	-0.3699	0.892742	-0.414341	0.678624	0.803756
ENSG00000159251.6	70	ACTC1	84.7246	2.60764	0.661973	3.9392	8.1754e-05	0.000459312
ENSG00000184009.9	71	ACTG1	155249	0.0475204	0.0435142	1.09207	0.274804	0.444739
ENSG00000178631.7	NA	ACTG1P1	88.1301	-0.0313774	0.115803	-0.270955	0.786426	0.875185
ENSG00000231340.1	NA	ACTG1P10	0.9844	1.23896	1.03752	1.19417	0.232413	0.395432
ENSG00000229465.1	NA	ACTG1P11	0	NA	NA	NA	NA	NA
ENSG00000226642.1	NA	ACTG1P12	2.0611	0.00886407	0.669649	0.0132369	0.989439	0.994234
ENSG00000241305.1	NA	ACTG1P13	0	NA	NA	NA	NA	NA
ENSG00000230581.2	NA	ACTG1P14	5.19166	-0.121201	0.424849	-0.28528	0.775429	0.86765
ENSG00000259904.1	NA	ACTG1P15	0.147714	0.110526	3.06822	0.0360229	0.971264	NA
ENSG00000260298.2	NA	ACTG1P16	1.37898	1.00949	0.970007	1.0407	0.298014	0.471133
ENSG00000259315.1	283693	ACTG1P17	17.8403	0.579499	0.217011	2.67037	0.00757681	0.0248215
ENSG00000218475.2	NA	ACTG1P18	0.129775	-0.866058	3.06822	-0.282267	0.777739	NA
ENSG00000237999.2	NA	ACTG1P19	0.671007	0.0232234	1.28621	0.0180557	0.985594	NA
ENSG00000229129.1	NA	ACTG1P2	0.170398	-1.29832	3.06485	-0.423616	0.671846	NA
ENSG00000241547.1	NA	ACTG1P20	29.8656	0.149613	0.200652	0.745636	0.455887	0.627843
ENSG00000232672.1	NA	ACTG1P21	0.891222	0.774268	1.27152	0.608932	0.54257	NA
ENSG00000271615.1	NA	ACTG1P22	0	NA	NA	NA	NA	NA
ENSG00000230362.1	NA	ACTG1P23	1.62036	-0.805538	0.849572	-0.948169	0.343043	0.519101
ENSG00000226359.1	NA	ACTG1P24	9.6372	0.786373	0.405638	1.93861	0.052549	0.125789
ENSG00000215388.3	NA	ACTG1P3	12.8481	-0.0200903	0.296495	-0.0677594	0.945977	0.971641
ENSG00000236085.1	NA	ACTG1P4	0	NA	NA	NA	NA	NA
ENSG00000229349.2	NA	ACTG1P9	1.61327	-0.154113	0.770765	-0.199948	0.841521	0.910342
ENSG00000163017.13	72	ACTG2	179.662	3.96244	0.245757	16.1234	1.74668e-58	1.43793e-55
ENSG00000182584.4	170487	ACTL10	5.46792	0.852297	0.517992	1.64539	0.0998904	0.209763
ENSG00000136518.16	86	ACTL6A	1155.12	0.942053	0.122515	7.6893	1.4794e-14	4.27774e-13
ENSG00000077080.9	51412	ACTL6B	3219.67	-0.516752	0.0609592	-8.477	2.31066e-17	9.71102e-16
ENSG00000187003.6	10881	ACTL7A	0	NA	NA	NA	NA	NA
ENSG00000148156.7	10880	ACTL7B	1.5749	0.455425	0.738626	0.616585	0.537509	0.697555
ENSG00000117148.7	81569	ACTL8	0.344083	-2.50118	3.04287	-0.821982	0.411087	NA
ENSG00000181786.4	284382	ACTL9	0	NA	NA	NA	NA	NA
ENSG00000072110.13	87	ACTN1	2286.84	0.306937	0.149332	2.05541	0.0398397	0.100388
ENSG00000259062.2	NA	ACTN1-AS1	0.877953	1.4536	1.15523	1.25828	0.20829	NA
ENSG00000077522.12	88	ACTN2	172.653	0.219025	0.301938	0.725398	0.468208	0.638279
ENSG00000248746.5	89	ACTN3	4.73796	0.635791	0.500151	1.2712	0.203658	0.359464
ENSG00000130402.11	81	ACTN4	4938.34	0.0904193	0.0784838	1.15208	0.24929	0.415929
ENSG00000213493.3	NA	ACTN4P1	0.794461	0.975549	1.09935	0.887386	0.374871	NA
ENSG00000214141.4	NA	ACTN4P2	0.221486	0.11019	3.06041	0.0360051	0.971278	NA
ENSG00000229890.1	NA	ACTP1	0.0615671	-0.621913	3.06822	-0.202695	0.839373	NA
ENSG00000131966.13	55860	ACTR10	3837.31	-0.263829	0.0749487	-3.52012	0.000431344	0.00203426
ENSG00000138107.11	10121	ACTR1A	10570.2	-0.287626	0.0346276	-8.30627	9.87568e-17	3.82853e-15
ENSG00000115073.7	10120	ACTR1B	3390.56	0.00111357	0.0491665	0.022649	0.98193	0.99053
ENSG00000138071.13	10097	ACTR2	9596.56	-0.0152377	0.0485202	-0.314049	0.753484	0.855058
ENSG00000115091.11	10096	ACTR3	8046.56	-0.108878	0.0519425	-2.09612	0.0360717	0.0925856
ENSG00000133627.17	57180	ACTR3B	920.21	-0.515747	0.0793508	-6.49957	8.05482e-11	1.42873e-09
ENSG00000270242.1	NA	ACTR3BP1	0	NA	NA	NA	NA	NA
ENSG00000226481.3	NA	ACTR3BP2	0	NA	NA	NA	NA	NA
ENSG00000260327.2	NA	ACTR3BP3	0	NA	NA	NA	NA	NA
ENSG00000249283.3	NA	ACTR3BP4	0.108857	-0.928634	3.06649	-0.302833	0.762017	NA
ENSG00000227264.3	NA	ACTR3BP5	0	NA	NA	NA	NA	NA
ENSG00000226444.2	NA	ACTR3BP6	0	NA	NA	NA	NA	NA
ENSG00000106526.10	653857	ACTR3C	1.71114	-0.781039	1.00922	-0.773902	0.438989	0.612669
ENSG00000232267.1	NA	ACTR3P2	0.213559	-0.283121	3.06546	-0.0923583	0.926413	NA
ENSG00000242573.1	NA	ACTR3P3	0.0419935	-0.617827	3.06797	-0.201379	0.840402	NA
ENSG00000101442.9	79913	ACTR5	455.315	0.0375462	0.065374	0.574328	0.565746	0.71913
ENSG00000075089.9	64431	ACTR6	1117.35	-0.0698273	0.0627556	-1.11269	0.265843	0.434737
ENSG00000248915.2	NA	ACTR6P1	0.0587477	-0.000452041	3.06822	-0.00014733	0.999882	NA
ENSG00000113812.13	93973	ACTR8	2065.81	0.0215128	0.0580543	0.370564	0.710962	0.826249
ENSG00000123165.8	139741	ACTRT1	0.799527	1.26614	1.04475	1.21192	0.225545	NA
ENSG00000169717.6	140625	ACTRT2	0.0887735	0.332478	3.06822	0.108362	0.913709	NA
ENSG00000184378.2	84517	ACTRT3	14.8823	-0.71254	0.435879	-1.63472	0.102108	0.21353
ENSG00000115170.13	90	ACVR1	612.286	0.366185	0.0899142	4.07261	4.64894e-05	0.000276506
ENSG00000135503.12	91	ACVR1B	5022.96	-0.14856	0.0932454	-1.59322	0.111112	0.2277
ENSG00000123612.15	130399	ACVR1C	34.0193	0.194543	0.246594	0.788918	0.43016	0.604412
ENSG00000121989.14	92	ACVR2A	5320.75	-0.738329	0.0791119	-9.33272	1.03192e-20	6.57936e-19
ENSG00000114739.13	93	ACVR2B	5587.15	0.216136	0.0738621	2.92621	0.00343123	0.0124663
ENSG00000229589.1	NA	ACVR2B-AS1	89.9969	-0.261949	0.146221	-1.79145	0.0732209	0.164654
ENSG00000139567.12	94	ACVRL1	5.90592	1.33841	0.473705	2.82541	0.00472196	0.016449
ENSG00000243989.7	95	ACY1	55.3419	0.155121	0.199989	0.775646	0.437958	0.611912
ENSG00000132744.7	91703	ACY3	0	NA	NA	NA	NA	NA
ENSG00000119640.8	97	ACYP1	557.906	-0.177862	0.0533767	-3.33221	0.000861601	0.00375876
ENSG00000170634.12	98	ACYP2	473.518	0.11243	0.09255	1.21481	0.22444	0.385606
ENSG00000196839.12	100	ADA	243.694	0.762532	0.109092	6.98982	2.75244e-12	6.00007e-11
ENSG00000093072.15	51816	ADA2	95.6823	-0.68439	0.392846	-1.74214	0.0814848	0.178981
ENSG00000164113.10	132612	ADAD1	0.324039	0.572281	2.82308	0.202715	0.839358	NA
ENSG00000267511.1	NA	ADAD1P2	0	NA	NA	NA	NA	NA
ENSG00000140955.10	161931	ADAD2	3.74685	-1.49457	0.623779	-2.396	0.0165751	0.0482865
ENSG00000168803.14	161823	ADAL	775.377	-0.030938	0.0439375	-0.704137	0.481347	0.649612
ENSG00000137845.14	102	ADAM10	3050.55	0.295105	0.0722218	4.0861	4.38687e-05	0.000262369
ENSG00000073670.13	4185	ADAM11	762.809	-0.885616	0.130444	-6.78926	1.12708e-11	2.25819e-10
ENSG00000148848.14	8038	ADAM12	803.51	2.64778	0.299762	8.83294	1.01956e-18	5.02423e-17
ENSG00000143537.13	8751	ADAM15	1447.79	0.611685	0.0916782	6.67209	2.52184e-11	4.81488e-10
ENSG00000151694.12	6868	ADAM17	2294.42	0.519965	0.056953	9.12973	6.86722e-20	3.93075e-18
ENSG00000168619.15	8749	ADAM18	3.74329	1.46903	0.557999	2.63268	0.00847135	0.0273027
ENSG00000278548.4	8749	ADAM18	0	NA	NA	NA	NA	NA
ENSG00000135074.15	8728	ADAM19	817.575	0.344521	0.097246	3.54278	0.000395939	0.00188507
ENSG00000229186.4	NA	ADAM1A	0	NA	NA	NA	NA	NA
ENSG00000226469.1	NA	ADAM1B	1.12139	-0.904523	1.11756	-0.809374	0.4183	0.593165
ENSG00000104755.14	2515	ADAM2	0.616927	0.752348	1.26455	0.594953	0.551875	NA
ENSG00000276286.4	2515	ADAM2	0	NA	NA	NA	NA	NA
ENSG00000134007.3	8748	ADAM20	21.9747	-0.151125	0.251911	-0.599912	0.548565	0.705881
ENSG00000259158.2	NA	ADAM20P1	95.1342	-0.331905	0.192166	-1.72718	0.0841353	0.183607
ENSG00000248574.1	NA	ADAM20P2	0	NA	NA	NA	NA	NA
ENSG00000249162.1	NA	ADAM20P3	0	NA	NA	NA	NA	NA
ENSG00000139985.6	8747	ADAM21	36.9005	-0.0580111	0.183148	-0.316745	0.751437	0.853705
ENSG00000235812.4	NA	ADAM21P1	3.30314	-0.69981	0.607855	-1.15128	0.249618	0.416253
ENSG00000008277.14	53616	ADAM22	3666.33	-0.346428	0.0631569	-5.48519	4.13019e-08	4.57838e-07
ENSG00000114948.12	8745	ADAM23	3606.43	-0.479951	0.076631	-6.26314	3.77297e-10	5.93956e-09
ENSG00000214607.2	NA	ADAM24P	0	NA	NA	NA	NA	NA
ENSG00000042980.12	10863	ADAM28	47.6813	-0.0878974	0.230474	-0.381377	0.702924	0.820844
ENSG00000168594.15	11086	ADAM29	67.9418	-0.110749	0.184033	-0.601787	0.547316	0.705019
ENSG00000134249.6	11085	ADAM30	0.0587477	-0.000452041	3.06822	-0.00014733	0.999882	NA
ENSG00000197140.14	203102	ADAM32	91.8545	-0.585666	0.163133	-3.59011	0.000330541	0.00160372
ENSG00000275594.4	203102	ADAM32	0	NA	NA	NA	NA	NA
ENSG00000149451.17	80332	ADAM33	17.0554	-0.244559	0.366204	-0.667823	0.504247	0.669385
ENSG00000197475.11	1587	ADAM3A	1.68938	0.787516	0.853083	0.923141	0.355934	0.53199
ENSG00000260089.2	NA	ADAM3B	2.41511	-0.151964	0.593557	-0.256023	0.797933	0.881971
ENSG00000196115.12	NA	ADAM5	0.671733	-1.36352	1.56422	-0.871696	0.383374	NA
ENSG00000271968.2	8755	ADAM6	0	NA	NA	NA	NA	NA
ENSG00000282626.1	8755	ADAM6	0	NA	NA	NA	NA	NA
ENSG00000069206.15	8756	ADAM7	0.220081	-0.810877	3.0633	-0.264707	0.791235	NA
ENSG00000151651.15	101	ADAM8	195.503	0.113003	0.157515	0.717413	0.473119	0.642377
ENSG00000168615.11	8754	ADAM9	4070.92	0.313241	0.168022	1.86428	0.0622818	0.144382
ENSG00000282230.1	8754	ADAM9	0	NA	NA	NA	NA	NA
ENSG00000134028.14	27299	ADAMDEC1	0	NA	NA	NA	NA	NA
ENSG00000154734.14	9510	ADAMTS1	265.936	1.53201	0.222923	6.87239	6.31371e-12	1.31001e-10
ENSG00000142303.13	81794	ADAMTS10	1534.01	-0.192239	0.115845	-1.65945	0.0970249	0.205146
ENSG00000151388.10	81792	ADAMTS12	1020.97	1.80565	0.368657	4.89791	9.68607e-07	8.20809e-06
ENSG00000281690.2	81792	ADAMTS12	0	NA	NA	NA	NA	NA
ENSG00000160323.18	11093	ADAMTS13	603.991	-0.0105506	0.139791	-0.0754742	0.939837	0.968273
ENSG00000281244.2	11093	ADAMTS13	0	NA	NA	NA	NA	NA
ENSG00000138316.10	140766	ADAMTS14	23.9453	0.933032	0.552234	1.68956	0.0911123	0.19551
ENSG00000166106.3	170689	ADAMTS15	1218.43	1.32307	0.227417	5.81781	5.96241e-09	7.69423e-08
ENSG00000145536.15	170690	ADAMTS16	420.368	2.72367	0.466273	5.84136	5.17776e-09	6.77855e-08
ENSG00000140470.13	170691	ADAMTS17	43.2323	1.27737	0.266859	4.78667	1.69573e-06	1.36311e-05
ENSG00000140873.15	170692	ADAMTS18	118.381	-0.51638	0.278691	-1.85288	0.0638998	0.147498
ENSG00000145808.8	171019	ADAMTS19	104.764	0.934846	0.225379	4.14789	3.35555e-05	0.000206331
ENSG00000249421.1	NA	ADAMTS19-AS1	18.9926	-0.122347	0.230006	-0.531928	0.594776	0.742461
ENSG00000087116.13	9509	ADAMTS2	103.223	1.57973	0.29918	5.28019	1.29047e-07	1.30492e-06
ENSG00000173157.16	80070	ADAMTS20	35.492	0.349216	0.20793	1.67949	0.0930575	0.198512
ENSG00000156140.8	9508	ADAMTS3	2489.44	0.826174	0.297661	2.77555	0.00551081	0.0188127
ENSG00000158859.9	9507	ADAMTS4	93.6344	1.20264	0.222287	5.41029	6.29224e-08	6.74759e-07
ENSG00000154736.5	11096	ADAMTS5	213.905	0.120072	0.264411	0.454112	0.649748	0.783933
ENSG00000049192.14	11174	ADAMTS6	371.375	-0.267341	0.174997	-1.52768	0.126591	0.251941
ENSG00000136378.14	11173	ADAMTS7	1797.62	0.566021	0.131537	4.30314	1.68398e-05	0.000110489
ENSG00000274376.4	NA	ADAMTS7P1	19.721	0.694753	0.204488	3.39752	0.000679993	0.00304577
ENSG00000281976.1	NA	ADAMTS7P1	0	NA	NA	NA	NA	NA
ENSG00000261143.1	NA	ADAMTS7P3	15.7581	0.190621	0.405098	0.470555	0.637959	0.774803
ENSG00000218052.5	NA	ADAMTS7P4	1.51396	0.729504	0.989697	0.737098	0.461063	0.632295
ENSG00000134917.9	11095	ADAMTS8	62.8184	1.12696	0.224409	5.02191	5.11589e-07	4.5822e-06
ENSG00000163638.13	56999	ADAMTS9	542.605	1.39506	0.416452	3.34988	0.000808467	0.00355802
ENSG00000241158.5	NA	ADAMTS9-AS1	0.398753	0.255365	3.04816	0.083777	0.933234	NA
ENSG00000241684.5	NA	ADAMTS9-AS2	11.2537	0.701549	0.431582	1.62553	0.10405	0.216736
ENSG00000178031.15	92949	ADAMTSL1	2162.46	-1.89982	0.271167	-7.00608	2.45089e-12	5.3636e-11
ENSG00000197859.9	9719	ADAMTSL2	8.32404	0.748857	0.436465	1.71573	0.0862114	0.187378
ENSG00000156218.12	57188	ADAMTSL3	37.9897	1.2686	0.230059	5.51425	3.50277e-08	3.94696e-07
ENSG00000143382.13	54507	ADAMTSL4	43.9154	0.864977	0.264403	3.27144	0.00107002	0.00453855
ENSG00000203804.4	NA	ADAMTSL4-AS1	27.2287	0.133629	0.271715	0.4918	0.622861	0.763438
ENSG00000185761.10	339366	ADAMTSL5	5.84893	-0.198792	0.400153	-0.496788	0.619338	0.760786
ENSG00000105963.13	11033	ADAP1	406.903	-0.704329	0.231562	-3.04165	0.00235288	0.00898216
ENSG00000184060.10	55803	ADAP2	75.281	0.215296	0.124519	1.72902	0.0838062	0.182989
ENSG00000160710.15	103	ADAR	16670.4	-0.0865218	0.0463532	-1.86658	0.0619605	0.143828
ENSG00000197381.15	104	ADARB1	1787.45	-0.00811354	0.0799099	-0.101534	0.919127	0.956619
ENSG00000185736.15	105	ADARB2	491.745	-0.220628	0.168984	-1.30561	0.191684	0.343922
ENSG00000205696.4	NA	ADARB2-AS1	0.126001	0.0439432	3.06822	0.014322	0.988573	NA
ENSG00000065457.10	23536	ADAT1	1493.18	-0.0190343	0.066688	-0.285423	0.77532	0.867617
ENSG00000189007.15	134637	ADAT2	299.836	-0.0538587	0.0934596	-0.576278	0.564427	0.718138
ENSG00000213638.5	113179	ADAT3	31.0759	0.33331	0.392786	0.848578	0.396116	0.571569
ENSG00000063761.15	57143	ADCK1	750.384	-0.155382	0.066854	-2.3242	0.0201148	0.0569908
ENSG00000133597.9	90956	ADCK2	586.37	-0.565418	0.208516	-2.71162	0.0066955	0.0223077
ENSG00000173137.11	203054	ADCK5	257.049	-0.470394	0.146543	-3.20994	0.00132762	0.00545635
ENSG00000164742.14	107	ADCY1	21918.1	-1.1464	0.13283	-8.63062	6.10183e-18	2.7816e-16
ENSG00000143199.17	55811	ADCY10	23.6805	-0.266528	0.223922	-1.19027	0.233941	0.397343
ENSG00000161912.17	NA	ADCY10P1	260.419	0.453638	0.0839216	5.4055	6.46271e-08	6.90952e-07
ENSG00000078295.15	108	ADCY2	4403.68	0.124821	0.099823	1.25043	0.211144	0.369115
ENSG00000138031.14	109	ADCY3	1054.38	-0.10879	0.0562785	-1.93307	0.0532276	0.127119
ENSG00000129467.13	196883	ADCY4	2.60806	1.72074	0.942846	1.82505	0.0679932	0.155231
ENSG00000173175.14	111	ADCY5	3492.43	-0.419513	0.0821383	-5.1074	3.26619e-07	3.05346e-06
ENSG00000174233.11	112	ADCY6	4969.07	0.25301	0.0814469	3.10644	0.00189353	0.00744797
ENSG00000121281.12	113	ADCY7	232.422	-0.88997	0.33786	-2.63414	0.00843512	0.0272066
ENSG00000155897.9	114	ADCY8	625.366	0.964172	0.157636	6.11646	9.56763e-10	1.39842e-08
ENSG00000162104.9	115	ADCY9	1449.49	0.14716	0.0907809	1.62105	0.105007	0.218346
ENSG00000141433.12	116	ADCYAP1	2412.35	-1.21248	0.230396	-5.2626	1.42033e-07	1.42135e-06
ENSG00000078549.14	117	ADCYAP1R1	8990.06	0.0934213	0.125061	0.747003	0.455062	0.627076
ENSG00000087274.16	118	ADD1	14797.4	-0.141877	0.0535752	-2.64819	0.00809243	0.0262636
ENSG00000075340.22	119	ADD2	13361.9	-0.323305	0.0418949	-7.71705	1.19055e-14	3.48937e-13
ENSG00000148700.13	120	ADD3	4719.03	1.31568	0.127961	10.2819	8.50082e-25	7.9845e-23
ENSG00000203876.9	NA	ADD3-AS1	66.8713	1.58083	0.191162	8.2696	1.34408e-16	5.12544e-15
ENSG00000118492.16	79747	ADGB	17.3583	0.914814	0.437867	2.08925	0.0366848	0.0939613
ENSG00000197177.15	84435	ADGRA1	809.381	-0.0958707	0.145973	-0.656772	0.511328	0.675671
ENSG00000256925.2	NA	ADGRA1-AS1	172.173	-0.112518	0.12488	-0.901009	0.367583	0.543932
ENSG00000020181.17	25960	ADGRA2	535.664	2.50744	0.212419	11.8042	3.71282e-32	6.11304e-30
ENSG00000152990.13	166647	ADGRA3	2155.42	0.475067	0.11816	4.02052	5.80687e-05	0.000338331
ENSG00000181790.10	575	ADGRB1	832.689	0.234104	0.154485	1.51538	0.129675	0.256564
ENSG00000121753.12	576	ADGRB2	6064.44	-0.397899	0.112916	-3.52384	0.000425339	0.00200932
ENSG00000135298.13	577	ADGRB3	5128.05	-0.466778	0.0620188	-7.5264	5.2159e-14	1.40784e-12
ENSG00000111452.12	283383	ADGRD1	53.7175	0.530853	0.192672	2.75522	0.00586526	0.0198511
ENSG00000256151.1	NA	ADGRD1-AS1	0	NA	NA	NA	NA	NA
ENSG00000180264.10	347088	ADGRD2	2.27761	0.432051	0.988958	0.436875	0.662202	0.792468
ENSG00000174837.14	2015	ADGRE1	0.0588243	-0.577518	3.06822	-0.188226	0.8507	NA
ENSG00000127507.17	30817	ADGRE2	0.462071	-0.587544	2.71637	-0.216297	0.828756	NA
ENSG00000131355.14	84658	ADGRE3	0.0403512	0.0439388	3.06822	0.0143206	0.988574	NA
ENSG00000268758.5	NA	ADGRE4P	3.84067	1.05808	0.805253	1.31398	0.188854	0.340463
ENSG00000123146.19	976	ADGRE5	29.3941	0.998326	0.276501	3.61056	0.000305534	0.00149665
ENSG00000153292.15	266977	ADGRF1	1.33224	0.0659964	1.18029	0.0559153	0.955409	0.97648
ENSG00000164393.8	222611	ADGRF2	1.80277	-0.346431	0.810037	-0.427673	0.668889	0.796893
ENSG00000173567.14	165082	ADGRF3	30.8087	-0.0832542	0.202984	-0.410152	0.681695	0.80608
ENSG00000153294.11	221393	ADGRF4	1.18453	-0.411998	1.06632	-0.386372	0.699221	0.818536
ENSG00000069122.18	221395	ADGRF5	40.6917	3.09988	0.457837	6.77071	1.28155e-11	2.55125e-10
ENSG00000227582.2	NA	ADGRF5P1	73.6547	-0.3412	0.242836	-1.40506	0.160003	0.300556
ENSG00000204818.4	NA	ADGRF5P2	20.8955	0.138809	0.358432	0.387268	0.698558	0.818102
ENSG00000205336.11	9289	ADGRG1	21036.9	-0.216947	0.164637	-1.31773	0.187595	0.338601
ENSG00000173698.17	10149	ADGRG2	134.222	2.27237	0.65589	3.46456	0.0005311	0.00244337
ENSG00000182885.16	222487	ADGRG3	17.7459	-0.989364	0.322053	-3.07205	0.00212595	0.00822237
ENSG00000156920.10	139378	ADGRG4	2.11572	3.63603	1.04995	3.46305	0.00053408	0.00245507
ENSG00000159618.15	221188	ADGRG5	0.912156	-0.191482	1.23468	-0.155087	0.876753	0.932631
ENSG00000112414.14	57211	ADGRG6	196.237	1.26348	0.299749	4.21513	2.49634e-05	0.00015769
ENSG00000144820.7	84873	ADGRG7	0.606766	1.84774	3.03218	0.609377	0.542275	NA
ENSG00000072071.16	22859	ADGRL1	15927.2	-0.464349	0.0687258	-6.75655	1.4132e-11	2.80337e-10
ENSG00000117114.19	23266	ADGRL2	7919.43	-0.0936592	0.0747106	-1.25363	0.209978	0.367606
ENSG00000150471.15	23284	ADGRL3	11949	-0.19013	0.0609674	-3.11855	0.00181745	0.00718915
ENSG00000248692.5	NA	ADGRL3-AS1	0.979388	1.2609	1.57089	0.802666	0.422168	0.596732
ENSG00000162618.12	64123	ADGRL4	22.0583	2.45766	0.512729	4.7933	1.64062e-06	1.32299e-05
ENSG00000164199.15	84059	ADGRV1	10746.7	0.0690367	0.241593	0.285757	0.775064	0.867519
ENSG00000187758.7	124	ADH1A	0.846425	1.46852	2.0258	0.724911	0.468507	NA
ENSG00000196616.12	125	ADH1B	5.13941	2.22407	1.01095	2.19999	0.0278074	0.0748035
ENSG00000248144.5	126	ADH1C	1.31586	2.18306	0.99391	2.19644	0.0280608	0.0753329
ENSG00000198099.8	127	ADH4	1.70673	-2.56051	0.994732	-2.57407	0.010051	0.031649
ENSG00000197894.10	128	ADH5	5151.73	0.00154173	0.0558397	0.0276099	0.977973	0.988702
ENSG00000232676.1	NA	ADH5P2	0.272614	-0.477111	2.95338	-0.161547	0.871662	NA
ENSG00000223694.1	NA	ADH5P3	1.72724	-0.661038	0.818613	-0.807509	0.419373	0.593801
ENSG00000233859.2	NA	ADH5P4	7.09358	-0.749841	0.427313	-1.75478	0.0792969	0.17511
ENSG00000277364.2	NA	ADH5P4	0	NA	NA	NA	NA	NA
ENSG00000172955.17	130	ADH6	0.296167	0.992047	2.91085	0.34081	0.733246	NA
ENSG00000196344.11	131	ADH7	1.30332	-2.21717	0.941339	-2.35533	0.018506	0.0530829
ENSG00000147576.15	137872	ADHFE1	94.5707	0.572822	0.134981	4.24373	2.19835e-05	0.000140483
ENSG00000182551.13	55256	ADI1	1151.88	-0.00379388	0.102995	-0.0368355	0.970616	0.984545
ENSG00000280830.1	55256	ADI1	0	NA	NA	NA	NA	NA
ENSG00000235102.1	NA	ADI1P1	0	NA	NA	NA	NA	NA
ENSG00000250684.4	NA	ADI1P2	0	NA	NA	NA	NA	NA
ENSG00000258369.1	NA	ADI1P3	0	NA	NA	NA	NA	NA
ENSG00000182035.11	149685	ADIG	0.283289	-0.307257	3.05813	-0.100472	0.91997	NA
ENSG00000181092.9	9370	ADIPOQ	0.352974	0.448399	2.22581	0.201455	0.840343	NA
ENSG00000226482.1	NA	ADIPOQ-AS1	0	NA	NA	NA	NA	NA
ENSG00000159346.12	51094	ADIPOR1	2423.63	-0.060871	0.0520376	-1.16975	0.242101	0.407445
ENSG00000232497.1	NA	ADIPOR1P1	0.0433482	-0.000452041	3.06822	-0.00014733	0.999882	NA
ENSG00000258805.1	NA	ADIPOR1P2	0	NA	NA	NA	NA	NA
ENSG00000006831.9	79602	ADIPOR2	2682.96	0.0420298	0.0617734	0.680388	0.496259	0.662452
ENSG00000148671.13	10974	ADIRF	1.74809	0.00129951	0.981462	0.00132405	0.998944	0.999333
ENSG00000272734.1	NA	ADIRF-AS1	8.80604	1.25701	0.415537	3.02503	0.00248611	0.00941371
ENSG00000156110.13	132	ADK	976.601	-0.16067	0.0774665	-2.07406	0.0380736	0.0968889
ENSG00000148926.9	133	ADM	47.5676	-0.424051	0.352679	-1.20237	0.229219	0.391377
ENSG00000128165.8	79924	ADM2	66.9227	1.34236	0.288597	4.65132	3.29813e-06	2.50107e-05
ENSG00000224420.3	199800	ADM5	32.125	0.0610695	0.217272	0.281073	0.778654	0.869536
ENSG00000101126.15	23394	ADNP	9523.93	-0.0383863	0.0311604	-1.23189	0.217989	0.377732
ENSG00000101544.8	22850	ADNP2	2306.37	0.0848581	0.0882814	0.961223	0.33644	0.511986
ENSG00000259456.3	NA	ADNP-AS1	84.9032	-0.336847	0.174685	-1.92831	0.0538162	0.128276
ENSG00000181915.4	84890	ADO	1722.01	-0.308059	0.0973267	-3.16521	0.00154973	0.00625567
ENSG00000163485.15	134	ADORA1	1064.07	-0.447313	0.108063	-4.13937	3.48261e-05	0.000213021
ENSG00000128271.19	135	ADORA2A	94.5784	-0.442948	0.179814	-2.46337	0.0137637	0.0412911
ENSG00000178803.10	NA	ADORA2A-AS1	0.133756	-0.24933	3.06548	-0.0813349	0.935176	NA
ENSG00000170425.3	136	ADORA2B	145.451	-0.0857774	0.152622	-0.562026	0.574098	0.725869
ENSG00000236136.1	NA	ADORA2BP1	0	NA	NA	NA	NA	NA
ENSG00000282608.1	140	ADORA3	0	NA	NA	NA	NA	NA
ENSG00000159322.17	83440	ADPGK	1292.67	0.296244	0.0457903	6.46957	9.82822e-11	1.71718e-09
ENSG00000260898.5	100287559	ADPGK-AS1	4.32285	-0.420931	0.532113	-0.791055	0.428912	0.603545
ENSG00000144843.11	141	ADPRH	18.6142	0.726801	0.296105	2.45454	0.0141067	0.0421708
ENSG00000153531.12	113622	ADPRHL1	146.459	0.278978	0.0966234	2.88727	0.00388598	0.01387
ENSG00000116863.10	54936	ADPRHL2	1456.03	0.0151246	0.0626891	0.241263	0.809351	0.889813
ENSG00000170222.11	56985	ADPRM	246.557	0.230202	0.0771351	2.9844	0.00284134	0.0105912
ENSG00000120907.17	148	ADRA1A	133.045	3.03852	0.283192	10.7295	7.3968e-27	8.11908e-25
ENSG00000170214.3	147	ADRA1B	50.2374	-0.645792	0.272998	-2.36556	0.0180028	0.051836
ENSG00000171873.7	146	ADRA1D	12.2761	0.426352	0.40122	1.06264	0.287946	0.459892
ENSG00000150594.6	150	ADRA2A	268.188	0.147487	0.178419	0.826631	0.408446	0.583435
ENSG00000274286.1	151	ADRA2B	4.6929	-0.184349	0.635378	-0.290141	0.771708	0.865285
ENSG00000184160.7	152	ADRA2C	17.5943	0.728909	0.355437	2.05074	0.0402923	0.101278
ENSG00000043591.5	153	ADRB1	5.89925	0.695953	0.458014	1.5195	0.128636	0.255031
ENSG00000169252.5	154	ADRB2	5.97377	1.19583	0.563423	2.12244	0.0338012	0.0877151
ENSG00000188778.4	155	ADRB3	0.425819	-0.635669	2.71018	-0.234549	0.814559	NA
ENSG00000130706.12	11047	ADRM1	2401.93	-0.142031	0.109127	-1.30152	0.193081	0.345723
ENSG00000239900.11	158	ADSL	2224.32	-0.0252755	0.0572694	-0.441343	0.658965	0.789947
ENSG00000035687.9	159	ADSS	2163.75	-0.2602	0.0695499	-3.7412	0.000183141	0.000944807
ENSG00000185100.10	122622	ADSSL1	85.2456	0.949352	0.180401	5.26245	1.42151e-07	1.42202e-06
ENSG00000111863.12	84830	ADTRP	0.555817	1.22039	2.03514	0.599659	0.548734	NA
ENSG00000106624.8	165	AEBP1	1107.59	2.42624	0.17324	14.0051	1.45165e-44	5.49076e-42
ENSG00000139154.14	121536	AEBP2	1005.45	0.133887	0.0507442	2.63846	0.00832833	0.0269367
ENSG00000181026.14	64782	AEN	1605.95	0.274135	0.0953543	2.87491	0.00404142	0.0143607
ENSG00000196526.10	60312	AFAP1	8673.14	-0.180613	0.0634564	-2.84626	0.00442357	0.0155469
ENSG00000272620.1	NA	AFAP1-AS1	4.94242	-0.242053	0.557049	-0.434527	0.663906	0.793357
ENSG00000157510.13	134265	AFAP1L1	50.135	2.78337	0.586364	4.74682	2.0664e-06	1.63017e-05
ENSG00000169129.14	84632	AFAP1L2	753.271	0.655035	0.384521	1.70351	0.0884729	0.191239
ENSG00000130396.20	4301	AFDN	17028.5	0.214978	0.0869254	2.47313	0.0133936	0.0403061
ENSG00000198221.8	NA	AFDN-DT	633.28	0.448031	0.107215	4.17881	2.93035e-05	0.000182308
ENSG00000172493.20	4299	AFF1	1400.53	0.621306	0.0873073	7.11632	1.10848e-12	2.5369e-11
ENSG00000155966.13	2334	AFF2	5559.62	-0.467398	0.0779831	-5.99358	2.05276e-09	2.85003e-08
ENSG00000223516.1	NA	AFF2-IT1	0.645499	-0.0553151	1.32092	-0.0418762	0.966597	NA
ENSG00000144218.18	3899	AFF3	4413.61	-0.543537	0.0549301	-9.89506	4.37332e-23	3.56878e-21
ENSG00000072364.12	27125	AFF4	10715.2	-0.144529	0.0443034	-3.26225	0.0011053	0.00466347
ENSG00000135537.16	246269	AFG1L	394.899	-0.229	0.075118	-3.04854	0.00229955	0.00880256
ENSG00000223959.8	172	AFG3L1P	973.772	0.0281729	0.0578951	0.486619	0.626528	0.765988
ENSG00000141385.9	10939	AFG3L2	2544.83	-0.087305	0.0471616	-1.85119	0.0641424	0.147911
ENSG00000253606.2	NA	AFG3L2P1	0.345446	0.156165	2.85168	0.0547624	0.956328	NA
ENSG00000079557.4	173	AFM	0.0851654	0.436238	3.06772	0.142203	0.88692	NA
ENSG00000183077.15	125061	AFMID	402.429	-0.186553	0.0904474	-2.06256	0.0391546	0.0990364
ENSG00000081051.7	174	AFP	10.3337	0.622304	0.557999	1.11524	0.264746	0.433361
ENSG00000119844.14	54812	AFTPH	2272.38	-0.200316	0.0495228	-4.04493	5.23392e-05	0.000308221
ENSG00000038002.8	175	AGA	315.048	0.545003	0.187699	2.9036	0.00368897	0.0132628
ENSG00000157985.17	116987	AGAP1	11916.2	-0.342422	0.0532323	-6.43259	1.25447e-10	2.15024e-09
ENSG00000230869.1	NA	AGAP10P	7.26265	2.09777	0.503185	4.16898	3.05963e-05	0.000189803
ENSG00000271880.1	119385	AGAP11	0.0436565	0.0439432	3.06822	0.014322	0.988573	NA
ENSG00000265018.6	NA	AGAP12P	7.99037	1.4124	0.49609	2.84706	0.00441254	0.0155101
ENSG00000243289.1	NA	AGAP13P	16.7022	-0.974399	0.275111	-3.54185	0.000397338	0.00189109
ENSG00000279058.1	NA	AGAP14P	15.7755	6.08413	0.668281	9.10416	8.69368e-20	4.91588e-18
ENSG00000235529.1	NA	AGAP1-IT1	1.66449	0.222113	0.741677	0.299474	0.764578	0.861224
ENSG00000135439.11	116986	AGAP2	6312.24	-0.787456	0.0905944	-8.69211	3.55785e-18	1.66529e-16
ENSG00000255737.2	NA	AGAP2-AS1	20.296	1.905	0.303046	6.28617	3.25396e-10	5.19261e-09
ENSG00000133612.18	116988	AGAP3	5227	-0.303963	0.0847164	-3.58801	0.000333209	0.00161526
ENSG00000188234.13	119016	AGAP4	251.412	-0.272642	0.0707435	-3.85395	0.000116229	0.000630474
ENSG00000172650.12	729092	AGAP5	22.8803	0.156802	0.241111	0.650332	0.515478	0.679039
ENSG00000204149.9	414189	AGAP6	607.841	0.0399474	0.0530697	0.752734	0.45161	0.623886
ENSG00000264204.2	NA	AGAP7P	36.2681	0.356781	0.780269	0.457254	0.647489	0.782151
ENSG00000204172.11	642517	AGAP9	313.494	0.387788	0.24382	1.59047	0.111729	0.228737
ENSG00000273540.1	123624	AGBL1	1.28215	1.26493	1.37794	0.917986	0.358626	0.534701
ENSG00000260125.1	NA	AGBL1-AS1	0.163485	-0.523685	3.05703	-0.171305	0.863984	NA
ENSG00000165923.15	79841	AGBL2	7.69514	0.551611	0.467945	1.17879	0.23848	0.402816
ENSG00000146856.14	340351	AGBL3	214.515	-0.0851119	0.162214	-0.524688	0.5998	0.746052
ENSG00000186094.16	84871	AGBL4	133.238	-0.33244	0.302007	-1.10077	0.270997	0.440437
ENSG00000225623.1	NA	AGBL4-IT1	0	NA	NA	NA	NA	NA
ENSG00000084693.15	60509	AGBL5	2671.12	0.0202629	0.0386561	0.524184	0.600151	0.746236
ENSG00000231636.1	NA	AGBL5-AS1	3.17313	-0.414995	0.577	-0.719228	0.472	0.641667
ENSG00000229122.1	NA	AGBL5-IT1	7.85064	-0.178593	0.361017	-0.494693	0.620817	0.7618
ENSG00000204305.13	177	AGER	155.056	0.342732	0.156464	2.19049	0.0284888	0.0762699
ENSG00000206320.12	177	AGER	0	NA	NA	NA	NA	NA
ENSG00000229058.10	177	AGER	0	NA	NA	NA	NA	NA
ENSG00000230514.11	177	AGER	0	NA	NA	NA	NA	NA
ENSG00000231268.9	177	AGER	0	NA	NA	NA	NA	NA
ENSG00000234729.9	177	AGER	0	NA	NA	NA	NA	NA
ENSG00000237405.10	177	AGER	0	NA	NA	NA	NA	NA
ENSG00000173744.17	3267	AGFG1	3839.85	-0.152799	0.0578603	-2.64082	0.00827047	0.0267712
ENSG00000106351.12	3268	AGFG2	361.379	0.0737166	0.119611	0.616302	0.537695	0.697643
ENSG00000164252.12	55109	AGGF1	1939.19	-0.164825	0.0501661	-3.28559	0.00101769	0.00434423
ENSG00000214273.4	NA	AGGF1P1	10.341	-3.14788	0.555401	-5.66776	1.44676e-08	1.73797e-07
ENSG00000233435.2	NA	AGGF1P2	8.04403	-2.78605	0.598636	-4.654	3.25562e-06	2.47152e-05
ENSG00000241532.1	NA	AGGF1P3	4.39969	-0.32654	0.540136	-0.604552	0.545477	0.703363
ENSG00000261689.1	NA	AGGF1P4	0	NA	NA	NA	NA	NA
ENSG00000260680.1	NA	AGGF1P5	0.0562219	-0.577522	3.06822	-0.188227	0.850699	NA
ENSG00000259836.1	NA	AGGF1P6	0.146229	-0.48915	3.06181	-0.159759	0.873071	NA
ENSG00000260994.1	NA	AGGF1P7	0	NA	NA	NA	NA	NA
ENSG00000261752.1	NA	AGGF1P8	0	NA	NA	NA	NA	NA
ENSG00000260427.1	NA	AGGF1P9	0	NA	NA	NA	NA	NA
ENSG00000006530.15	55750	AGK	1675.3	-0.170408	0.0530981	-3.2093	0.0013306	0.00546735
ENSG00000262327.7	55750	AGK	0	NA	NA	NA	NA	NA
ENSG00000226555.1	NA	AGKP1	1.8019	-0.544807	0.864421	-0.630256	0.528527	0.690026
ENSG00000162688.15	178	AGL	1919.11	-0.525457	0.105634	-4.9743	6.54837e-07	5.74213e-06
ENSG00000116771.5	79814	AGMAT	15.5109	0.0411437	0.285624	0.144048	0.885462	0.937655
ENSG00000187546.13	392636	AGMO	6.03763	1.11754	0.668655	1.67132	0.0946576	0.201266
ENSG00000092847.10	26523	AGO1	4445.09	0.202031	0.0817254	2.47207	0.0134334	0.0404086
ENSG00000123908.11	27161	AGO2	5070.73	0.0786394	0.0649313	1.21112	0.225851	0.387374
ENSG00000126070.18	192669	AGO3	2422.26	0.0226717	0.0454987	0.498293	0.618277	0.76005
ENSG00000134698.10	192670	AGO4	3701.15	-0.231126	0.077324	-2.98906	0.00279836	0.010456
ENSG00000204310.10	10554	AGPAT1	5714.09	-0.190553	0.0470396	-4.0509	5.10212e-05	0.000301601
ENSG00000206324.11	10554	AGPAT1	0	NA	NA	NA	NA	NA
ENSG00000226467.9	10554	AGPAT1	0	NA	NA	NA	NA	NA
ENSG00000227642.9	10554	AGPAT1	0	NA	NA	NA	NA	NA
ENSG00000228892.9	10554	AGPAT1	0	NA	NA	NA	NA	NA
ENSG00000235758.9	10554	AGPAT1	0	NA	NA	NA	NA	NA
ENSG00000236873.9	10554	AGPAT1	0	NA	NA	NA	NA	NA
ENSG00000169692.12	10555	AGPAT2	143.478	1.5175	0.144114	10.5299	6.29133e-26	6.40343e-24
ENSG00000160216.18	56894	AGPAT3	4183.83	-0.0677106	0.0987645	-0.685576	0.492981	0.659385
ENSG00000026652.13	56895	AGPAT4	6161.09	-0.29046	0.0523183	-5.5518	2.82751e-08	3.23292e-07
ENSG00000279355.1	NA	AGPAT4-IT1	327.928	-0.284243	0.113432	-2.50585	0.0122156	0.0372862
ENSG00000155189.11	55326	AGPAT5	3100.23	-0.144637	0.0745843	-1.93924	0.052472	0.125658
ENSG00000234652.1	NA	AGPAT5P1	0	NA	NA	NA	NA	NA
ENSG00000018510.12	8540	AGPS	2796.56	-0.514393	0.092685	-5.54991	2.85824e-08	3.2654e-07
ENSG00000106541.11	10551	AGR2	0.255389	0.481174	3.061	0.157195	0.875091	NA
ENSG00000173467.8	155465	AGR3	1.23406	1.50325	1.07855	1.39377	0.163388	0.305309
ENSG00000188157.13	375790	AGRN	10347.9	-0.166477	0.2044	-0.81447	0.415375	0.59029
ENSG00000159723.4	181	AGRP	1.2722	-0.983093	1.2541	-0.783905	0.433096	0.6076
ENSG00000135744.7	183	AGT	47.6197	2.31086	0.602906	3.83287	0.000126656	0.000680181
ENSG00000135049.15	23287	AGTPBP1	3881.53	-0.383307	0.0750565	-5.10692	3.27451e-07	3.06022e-06
ENSG00000144891.17	185	AGTR1	76.3584	-0.00116419	0.221483	-0.00525636	0.995806	0.997786
ENSG00000180772.6	186	AGTR2	2.59557	2.2703	1.05008	2.16203	0.030616	0.0808389
ENSG00000177674.15	57085	AGTRAP	492.716	0.85877	0.17651	4.86527	1.14304e-06	9.52189e-06
ENSG00000172482.4	189	AGXT	0.645213	-0.401882	1.51646	-0.265014	0.790999	NA
ENSG00000113492.13	64902	AGXT2	0.273328	-0.402935	3.05976	-0.131689	0.895231	NA
ENSG00000153207.14	25909	AHCTF1	1766.92	0.069942	0.046496	1.50426	0.132515	0.260599
ENSG00000101444.12	191	AHCY	3542.15	0.0752201	0.0609673	1.23378	0.217285	0.376953
ENSG00000168710.17	10768	AHCYL1	4685.63	0.240831	0.0741716	3.24694	0.00116651	0.0048779
ENSG00000158467.16	23382	AHCYL2	3251.49	0.096093	0.0422007	2.27705	0.0227833	0.0633082
ENSG00000238181.2	NA	AHCYP2	2.88942	0.180489	0.633618	0.284855	0.775755	0.867837
ENSG00000233955.1	NA	AHCYP3	0	NA	NA	NA	NA	NA
ENSG00000232992.2	NA	AHCYP4	0	NA	NA	NA	NA	NA
ENSG00000213107.2	NA	AHCYP5	0	NA	NA	NA	NA	NA
ENSG00000259465.2	NA	AHCYP7	1.24747	-0.694962	1.00585	-0.690923	0.489614	0.65621
ENSG00000242529.1	NA	AHCYP8	0	NA	NA	NA	NA	NA
ENSG00000126705.13	27245	AHDC1	3971.08	0.165994	0.145841	1.13819	0.255043	0.42238
ENSG00000135541.20	54806	AHI1	2727.73	-0.930228	0.116786	-7.96521	1.64941e-15	5.48954e-14
ENSG00000124942.13	79026	AHNAK	12536.1	0.567433	0.161022	3.52394	0.000425186	0.00200894
ENSG00000185567.6	113146	AHNAK2	1258.19	-0.236009	0.10572	-2.2324	0.0255885	0.0698139
ENSG00000106546.12	196	AHR	429.964	0.58382	0.219947	2.65436	0.00794581	0.0258488
ENSG00000063438.16	NA	AHRR	355.827	-0.565021	0.246311	-2.29393	0.0217945	0.06096
ENSG00000100591.7	10598	AHSA1	3368.04	-0.227196	0.0677609	-3.35291	0.00079967	0.00352659
ENSG00000173209.22	NA	AHSA2P	1719.21	0.303074	0.0825099	3.67319	0.000239545	0.00120138
ENSG00000145192.12	197	AHSG	37.9547	0.639274	0.214897	2.97479	0.00293191	0.0108651
ENSG00000169877.9	51327	AHSP	0.358586	-1.21697	3.05983	-0.397723	0.690834	NA
ENSG00000111732.10	57379	AICDA	0.162952	-0.630209	3.06773	-0.205431	0.837235	NA
ENSG00000186063.12	64853	AIDA	777.348	-0.146553	0.0865355	-1.69356	0.0903485	0.194318
ENSG00000204472.12	199	AIF1	1.63631	3.89209	1.00317	3.87978	0.000104552	0.000572125
ENSG00000206428.9	199	AIF1	0	NA	NA	NA	NA	NA
ENSG00000234836.7	199	AIF1	0	NA	NA	NA	NA	NA
ENSG00000235588.8	199	AIF1	0	NA	NA	NA	NA	NA
ENSG00000235985.7	199	AIF1	0	NA	NA	NA	NA	NA
ENSG00000237727.7	199	AIF1	0	NA	NA	NA	NA	NA
ENSG00000126878.12	83543	AIF1L	3331.93	-0.329558	0.112229	-2.93649	0.00331947	0.0121168
ENSG00000156709.13	9131	AIFM1	1115.49	-0.179582	0.0584302	-3.07345	0.00211597	0.00818942
ENSG00000225509.1	NA	AIFM1P1	0	NA	NA	NA	NA	NA
ENSG00000042286.14	84883	AIFM2	258.819	-0.0468968	0.122807	-0.381874	0.702555	0.820549
ENSG00000183773.15	150209	AIFM3	55.2178	1.526	0.232541	6.56229	5.29876e-11	9.68729e-10
ENSG00000146416.16	51390	AIG1	1254.53	-0.0782609	0.0520245	-1.50431	0.132502	0.260591
ENSG00000249089.1	NA	AIG1P1	0	NA	NA	NA	NA	NA
ENSG00000163568.13	9447	AIM2	158.685	0.194707	0.114737	1.69698	0.0897007	0.193237
ENSG00000164022.16	9255	AIMP1	1197.52	0.0551727	0.0567331	0.972496	0.330804	0.50611
ENSG00000234187.1	NA	AIMP1P1	1.08121	-0.966701	1.17916	-0.819825	0.412316	0.587015
ENSG00000227177.1	NA	AIMP1P2	0	NA	NA	NA	NA	NA
ENSG00000106305.9	7965	AIMP2	659.301	-0.0867886	0.0702818	-1.23487	0.216881	0.376418
ENSG00000110711.9	9049	AIP	1509.76	-0.167662	0.0822582	-2.03824	0.0415255	0.10374
ENSG00000129221.14	23746	AIPL1	3.55816	-0.489364	0.62397	-0.784275	0.432879	0.607363
ENSG00000160224.16	326	AIRE	0.251692	0.297795	3.05689	0.0974177	0.922395	NA
ENSG00000268257.2	NA	AIRN	0	NA	NA	NA	NA	NA
ENSG00000196581.10	55966	AJAP1	611.56	2.84132	0.316305	8.98285	2.63845e-19	1.42568e-17
ENSG00000232434.2	389813	AJM1	404.807	-0.888109	0.211481	-4.19948	2.67528e-05	0.000168234
ENSG00000129474.15	84962	AJUBA	975.311	1.72609	0.117284	14.7171	5.00438e-49	2.64288e-46
ENSG00000106992.17	203	AK1	930.955	-0.0730538	0.118669	-0.615607	0.538154	0.697833
ENSG00000004455.16	204	AK2	1607.19	0.179601	0.0582724	3.0821	0.00205545	0.00799167
ENSG00000242272.1	NA	AK2P2	0.938886	2.13324	1.1914	1.79053	0.073368	0.164892
ENSG00000147853.16	50808	AK3	2003.34	-0.00271866	0.0689101	-0.0394523	0.96853	0.983534
ENSG00000250115.2	NA	AK3P2	0.123291	-0.244592	3.06822	-0.0797179	0.936462	NA
ENSG00000282669.1	NA	AK3P2	0	NA	NA	NA	NA	NA
ENSG00000230042.1	NA	AK3P3	60.3498	-0.0612408	0.193741	-0.316096	0.75193	0.853955
ENSG00000248722.1	NA	AK3P4	0	NA	NA	NA	NA	NA
ENSG00000228816.1	NA	AK3P5	1.55577	1.29782	0.925873	1.40173	0.160997	0.301931
ENSG00000162433.14	205	AK4	706.335	-0.316559	0.150774	-2.09956	0.0357672	0.0918801
ENSG00000263535.1	NA	AK4P1	6.70237	-0.016361	0.37439	-0.0437002	0.965143	0.981835
ENSG00000249410.1	NA	AK4P2	0	NA	NA	NA	NA	NA
ENSG00000233381.3	NA	AK4P3	0.179814	0.253333	3.06612	0.0826235	0.934151	NA
ENSG00000223621.1	NA	AK4P4	1.22761	0.355216	0.891694	0.398361	0.690364	0.812043
ENSG00000217377.1	NA	AK4P5	0	NA	NA	NA	NA	NA
ENSG00000235606.3	NA	AK4P6	0	NA	NA	NA	NA	NA
ENSG00000154027.18	26289	AK5	970.401	-0.5924	0.26587	-2.22816	0.02587	0.0704654
ENSG00000085231.13	102157402	AK6	514.349	0.0236851	0.0818057	0.289528	0.772177	0.865586
ENSG00000279247.3	102157402	AK6	0	NA	NA	NA	NA	NA
ENSG00000256614.1	NA	AK6P1	0	NA	NA	NA	NA	NA
ENSG00000257173.1	NA	AK6P2	0	NA	NA	NA	NA	NA
ENSG00000140057.8	122481	AK7	368.504	1.515	0.286135	5.2947	1.19215e-07	1.21339e-06
ENSG00000165695.9	158067	AK8	134.758	0.656394	0.122573	5.35513	8.54957e-08	8.9392e-07
ENSG00000155085.15	221264	AK9	910.473	-0.144722	0.0451392	-3.20613	0.00134535	0.00551903
ENSG00000231824.3	642597	AKAIN1	1.21595	-0.706822	0.960305	-0.736039	0.461707	0.632922
ENSG00000121057.12	8165	AKAP1	2497.59	-0.172238	0.0381213	-4.51816	6.23783e-06	4.46083e-05
ENSG00000108599.14	11216	AKAP10	1069.32	-0.0996644	0.039723	-2.50899	0.0121078	0.0370138
ENSG00000023516.8	11215	AKAP11	8018.72	-0.268071	0.0510082	-5.25545	1.4766e-07	1.47187e-06
ENSG00000131016.16	9590	AKAP12	4521.88	0.430522	0.119336	3.60764	0.000308993	0.00151175
ENSG00000170776.19	11214	AKAP13	6614.82	-0.431301	0.0795929	-5.41884	5.99861e-08	6.46022e-07
ENSG00000186471.12	158798	AKAP14	190.111	1.77501	0.247763	7.16416	7.82646e-13	1.83777e-11
ENSG00000197976.10	8227	AKAP17A	1415.6	0.146305	0.0895114	1.63449	0.102157	0.213561
ENSG00000214992.6	NA	AKAP17BP	0.289074	-0.818473	3.06193	-0.267306	0.789234	NA
ENSG00000241978.9	11217	AKAP2	15.0554	0.195777	0.322021	0.607964	0.543211	0.70155
ENSG00000111254.7	10566	AKAP3	198.698	-0.355447	0.104358	-3.40605	0.000659109	0.00296361
ENSG00000147081.14	8852	AKAP4	0.0443911	0.0439388	3.06822	0.0143206	0.988574	NA
ENSG00000179841.8	9495	AKAP5	260.003	-0.318404	0.105085	-3.02995	0.00244591	0.00928788
ENSG00000151320.10	9472	AKAP6	8076.77	-0.399383	0.0699695	-5.70796	1.14335e-08	1.403e-07
ENSG00000118507.15	9465	AKAP7	1291.36	-1.04404	0.302887	-3.44698	0.000566892	0.00259058
ENSG00000105127.8	10270	AKAP8	1283.91	0.048754	0.0910636	0.535385	0.592384	0.740445
ENSG00000011243.17	26993	AKAP8L	3286.72	-0.00256949	0.0956217	-0.0268714	0.978562	0.988986
ENSG00000234146.1	NA	AKAP8P1	0.0634613	-0.466549	3.06822	-0.152058	0.879141	NA
ENSG00000127914.16	10142	AKAP9	7490.17	-0.243785	0.0660829	-3.68908	0.000225062	0.00113709
ENSG00000166452.11	56672	AKIP1	744.673	-0.198792	0.0634327	-3.1339	0.001725	0.00687496
ENSG00000174574.15	79647	AKIRIN1	5388.94	-0.0173177	0.0739164	-0.234287	0.814762	0.89341
ENSG00000257786.1	NA	AKIRIN1P1	0	NA	NA	NA	NA	NA
ENSG00000228125.2	NA	AKIRIN1P2	0.0541215	-0.000452041	3.06822	-0.00014733	0.999882	NA
ENSG00000135334.8	55122	AKIRIN2	2115.77	-0.0816718	0.0485748	-1.68136	0.0926923	0.19799
ENSG00000251482.1	NA	AKIRIN2P1	0	NA	NA	NA	NA	NA
ENSG00000106948.16	80709	AKNA	1032.54	0.301235	0.141314	2.13167	0.0330336	0.0860583
ENSG00000162641.18	254268	AKNAD1	31.5622	-0.0143172	0.316591	-0.0452232	0.963929	0.981403
ENSG00000117448.13	10327	AKR1A1	2076.06	0.279987	0.0908003	3.08354	0.00204553	0.00796083
ENSG00000085662.13	231	AKR1B1	4246.2	-0.0805288	0.0679928	-1.18437	0.236266	0.400283
ENSG00000198074.9	57016	AKR1B10	0.261318	-0.954708	3.06616	-0.311369	0.75552	NA
ENSG00000213606.3	NA	AKR1B10P1	0	NA	NA	NA	NA	NA
ENSG00000263355.1	NA	AKR1B10P2	0.0587477	-0.000452041	3.06822	-0.00014733	0.999882	NA
ENSG00000227471.8	441282	AKR1B15	0.562522	0.394772	2.1405	0.18443	0.853676	NA
ENSG00000229991.1	NA	AKR1B1P1	1.4697	0.865476	0.933793	0.926839	0.35401	0.530027
ENSG00000213452.4	NA	AKR1B1P2	0.282889	0.386454	3.05601	0.126457	0.89937	NA
ENSG00000213785.3	NA	AKR1B1P3	3.23786	0.922287	0.717568	1.2853	0.198689	0.353076
ENSG00000237876.1	NA	AKR1B1P4	0.0615671	-0.621913	3.06822	-0.202695	0.839373	NA
ENSG00000225212.4	NA	AKR1B1P6	0.0436565	0.0439432	3.06822	0.014322	0.988573	NA
ENSG00000266899.1	NA	AKR1B1P7	0.494524	0.154714	2.11896	0.0730142	0.941795	NA
ENSG00000231371.1	NA	AKR1B1P8	0	NA	NA	NA	NA	NA
ENSG00000187134.12	1645	AKR1C1	1108.31	-0.73024	0.0861208	-8.47925	2.26657e-17	9.55441e-16
ENSG00000151632.16	1646	AKR1C2	637.457	-0.219617	0.19344	-1.13532	0.256241	0.423462
ENSG00000196139.11	8644	AKR1C3	59.5463	-0.646538	0.238734	-2.70819	0.00676509	0.0224918
ENSG00000198610.10	1109	AKR1C4	3.20125	-0.342539	0.626908	-0.546394	0.584795	0.734339
ENSG00000225418.1	NA	AKR1C5P	0.946375	-0.496148	1.63804	-0.302891	0.761973	0.859742
ENSG00000151631.8	NA	AKR1C6P	0.210339	0.711936	3.06473	0.2323	0.816305	NA
ENSG00000215267.8	NA	AKR1C7P	0.329001	-1.38685	2.84415	-0.487616	0.625822	NA
ENSG00000264006.6	NA	AKR1C8P	2.33796	-0.649455	0.981422	-0.661749	0.508132	0.673068
ENSG00000122787.14	6718	AKR1D1	0.429152	-0.485148	2.6794	-0.181066	0.856316	NA
ENSG00000227776.1	NA	AKR1D1P1	0	NA	NA	NA	NA	NA
ENSG00000165568.17	83592	AKR1E2	58.5163	0.185305	0.256779	0.721652	0.470509	0.640324
ENSG00000053371.12	8574	AKR7A2	1079.85	0.5364	0.0633817	8.46302	2.60548e-17	1.08523e-15
ENSG00000229020.4	NA	AKR7A2P1	0.564367	-0.597173	2.15979	-0.276496	0.782167	NA
ENSG00000280751.1	NA	AKR7A2P1	0	NA	NA	NA	NA	NA
ENSG00000162482.4	22977	AKR7A3	46.0122	0.378631	0.134367	2.81788	0.00483411	0.0167916
ENSG00000211454.13	246181	AKR7L	45.7843	-0.173987	0.182498	-0.953366	0.340405	0.516307
ENSG00000142208.15	207	AKT1	6689.49	0.0181037	0.0659898	0.274342	0.783822	0.873305
ENSG00000204673.10	84335	AKT1S1	1056.38	0.228847	0.0582696	3.92738	8.58747e-05	0.000479575
ENSG00000105221.16	208	AKT2	5799.69	0.0158602	0.056076	0.282835	0.777304	0.868557
ENSG00000117020.16	10000	AKT3	6396.13	-0.0524509	0.0827869	-0.633565	0.526364	0.688697
ENSG00000275199.4	10000	AKT3	0	NA	NA	NA	NA	NA
ENSG00000228939.1	NA	AKT3-IT1	1.07045	0.250106	0.964527	0.259304	0.795401	0.880661
ENSG00000166971.16	64400	AKTIP	1666.17	-0.217073	0.0705314	-3.07768	0.00208621	0.00809442
ENSG00000148218.15	210	ALAD	1829.53	-0.0666536	0.0552604	-1.20617	0.227751	0.389582
ENSG00000023330.14	211	ALAS1	2217.66	-0.230809	0.0705214	-3.27289	0.00106454	0.00451943
ENSG00000158578.18	212	ALAS2	0.0815487	0.320796	3.06337	0.10472	0.916598	NA
ENSG00000163631.16	213	ALB	28.7298	-0.420126	0.190331	-2.20735	0.0272899	0.073659
ENSG00000170017.12	214	ALCAM	6845.35	0.00247553	0.112992	0.0219089	0.982521	0.99084
ENSG00000161618.9	126133	ALDH16A1	364.381	0.169891	0.149387	1.13725	0.255432	0.422749
ENSG00000059573.8	5832	ALDH18A1	2646.71	0.404935	0.0651226	6.21805	5.0337e-10	7.72441e-09
ENSG00000165092.12	216	ALDH1A1	9.56798	1.36831	0.412301	3.31873	0.000904281	0.00392173
ENSG00000128918.14	8854	ALDH1A2	50.8171	2.89652	0.402623	7.1941	6.28723e-13	1.49642e-11
ENSG00000184254.16	220	ALDH1A3	300.42	7.34735	0.890645	8.24947	1.59103e-16	6.00173e-15
ENSG00000137124.6	219	ALDH1B1	498.088	0.583546	0.0943532	6.1847	6.22225e-10	9.39378e-09
ENSG00000144908.13	10840	ALDH1L1	106.627	-0.446989	0.362349	-1.23359	0.217356	0.376986
ENSG00000250218.1	NA	ALDH1L1-AS1	3.64444	-1.27278	0.639081	-1.99158	0.0464174	0.113867
ENSG00000246022.2	NA	ALDH1L1-AS2	5.96574	-0.556269	0.608043	-0.914851	0.36027	0.536181
ENSG00000136010.13	160428	ALDH1L2	852.902	-0.0673614	0.118005	-0.570837	0.56811	0.720924
ENSG00000111275.12	217	ALDH2	2365.14	-0.176105	0.0585635	-3.00708	0.00263767	0.0099165
ENSG00000108602.17	218	ALDH3A1	1.67492	2.3621	0.875407	2.69829	0.00696973	0.0230954
ENSG00000072210.18	224	ALDH3A2	2324.75	-0.0878937	0.0476875	-1.84312	0.0653118	0.150175
ENSG00000006534.15	221	ALDH3B1	152.49	0.205759	0.225134	0.913937	0.36075	0.536695
ENSG00000132746.14	222	ALDH3B2	0.0526087	-0.621909	3.06822	-0.202694	0.839374	NA
ENSG00000159423.16	8659	ALDH4A1	565.753	-0.1563	0.0786239	-1.98795	0.046817	0.114737
ENSG00000112294.12	7915	ALDH5A1	3229.43	-0.477165	0.0733257	-6.50747	7.64257e-11	1.36079e-09
ENSG00000119711.12	4329	ALDH6A1	1595.74	-0.232512	0.100883	-2.30477	0.0211793	0.0595728
ENSG00000164904.15	501	ALDH7A1	2856.37	0.404478	0.0975715	4.14545	3.39146e-05	0.000208219
ENSG00000251400.1	NA	ALDH7A1P1	3.31152	-0.13534	0.55524	-0.243751	0.807424	0.888531
ENSG00000232292.1	NA	ALDH7A1P2	0	NA	NA	NA	NA	NA
ENSG00000243853.1	NA	ALDH7A1P3	0	NA	NA	NA	NA	NA
ENSG00000234489.1	NA	ALDH7A1P4	0	NA	NA	NA	NA	NA
ENSG00000118514.13	64577	ALDH8A1	131.941	-0.316688	0.144792	-2.18719	0.0287288	0.0768022
ENSG00000143149.12	223	ALDH9A1	2483.47	0.51276	0.121609	4.21645	2.48178e-05	0.000156897
ENSG00000149925.16	226	ALDOA	12211.3	-0.399632	0.0785732	-5.0861	3.65493e-07	3.37964e-06
ENSG00000242849.2	NA	ALDOAP1	0.195556	0.83937	3.05887	0.274405	0.783773	NA
ENSG00000214297.3	NA	ALDOAP2	0.220452	-0.264043	3.06411	-0.0861728	0.931329	NA
ENSG00000136872.17	229	ALDOB	1.93414	-1.52272	0.745827	-2.04166	0.0411855	0.10312
ENSG00000109107.13	230	ALDOC	383.099	-0.141404	0.258434	-0.547156	0.584271	0.734034
ENSG00000033011.11	56052	ALG1	757.958	0.0372504	0.0614369	0.606319	0.544303	0.702561
ENSG00000139133.6	84920	ALG10	265.695	0.0662691	0.0851525	0.778241	0.436427	0.610566
ENSG00000175548.8	144245	ALG10B	778.403	0.667209	0.207697	3.21241	0.00131625	0.00541554
ENSG00000253710.2	440138	ALG11	501.147	0.0306353	0.0596228	0.513819	0.607378	0.751604
ENSG00000182858.13	79087	ALG12	831.314	0.238526	0.0899028	2.65316	0.00797429	0.0259264
ENSG00000101901.10	79868	ALG13	1617.62	0.501252	0.145843	3.43693	0.000588343	0.0026755
ENSG00000229487.1	NA	ALG13-AS1	0.0587477	-0.000452041	3.06822	-0.00014733	0.999882	NA
ENSG00000172339.9	199857	ALG14	321.038	0.141712	0.0794761	1.78308	0.0745738	0.166879
ENSG00000189366.9	200810	ALG1L	31.4801	0.8182	0.405906	2.01574	0.0438276	0.108637
ENSG00000254016.2	NA	ALG1L10P	41.9128	0.116863	0.191446	0.610422	0.541582	0.700568
ENSG00000249889.1	NA	ALG1L11P	19.07	0.354051	0.642083	0.55141	0.581353	0.731526
ENSG00000250794.2	NA	ALG1L12P	12.8912	0.0990425	0.39742	0.249214	0.803195	0.885514
ENSG00000253981.5	NA	ALG1L13P	0.482254	0.412419	1.58125	0.260818	0.794233	NA
ENSG00000250268.3	NA	ALG1L14P	2.69422	2.11582	0.780124	2.71215	0.0066848	0.02228
ENSG00000242017.1	NA	ALG1L15P	1.18691	0.364418	1.22741	0.2969	0.766543	0.862293
ENSG00000251287.8	644974	ALG1L2	3.13134	1.20322	0.585835	2.05385	0.0399904	0.100696
ENSG00000251087.3	NA	ALG1L3P	0.161443	0.613776	3.06515	0.200244	0.84129	NA
ENSG00000226943.3	NA	ALG1L5P	0.0634613	-0.466549	3.06822	-0.152058	0.879141	NA
ENSG00000238278.3	NA	ALG1L6P	1.28308	0.957736	1.13098	0.846821	0.397095	0.57245
ENSG00000251271.3	NA	ALG1L7P	0.329285	1.35615	3.05214	0.444326	0.656807	NA
ENSG00000227620.4	NA	ALG1L8P	0.0932844	-0.222404	3.06822	-0.0724865	0.942215	NA
ENSG00000254978.2	NA	ALG1L9P	3.51053	0.0947929	0.573232	0.165366	0.868656	0.926993
ENSG00000119523.9	85365	ALG2	704.559	0.305165	0.0767029	3.97854	6.93412e-05	0.00039666
ENSG00000214160.9	10195	ALG3	664.839	0.0998439	0.0681695	1.46464	0.143018	0.276361
ENSG00000251568.1	NA	ALG3P1	1.57511	0.865622	1.06654	0.811616	0.417012	0.592105
ENSG00000120697.8	29880	ALG5	558.55	0.149834	0.0908577	1.64911	0.0991249	0.208578
ENSG00000088035.15	29929	ALG6	411.303	0.308923	0.0897389	3.44247	0.000576431	0.00262801
ENSG00000159063.12	79053	ALG8	802.277	0.211116	0.0561773	3.75803	0.000171255	0.000890986
ENSG00000086848.14	79796	ALG9	1149.63	-0.056546	0.0605763	-0.933466	0.350579	0.526659
ENSG00000254450.1	NA	ALG9-IT1	0.5479	-0.649118	1.42713	-0.454841	0.649224	NA
ENSG00000171094.15	238	ALK	1135.9	-0.832404	0.263132	-3.16345	0.00155912	0.00628907
ENSG00000196711.8	389658	ALKAL1	1.85742	0.607564	0.817333	0.743349	0.45727	0.628881
ENSG00000189292.15	285016	ALKAL2	50.0013	-0.33759	0.41906	-0.805588	0.42048	0.594947
ENSG00000100601.9	8846	ALKBH1	465.288	0.15189	0.0620825	2.44658	0.0144217	0.0429796
ENSG00000189046.10	121642	ALKBH2	460.63	0.0791504	0.0871728	0.907971	0.363893	0.539945
ENSG00000166199.12	221120	ALKBH3	401.653	0.0645457	0.110719	0.582969	0.559914	0.71446
ENSG00000244926.6	NA	ALKBH3-AS1	0.176984	0.233502	3.06175	0.076264	0.939209	NA
ENSG00000160993.3	54784	ALKBH4	579.912	-0.0554318	0.0936836	-0.591691	0.554057	0.710178
ENSG00000091542.8	54890	ALKBH5	2992.17	-0.0292493	0.0426679	-0.685511	0.493022	0.659388
ENSG00000239382.10	84964	ALKBH6	126.692	-0.24882	0.109521	-2.27189	0.0230932	0.0640043
ENSG00000125652.7	84266	ALKBH7	728.336	-0.22477	0.164046	-1.37016	0.170636	0.315241
ENSG00000137760.14	91801	ALKBH8	565.727	-0.289058	0.0665368	-4.34433	1.39701e-05	9.32114e-05
ENSG00000151360.9	55821	ALLC	5.27071	-0.661675	0.590384	-1.12075	0.262393	0.430502
ENSG00000116127.17	7840	ALMS1	2780.75	0.155942	0.0603736	2.58296	0.00979579	0.0309498
ENSG00000230002.2	NA	ALMS1-IT1	11.4187	-0.982914	0.360454	-2.72688	0.00639368	0.0214091
ENSG00000163016.9	NA	ALMS1P1	88.6417	-0.0772863	0.184361	-0.419212	0.675061	0.801486
ENSG00000108839.11	239	ALOX12	0.280659	-0.544737	3.06761	-0.177577	0.859055	NA
ENSG00000215067.9	NA	ALOX12-AS1	201.578	0.0583536	0.0681543	0.856199	0.391888	0.567588
ENSG00000179477.9	242	ALOX12B	26.1965	-0.204688	0.221103	-0.925756	0.354573	0.530632
ENSG00000264958.2	NA	ALOX12P1	0.900195	0.243404	1.26404	0.19256	0.847304	0.914018
ENSG00000262943.7	245	ALOX12P2	1.29505	0.129556	1.01115	0.128128	0.898048	0.944736
ENSG00000161905.12	246	ALOX15	15.9534	-1.0625	0.343072	-3.09703	0.00195471	0.00765959
ENSG00000179593.15	247	ALOX15B	2.06783	0.614385	0.794625	0.773176	0.439418	0.613188
ENSG00000274114.1	NA	ALOX15P1	21.1792	-0.846587	0.205082	-4.12804	3.65874e-05	0.000222869
ENSG00000188101.5	NA	ALOX15P2	0	NA	NA	NA	NA	NA
ENSG00000012779.10	240	ALOX5	1.49063	-1.66967	1.09942	-1.51869	0.12884	0.255398
ENSG00000275565.4	240	ALOX5	0	NA	NA	NA	NA	NA
ENSG00000132965.9	241	ALOX5AP	5.79217	1.00929	0.481046	2.09811	0.0358952	0.0921666
ENSG00000179148.9	59344	ALOXE3	44.5552	-0.345028	0.164076	-2.10286	0.035478	0.0912291
ENSG00000163286.7	251	ALPG	0	NA	NA	NA	NA	NA
ENSG00000163295.4	248	ALPI	0	NA	NA	NA	NA	NA
ENSG00000073331.17	80216	ALPK1	141.801	0.848897	0.115656	7.33983	2.13871e-13	5.37848e-12
ENSG00000198796.6	115701	ALPK2	48.4379	1.13212	0.351086	3.22461	0.00126143	0.00522222
ENSG00000136383.6	57538	ALPK3	133.303	0.0977126	0.114079	0.856532	0.391703	0.567452
ENSG00000162551.13	249	ALPL	161.554	0.477233	0.237102	2.01278	0.044138	0.109271
ENSG00000163283.6	250	ALPP	0.387221	4.13962e-05	1.8819	2.1997e-05	0.999982	NA
ENSG00000003393.14	57679	ALS2	3370.75	-0.139963	0.0396769	-3.52756	0.000419408	0.00198432
ENSG00000178038.16	259173	ALS2CL	28.5809	1.11411	0.197847	5.63117	1.78987e-08	2.12027e-07
ENSG00000180318.3	8092	ALX1	4.76118	1.03569	0.474105	2.18452	0.0289241	0.0772358
ENSG00000156150.6	257	ALX3	0.161369	-1.08548	3.06508	-0.354145	0.72323	NA
ENSG00000052850.5	60529	ALX4	85.2695	5.12627	0.403753	12.6965	6.1799e-37	1.55834e-34
ENSG00000183684.7	10189	ALYREF	1227.17	0.169921	0.0754053	2.25343	0.0242321	0.0666585
ENSG00000242110.7	23600	AMACR	175.428	0.424709	0.166317	2.55361	0.0106612	0.0332264
ENSG00000178522.14	258	AMBN	1.15385	-1.64468	1.16675	-1.40963	0.15865	0.29865
ENSG00000106927.11	259	AMBP	3.15734	-0.109596	0.733679	-0.149379	0.881255	0.935429
ENSG00000110497.14	55626	AMBRA1	3121.37	-0.130801	0.0611032	-2.14066	0.0323011	0.0844883
ENSG00000123505.14	262	AMD1	3301.02	-0.186803	0.0746406	-2.5027	0.012325	0.0375694
ENSG00000228339.1	NA	AMD1P1	1.87586	1.26978	0.765132	1.65955	0.0970044	0.205127
ENSG00000237801.5	NA	AMD1P2	0.162549	0.00321805	3.06586	0.00104964	0.999163	NA
ENSG00000249286.1	NA	AMD1P3	19.6759	-0.0842428	0.224889	-0.374597	0.70796	0.824559
ENSG00000215124.2	NA	AMD1P4	0	NA	NA	NA	NA	NA
ENSG00000139344.7	144193	AMDHD1	4.84363	-0.531511	0.481278	-1.10437	0.269431	0.438862
ENSG00000162066.14	51005	AMDHD2	810.099	-0.289798	0.122658	-2.36264	0.0181451	0.052192
ENSG00000125363.14	265	AMELX	0.282575	0.614446	3.05734	0.200974	0.840719	NA
ENSG00000099721.13	266	AMELY	0.239818	0.841581	3.05732	0.275267	0.783111	NA
ENSG00000184675.9	139285	AMER1	1864.9	-0.376785	0.0499008	-7.55068	4.3298e-14	1.18235e-12
ENSG00000165566.12	219287	AMER2	3448.77	-0.316115	0.0791061	-3.99609	6.43985e-05	0.000370888
ENSG00000178171.10	205147	AMER3	972.587	-0.396227	0.135765	-2.91847	0.00351753	0.0127352
ENSG00000159461.14	267	AMFR	3955.42	-0.0219619	0.0961636	-0.228381	0.81935	0.89637
ENSG00000104899.5	268	AMH	377.303	0.563396	0.219021	2.57234	0.0101013	0.0317824
ENSG00000135409.10	269	AMHR2	3.2126	2.8352	0.707346	4.00822	6.11775e-05	0.000354452
ENSG00000181754.6	57463	AMIGO1	1263.57	-0.317627	0.0754516	-4.20967	2.55739e-05	0.000161219
ENSG00000139211.6	347902	AMIGO2	1470.01	1.19643	0.154274	7.75522	8.81894e-15	2.6226e-13
ENSG00000176020.8	386724	AMIGO3	0	NA	NA	NA	NA	NA
ENSG00000101935.9	9949	AMMECR1	276.37	0.690287	0.182129	3.79011	0.000150582	0.000793894
ENSG00000224142.1	NA	AMMECR1-IT1	0	NA	NA	NA	NA	NA
ENSG00000144233.9	83607	AMMECR1L	1930.59	0.0238284	0.0409885	0.581343	0.561009	0.715473
ENSG00000233273.1	NA	AMMECR1LP1	1.06887	0.0628677	0.907824	0.069251	0.94479	0.970879
ENSG00000166126.10	81693	AMN	20.8251	0.146379	0.235815	0.620739	0.534772	0.695357
ENSG00000151743.10	196394	AMN1	1267.06	-0.493002	0.0819289	-6.01744	1.77201e-09	2.48615e-08
ENSG00000126016.13	154796	AMOT	1598.58	1.02224	0.141075	7.24609	4.2899e-13	1.04503e-11
ENSG00000166025.17	154810	AMOTL1	5140.12	0.194447	0.0617055	3.15121	0.00162598	0.00652397
ENSG00000114019.14	51421	AMOTL2	4376.14	0.152556	0.134503	1.13423	0.256699	0.42397
ENSG00000116748.19	270	AMPD1	0.286223	-0.654295	2.91954	-0.224109	0.822673	NA
ENSG00000116337.15	271	AMPD2	3803.66	-0.226848	0.0655611	-3.4601	0.00053997	0.00247848
ENSG00000133805.15	272	AMPD3	31.9523	0.349983	0.437056	0.800773	0.423263	0.597856
ENSG00000078053.16	273	AMPH	4613.63	-0.411547	0.132743	-3.10034	0.00193298	0.00758399
ENSG00000145020.14	275	AMT	181.792	0.192949	0.12422	1.55328	0.120357	0.242516
ENSG00000187689.9	401138	AMTN	0	NA	NA	NA	NA	NA
ENSG00000237763.9	276	AMY1A	0	NA	NA	NA	NA	NA
ENSG00000174876.16	277	AMY1B	0.104236	-0.131276	3.06244	-0.0428664	0.965808	NA
ENSG00000187733.6	278	AMY1C	0	NA	NA	NA	NA	NA
ENSG00000243480.7	279	AMY2A	2.92423	-1.82582	0.680907	-2.68145	0.00733041	0.0241244
ENSG00000240038.6	280	AMY2B	561.034	-0.292604	0.0703818	-4.15738	3.21918e-05	0.000198819
ENSG00000227408.1	NA	AMYP1	0.0436565	0.0439432	3.06822	0.014322	0.988573	NA
ENSG00000174945.13	155185	AMZ1	52.2423	-0.697181	0.270348	-2.57882	0.00991376	0.0312837
ENSG00000196704.11	51321	AMZ2	2458.54	-0.0882739	0.0611694	-1.44311	0.148991	0.284697
ENSG00000214174.8	NA	AMZ2P1	893.275	-0.820857	0.21616	-3.79745	0.000146192	0.00077235
ENSG00000219249.2	NA	AMZ2P2	0	NA	NA	NA	NA	NA
ENSG00000153107.11	64682	ANAPC1	1092.17	-0.0928864	0.0469533	-1.97827	0.0478979	0.116884
ENSG00000164162.12	10393	ANAPC10	257.732	0.0513405	0.0874589	0.587024	0.557188	0.71245
ENSG00000213735.2	NA	ANAPC10P1	0.268544	-0.599177	3.05801	-0.195937	0.84466	NA
ENSG00000141552.17	51529	ANAPC11	1508.92	0.115931	0.0704207	1.64626	0.0997106	0.209496
ENSG00000129055.12	25847	ANAPC13	2811.85	-0.187306	0.0721773	-2.59508	0.00945676	0.0300244
ENSG00000110200.8	25906	ANAPC15	716.662	0.0530245	0.0894124	0.593033	0.553159	0.709551
ENSG00000166295.8	119504	ANAPC16	1612.06	0.421926	0.044284	9.52773	1.60753e-21	1.13623e-19
ENSG00000233673.6	NA	ANAPC1P1	3.41381	-0.189694	0.562682	-0.337125	0.736023	0.842623
ENSG00000176248.8	29882	ANAPC2	1658.73	0.00588768	0.0831916	0.0707726	0.943579	0.970126
ENSG00000053900.10	29945	ANAPC4	1104.4	0.0494909	0.0659229	0.75074	0.452809	0.625028
ENSG00000089053.12	51433	ANAPC5	4323.33	-0.189041	0.039826	-4.74666	2.06801e-06	1.63098e-05
ENSG00000196510.12	51434	ANAPC7	2238.86	-0.224471	0.0408014	-5.50156	3.76449e-08	4.21154e-07
ENSG00000214274.9	283	ANG	22.8505	0.52654	0.272574	1.93173	0.0533924	0.127459
ENSG00000013523.9	23357	ANGEL1	1351.22	0.204344	0.0701923	2.9112	0.00360045	0.0129951
ENSG00000174606.12	90806	ANGEL2	1454.35	0.079172	0.0499996	1.58345	0.113318	0.231449
ENSG00000154188.9	284	ANGPT1	284.632	0.561109	0.255003	2.20041	0.0277781	0.074739
ENSG00000091879.13	285	ANGPT2	81.7114	2.22835	0.421206	5.2904	1.22046e-07	1.24041e-06
ENSG00000101280.7	51378	ANGPT4	5.14778	0.314178	0.814637	0.385666	0.699744	0.818848
ENSG00000116194.12	9068	ANGPTL1	40.6764	-0.0159647	0.250344	-0.0637711	0.949153	0.973606
ENSG00000136859.9	23452	ANGPTL2	456.064	-0.368147	0.143913	-2.55811	0.0105241	0.0328725
ENSG00000132855.4	27329	ANGPTL3	0.0668633	-0.621913	3.06822	-0.202695	0.839373	NA
ENSG00000167772.11	51129	ANGPTL4	8.92248	1.84754	0.411099	4.49416	6.98438e-06	4.94543e-05
ENSG00000187151.7	253935	ANGPTL5	11.219	1.06834	0.389919	2.73989	0.00614595	0.020686
ENSG00000130812.10	83854	ANGPTL6	12.7784	0.871737	0.292159	2.98377	0.0028472	0.0106074
ENSG00000171819.4	10218	ANGPTL7	10.5737	4.14952	0.757843	5.47544	4.36434e-08	4.82076e-07
ENSG00000130173.13	55908	ANGPTL8	2.74802	-1.44357	0.649778	-2.22163	0.0263081	0.0715195
ENSG00000227059.6	647589	ANHX	0	NA	NA	NA	NA	NA
ENSG00000029534.19	286	ANK1	1260.26	-0.293891	0.102465	-2.86822	0.00412791	0.0146365
ENSG00000145362.16	287	ANK2	38312.6	-1.12789	0.158505	-7.11582	1.11249e-12	2.54399e-11
ENSG00000151150.20	288	ANK3	19613.5	-0.28143	0.0819521	-3.43408	0.000594574	0.0027012
ENSG00000254271.1	NA	ANK3-DT	0.0419935	-0.617827	3.06797	-0.201379	0.840402	NA
ENSG00000151687.14	150709	ANKAR	141.017	-0.0482702	0.119114	-0.405244	0.685298	0.808357
ENSG00000166839.16	348094	ANKDD1A	323.327	-0.423588	0.187113	-2.2638	0.0235864	0.0651774
ENSG00000189045.13	728780	ANKDD1B	15.7131	0.510179	0.30212	1.68867	0.0912836	0.195788
ENSG00000132623.15	63926	ANKEF1	304.396	0.391112	0.0825956	4.73527	2.18769e-06	1.7157e-05
ENSG00000153930.10	162282	ANKFN1	193.747	0.467748	0.381734	1.22532	0.220453	0.380589
ENSG00000185722.16	51479	ANKFY1	9754.76	-0.0749895	0.0645283	-1.16212	0.245187	0.411069
ENSG00000154122.12	56172	ANKH	1568.3	-0.175969	0.0485706	-3.62295	0.00029126	0.00143099
ENSG00000131503.20	54882	ANKHD1	180.576	0.138438	0.110428	1.25365	0.209969	0.367606
ENSG00000254996.5	404734	ANKHD1-EIF4EBP3	143.895	0.446998	0.101775	4.39204	1.12292e-05	7.65294e-05
ENSG00000001629.9	54467	ANKIB1	5281.42	-0.260764	0.056387	-4.62454	3.75425e-06	2.81042e-05
ENSG00000170209.4	255239	ANKK1	22.8536	0.824046	0.364742	2.25926	0.0238674	0.0658241
ENSG00000160117.14	126549	ANKLE1	155.691	-0.299734	0.0942112	-3.18151	0.0014651	0.00595125
ENSG00000176915.14	23141	ANKLE2	3101.73	0.0183851	0.0564983	0.325411	0.74487	0.848971
ENSG00000144504.15	51281	ANKMY1	712.93	-0.0912352	0.072107	-1.26528	0.205773	0.362192
ENSG00000106524.8	57037	ANKMY2	1725.18	-0.079105	0.0695957	-1.13664	0.25569	0.422949
ENSG00000164331.9	57763	ANKRA2	997.426	-0.193287	0.0596992	-3.23768	0.00120505	0.00502002
ENSG00000148677.6	27063	ANKRD1	3.61375	1.83219	0.676368	2.70887	0.00675135	0.022459
ENSG00000088448.14	55608	ANKRD10	5169.13	0.000399164	0.0556682	0.00717041	0.994279	0.997022
ENSG00000229152.2	NA	ANKRD10-IT1	479.728	0.0617643	0.0871762	0.7085	0.478635	0.64751
ENSG00000167522.14	29123	ANKRD11	7013.44	0.0641256	0.0965697	0.664034	0.506668	0.67167
ENSG00000101745.15	23253	ANKRD12	4143.62	-0.430222	0.0754944	-5.69873	1.20701e-08	1.47144e-07
ENSG00000076513.16	88455	ANKRD13A	2054.42	0.0201577	0.0370473	0.544108	0.586367	0.735554
ENSG00000198720.12	124930	ANKRD13B	2302.25	-0.257931	0.0958042	-2.69228	0.00709659	0.0234542
ENSG00000118454.12	81573	ANKRD13C	1541.15	-0.220895	0.0545308	-4.05083	5.10354e-05	0.000301622
ENSG00000172932.14	338692	ANKRD13D	2524.29	-0.413131	0.0703345	-5.8738	4.25921e-09	5.65537e-08
ENSG00000134461.15	54522	ANKRD16	397.581	0.172265	0.0826347	2.08466	0.0371002	0.0948369
ENSG00000132466.17	26057	ANKRD17	8822.71	-0.141671	0.0539096	-2.62793	0.00859071	0.0276162
ENSG00000180071.18	253650	ANKRD18A	28.9676	-0.323995	0.240721	-1.34593	0.178324	0.325909
ENSG00000230453.9	441459	ANKRD18B	15.5396	-0.534509	0.49843	-1.07238	0.283547	0.454689
ENSG00000159712.10	NA	ANKRD18CP	16.553	-0.0996553	0.588481	-0.169343	0.865526	0.925331
ENSG00000226435.10	NA	ANKRD18DP	5.72245	1.93796	0.541676	3.57771	0.000346614	0.00167156
ENSG00000217165.1	NA	ANKRD18EP	0.184359	-0.206508	3.06265	-0.067428	0.946241	NA
ENSG00000187984.12	NA	ANKRD19P	48.1093	2.55249	0.302563	8.43624	3.2772e-17	1.34303e-15
ENSG00000165887.11	26287	ANKRD2	1.84655	-1.00985	0.768404	-1.31422	0.188774	0.34034
ENSG00000260691.5	84210	ANKRD20A1	2.89836	-0.19985	0.610112	-0.327562	0.743243	0.847804
ENSG00000226695.1	NA	ANKRD20A10P	1.77227	-2.66935	1.08293	-2.46493	0.013704	0.0411253
ENSG00000215559.8	NA	ANKRD20A11P	29.7397	4.37085	0.468279	9.33386	1.02086e-20	6.52373e-19
ENSG00000251056.1	NA	ANKRD20A17P	0.0526087	-0.621909	3.06822	-0.202694	0.839374	NA
ENSG00000249493.1	NA	ANKRD20A18P	4.52785	0.87226	0.460422	1.89448	0.0581616	0.136527
ENSG00000196593.9	NA	ANKRD20A19P	13.0298	1.1456	0.602418	1.90167	0.0572138	0.134674
ENSG00000183148.6	441430	ANKRD20A2	2.96413	1.1846	0.664165	1.7836	0.0744891	0.166787
ENSG00000277112.2	NA	ANKRD20A21P	2.69533	-0.786576	0.655	-1.20088	0.229798	0.392102
ENSG00000276203.4	441425	ANKRD20A3	1.50607	1.09174	1.22338	0.892396	0.372181	0.548628
ENSG00000172014.12	728747	ANKRD20A4	12.0753	-0.524673	0.325202	-1.61338	0.106663	0.220832
ENSG00000186481.15	NA	ANKRD20A5P	22.5863	3.64202	0.457307	7.96405	1.66493e-15	5.5346e-14
ENSG00000274502.1	NA	ANKRD20A6P	0	NA	NA	NA	NA	NA
ENSG00000236816.2	NA	ANKRD20A7P	15.3199	1.10188	0.317257	3.47314	0.00051441	0.00237557
ENSG00000229089.6	NA	ANKRD20A8P	1.26035	0.999399	1.23915	0.806522	0.419942	0.594456
ENSG00000206192.7	NA	ANKRD20A9P	0.140296	0.577612	3.06247	0.18861	0.850399	NA
ENSG00000282715.1	NA	ANKRD20A9P	0	NA	NA	NA	NA	NA
ENSG00000152766.5	118932	ANKRD22	0.311648	-0.386082	3.05056	-0.126561	0.899288	NA
ENSG00000163126.14	200539	ANKRD23	203.462	-0.130444	0.082741	-1.57654	0.114901	0.233914
ENSG00000089847.12	170961	ANKRD24	221.149	-1.04057	0.157307	-6.61488	3.7186e-11	6.93892e-10
ENSG00000107890.16	22852	ANKRD26	1120.82	-0.0947182	0.0637844	-1.48497	0.137551	0.268146
ENSG00000261239.6	NA	ANKRD26P1	5.82067	0.00150932	0.465482	0.00324248	0.997413	0.998454
ENSG00000235550.1	NA	ANKRD26P2	0.229404	-0.931517	3.06418	-0.304002	0.761126	NA
ENSG00000237636.2	NA	ANKRD26P3	0.282907	-0.966638	3.05439	-0.316475	0.751642	NA
ENSG00000229427.1	NA	ANKRD26P4	6.73519	0.487084	0.373904	1.3027	0.192678	0.345244
ENSG00000105186.14	84079	ANKRD27	1189.59	-0.0682325	0.051662	-1.32075	0.186585	0.337176
ENSG00000206560.10	23243	ANKRD28	3059.65	-0.459963	0.0738034	-6.23227	4.59721e-10	7.11309e-09
ENSG00000154065.16	147463	ANKRD29	137.734	0.296826	0.488166	0.608042	0.543159	0.70155
ENSG00000148513.17	91074	ANKRD30A	1.15782	1.17954	1.19301	0.98871	0.322805	0.497806
ENSG00000180777.13	374860	ANKRD30B	8.89434	3.09692	0.660123	4.69142	2.71311e-06	2.09259e-05
ENSG00000163046.15	554226	ANKRD30BL	42.782	-4.25533	0.854966	-4.97719	6.45133e-07	5.66948e-06
ENSG00000175302.5	NA	ANKRD30BP1	0.335441	1.03634	2.32652	0.445446	0.655997	NA
ENSG00000224309.7	NA	ANKRD30BP2	0.335002	-1.04372	3.05464	-0.341685	0.732588	NA
ENSG00000230501.1	NA	ANKRD30BP3	0	NA	NA	NA	NA	NA
ENSG00000275985.1	NA	ANKRD30BP3	0	NA	NA	NA	NA	NA
ENSG00000145700.9	256006	ANKRD31	49.2594	0.0647799	0.220884	0.293276	0.769311	0.863982
ENSG00000167612.12	341405	ANKRD33	7.77854	0.810427	0.454027	1.78497	0.0742655	0.166455
ENSG00000164236.11	651746	ANKRD33B	89.3947	1.26394	0.192983	6.54949	5.77331e-11	1.04864e-09
ENSG00000250106.1	NA	ANKRD33B-AS1	0	NA	NA	NA	NA	NA
ENSG00000272031.2	284615	ANKRD34A	177.614	-0.126283	0.129375	-0.976103	0.329013	0.504331
ENSG00000189127.7	340120	ANKRD34B	39.5311	-1.14227	0.594351	-1.92189	0.05462	0.129736
ENSG00000235711.4	390616	ANKRD34C	2.32829	0.695937	0.743434	0.936111	0.349216	0.52509
ENSG00000259234.5	NA	ANKRD34C-AS1	7.63253	0.193018	0.563097	0.34278	0.731764	0.839692
ENSG00000198483.12	148741	ANKRD35	12.2037	-0.415142	0.359516	-1.15472	0.248203	0.41471
ENSG00000135976.16	375248	ANKRD36	935.138	0.0330162	0.101141	0.326439	0.744092	0.848356
ENSG00000196912.12	57730	ANKRD36B	392.132	-0.696523	0.137636	-5.0606	4.17935e-07	3.81167e-06
ENSG00000214262.4	NA	ANKRD36BP1	0	NA	NA	NA	NA	NA
ENSG00000230006.7	NA	ANKRD36BP2	57.8292	-0.656235	0.336694	-1.94906	0.0512887	0.123447
ENSG00000174501.14	400986	ANKRD36C	1300.91	-0.246868	0.0563605	-4.38016	1.18592e-05	8.05283e-05
ENSG00000188399.5	NA	ANKRD36P1	0.0968447	0.225028	3.0671	0.0733682	0.941513	NA
ENSG00000186352.8	353322	ANKRD37	43.4687	-0.462974	0.206128	-2.24606	0.0247003	0.0678006
ENSG00000213337.8	51239	ANKRD39	408.039	-0.178409	0.0711113	-2.50887	0.0121117	0.0370217
ENSG00000154945.6	91369	ANKRD40	1271.32	0.0556468	0.0651115	0.854639	0.392751	0.568383
ENSG00000167117.8	55018	ANKRD40CL	0.136941	0.110526	3.06822	0.0360229	0.971264	NA
ENSG00000137494.13	338699	ANKRD42	639.216	0.410621	0.0855945	4.79728	1.60832e-06	1.29994e-05
ENSG00000065413.16	91526	ANKRD44	1803.77	-0.48356	0.114537	-4.22185	2.423e-05	0.000153577
ENSG00000236977.1	NA	ANKRD44-IT1	1.42797	-0.741543	0.870005	-0.852344	0.394023	0.569665
ENSG00000183831.6	339416	ANKRD45	413.344	0.256144	0.113079	2.26518	0.0235017	0.0649755
ENSG00000186106.11	157567	ANKRD46	5573.33	-0.354914	0.120228	-2.952	0.0031572	0.0115941
ENSG00000168876.8	54851	ANKRD49	465.363	0.240809	0.078084	3.08397	0.00204261	0.00795279
ENSG00000151458.11	57182	ANKRD50	4702.38	0.0877183	0.0555242	1.57982	0.114148	0.232651
ENSG00000139645.9	283373	ANKRD52	5653.26	-0.186595	0.0732459	-2.54751	0.0108494	0.0336931
ENSG00000144031.11	79998	ANKRD53	10.8013	-0.683451	0.304704	-2.243	0.0248966	0.0682256
ENSG00000100124.12	129138	ANKRD54	1693.18	0.0106279	0.0742333	0.143169	0.886157	0.937899
ENSG00000236442.1	NA	ANKRD54P1	0	NA	NA	NA	NA	NA
ENSG00000164512.17	79722	ANKRD55	97.8122	-0.66715	0.322244	-2.07032	0.038422	0.0975979
ENSG00000135299.16	22881	ANKRD6	4424.88	-0.197318	0.0613909	-3.21412	0.00130847	0.00539304
ENSG00000124227.5	140731	ANKRD60	0	NA	NA	NA	NA	NA
ENSG00000157999.5	100310846	ANKRD61	8.18198	-0.115335	0.373897	-0.308468	0.757726	0.857266
ENSG00000181626.11	342850	ANKRD62	0.548567	1.51091	1.49677	1.00945	0.312759	NA
ENSG00000259271.1	NA	ANKRD62P1	0	NA	NA	NA	NA	NA
ENSG00000189295.13	NA	ANKRD62P1-PARP4P3	0	NA	NA	NA	NA	NA
ENSG00000230778.1	100131244	ANKRD63	1.76431	-1.08646	0.798538	-1.36057	0.173651	0.319595
ENSG00000235098.8	441869	ANKRD65	28.522	-0.685426	0.257054	-2.66647	0.00766522	0.0250642
ENSG00000230062.5	100287718	ANKRD66	21.1198	3.91173	0.466743	8.38091	5.25206e-17	2.10219e-15
ENSG00000106013.12	56311	ANKRD7	6.62481	0.553505	0.363973	1.52073	0.128327	0.254544
ENSG00000156381.8	122416	ANKRD9	1058.69	-0.348267	0.127355	-2.73461	0.00624534	0.0209752
ENSG00000064999.13	23294	ANKS1A	6379.35	-0.118513	0.0471311	-2.51454	0.0119188	0.0365192
ENSG00000185046.18	56899	ANKS1B	3777.74	-0.89881	0.129365	-6.94788	3.70826e-12	7.95617e-11
ENSG00000168096.14	124401	ANKS3	1041.57	-0.045424	0.0762513	-0.595714	0.551366	0.708119
ENSG00000175311.6	257629	ANKS4B	0.290686	0.500476	3.05616	0.16376	0.86992	NA
ENSG00000165138.16	203286	ANKS6	1064.04	0.745946	0.0980745	7.6059	2.82918e-14	7.87164e-13
ENSG00000206199.9	389161	ANKUB1	29.7069	0.952871	0.32741	2.91033	0.00361043	0.0130227
ENSG00000163516.13	55139	ANKZF1	1395.98	0.17743	0.0861937	2.05851	0.0395413	0.0997892
ENSG00000011426.10	54443	ANLN	525.716	0.681438	0.13169	5.17456	2.28444e-07	2.19203e-06
ENSG00000131620.17	55107	ANO1	7.03759	1.36548	0.482737	2.82863	0.00467482	0.0163112
ENSG00000160746.12	55129	ANO10	1171.69	-0.115866	0.0667042	-1.73701	0.0823856	0.180563
ENSG00000254902.1	NA	ANO1-AS1	0	NA	NA	NA	NA	NA
ENSG00000047617.14	57101	ANO2	67.5175	0.676024	0.28043	2.41067	0.0159233	0.0467038
ENSG00000134343.12	63982	ANO3	81.2517	0.083092	0.230472	0.36053	0.718451	0.831416
ENSG00000254819.1	NA	ANO3-AS1	1.03534	-1.70218	1.26309	-1.34763	0.177776	0.325119
ENSG00000151572.16	121601	ANO4	339.201	-0.370911	0.128502	-2.88643	0.00389644	0.0139056
ENSG00000262139.9	121601	ANO4	0	NA	NA	NA	NA	NA
ENSG00000171714.10	203859	ANO5	1069.5	-0.161697	0.0879076	-1.8394	0.065857	0.151155
ENSG00000177119.15	196527	ANO6	1743.85	0.715155	0.0805931	8.87365	7.07846e-19	3.59575e-17
ENSG00000146205.13	50636	ANO7	17.6722	0.456392	0.315195	1.44797	0.147625	0.282706
ENSG00000237276.8	NA	ANO7L1	21.7874	-0.293264	0.287408	-1.02038	0.307551	0.481855
ENSG00000074855.10	57719	ANO8	2528.23	-0.462916	0.131913	-3.50926	0.000449354	0.00210783
ENSG00000185101.12	338440	ANO9	0	NA	NA	NA	NA	NA
ENSG00000011201.10	3730	ANOS1	765.368	-0.234866	0.211311	-1.11147	0.266367	0.435389
ENSG00000241859.6	NA	ANOS2P	212.604	-0.417792	0.237108	-1.76203	0.0780641	0.172838
ENSG00000140350.15	8125	ANP32A	4858.19	0.223544	0.0772743	2.89287	0.00381745	0.0136585
ENSG00000259516.2	NA	ANP32AP1	2.21618	-0.277184	0.641539	-0.43206	0.665698	0.794711
ENSG00000136938.8	10541	ANP32B	1733.04	0.697472	0.0937498	7.43971	1.00903e-13	2.63213e-12
ENSG00000259790.1	NA	ANP32BP1	1.32749	0.580533	0.884911	0.656035	0.511801	0.676137
ENSG00000231801.2	NA	ANP32BP2	0	NA	NA	NA	NA	NA
ENSG00000259461.1	NA	ANP32BP3	0.0407744	0.110522	3.06822	0.0360214	0.971265	NA
ENSG00000248546.3	23520	ANP32C	1.57343	0.224646	0.727312	0.308871	0.757419	0.85715
ENSG00000139223.2	23519	ANP32D	0.810465	-2.04178	1.37026	-1.49007	0.136207	NA
ENSG00000143401.14	81611	ANP32E	2132.62	0.328617	0.0980604	3.35116	0.000804726	0.0035449
ENSG00000166825.13	290	ANPEP	8.39687	0.646696	0.493865	1.30946	0.190378	0.342351
ENSG00000169604.19	84168	ANTXR1	3758.75	0.898288	0.135727	6.61836	3.63216e-11	6.78213e-10
ENSG00000163297.16	118429	ANTXR2	890.481	0.70422	0.144691	4.86708	1.1326e-06	9.44906e-06
ENSG00000274209.4	195977	ANTXRL	0	NA	NA	NA	NA	NA
ENSG00000263482.3	NA	ANTXRLP1	0	NA	NA	NA	NA	NA
ENSG00000135046.13	301	ANXA1	742.482	1.908	0.215464	8.85529	8.34679e-19	4.17937e-17
ENSG00000109511.10	11199	ANXA10	1.62998	0.189485	0.896504	0.21136	0.832607	0.905071
ENSG00000122359.17	311	ANXA11	92.595	1.73271	0.157359	11.0112	3.37444e-28	4.12448e-26
ENSG00000104537.16	312	ANXA13	1.16407	2.00856	1.53368	1.30964	0.190318	0.342265
ENSG00000182718.16	302	ANXA2	2327.75	1.76678	0.173833	10.1636	2.88104e-24	2.6013e-22
ENSG00000213406.3	NA	ANXA2P1	0.232219	1.15182	3.05766	0.376701	0.706396	NA
ENSG00000231991.4	NA	ANXA2P2	41.4431	1.80812	0.244052	7.40874	1.27509e-13	3.29163e-12
ENSG00000216740.2	NA	ANXA2P3	0.923132	-1.45036	1.19322	-1.2155	0.224175	0.385303
ENSG00000177721.4	389289	ANXA2R	168.008	0.319201	0.183786	1.73681	0.0824209	0.180626
ENSG00000138772.12	306	ANXA3	53.7684	1.36458	0.287942	4.73906	2.1471e-06	1.6867e-05
ENSG00000196975.14	307	ANXA4	281.929	0.423513	0.102298	4.14001	3.47289e-05	0.000212565
ENSG00000164111.14	308	ANXA5	4525.93	0.528053	0.107159	4.92777	8.31745e-07	7.12815e-06
ENSG00000197043.13	309	ANXA6	5605.89	1.02566	0.135047	7.59483	3.08205e-14	8.54124e-13
ENSG00000138279.15	310	ANXA7	1582.58	-0.0166366	0.0646458	-0.25735	0.796909	0.881326
ENSG00000265190.6	653145	ANXA8	0.616658	0.842118	1.27739	0.659247	0.509737	NA
ENSG00000264230.7	728113	ANXA8L1	6.89248	1.10337	0.545035	2.02441	0.0429285	0.106759
ENSG00000143412.9	8416	ANXA9	13.6777	-0.0785583	0.307854	-0.255181	0.798584	0.882401
ENSG00000136250.11	313	AOAH	26.8117	-0.21633	0.216247	-1.00038	0.317126	0.492338
ENSG00000230539.1	NA	AOAH-IT1	0.0436565	0.0439432	3.06822	0.014322	0.988573	NA
ENSG00000002726.19	26	AOC1	0	NA	NA	NA	NA	NA
ENSG00000131480.8	314	AOC2	356.425	-0.535568	0.11086	-4.83105	1.35812e-06	1.11773e-05
ENSG00000131471.6	8639	AOC3	82.0187	-0.554219	0.148761	-3.72556	0.000194879	0.000998294
ENSG00000260105.6	NA	AOC4P	1.30961	-1.42825	1.02073	-1.39925	0.161738	0.303036
ENSG00000148120.14	84909	AOPEP	346.602	0.558691	0.103071	5.42044	5.94528e-08	6.41019e-07
ENSG00000138356.13	316	AOX1	19.8116	1.42256	0.267627	5.31546	1.06388e-07	1.09438e-06
ENSG00000243478.7	NA	AOX2P	0.19037	-0.209872	3.06315	-0.0685151	0.945376	NA
ENSG00000244301.5	NA	AOX3P	0.277272	0.103015	2.94142	0.0350222	0.972062	NA
ENSG00000138660.11	55435	AP1AR	1332.71	-0.258882	0.0648063	-3.9947	6.47753e-05	0.000372521
ENSG00000100280.16	162	AP1B1	4823.08	-0.0953379	0.0620284	-1.537	0.124292	0.248496
ENSG00000234479.2	23782	AP1B1P1	0.861146	-1.03245	2.00519	-0.514891	0.606629	NA
ENSG00000232707.1	NA	AP1B1P2	0.103812	-0.133623	3.06822	-0.0435506	0.965263	NA
ENSG00000166747.12	164	AP1G1	7422.24	-0.111123	0.0273807	-4.05845	4.94e-05	0.00029276
ENSG00000213983.11	8906	AP1G2	781.66	-0.215335	0.158778	-1.3562	0.175036	0.321538
ENSG00000072958.8	8907	AP1M1	4606.7	-0.216817	0.0416744	-5.20264	1.9648e-07	1.90425e-06
ENSG00000129354.11	10053	AP1M2	8.9289	-0.596265	0.513747	-1.16062	0.245796	0.411816
ENSG00000106367.13	1174	AP1S1	3010.92	-0.227706	0.0627656	-3.62788	0.000285761	0.00140719
ENSG00000182287.13	8905	AP1S2	3581.88	0.244296	0.11904	2.05222	0.0401486	0.101012
ENSG00000226046.1	NA	AP1S2P1	0.130767	-0.000447676	3.06822	-0.000145907	0.999884	NA
ENSG00000152056.16	130340	AP1S3	255.813	-0.52628	0.129288	-4.07061	4.68902e-05	0.000278831
ENSG00000196961.12	160	AP2A1	5231.78	-0.416842	0.0828816	-5.02936	4.92111e-07	4.41763e-06
ENSG00000183020.13	161	AP2A2	5765.88	-0.278345	0.0565652	-4.92079	8.61971e-07	7.36915e-06
ENSG00000280759.2	161	AP2A2	0	NA	NA	NA	NA	NA
ENSG00000281385.2	161	AP2A2	0	NA	NA	NA	NA	NA
ENSG00000006125.16	163	AP2B1	30193	-0.383691	0.048729	-7.87398	3.43523e-15	1.09016e-13
ENSG00000161203.13	1173	AP2M1	15981.8	-0.238921	0.0364352	-6.55744	5.47381e-11	9.98123e-10
ENSG00000042753.11	1175	AP2S1	1972.9	-0.229965	0.0559523	-4.11002	3.95625e-05	0.000239169
ENSG00000132842.13	8546	AP3B1	1210.32	0.520923	0.0669834	7.7769	7.43261e-15	2.23938e-13
ENSG00000103723.12	8120	AP3B2	3824.94	-0.472964	0.0722921	-6.5424	6.05403e-11	1.09183e-09
ENSG00000065000.15	8943	AP3D1	8489.46	-0.220862	0.0725096	-3.04598	0.00231926	0.00887196
ENSG00000185009.12	26985	AP3M1	3307.5	0.0882784	0.0459629	1.92065	0.0547764	0.129938
ENSG00000070718.11	10947	AP3M2	2974.16	-0.0764836	0.0494526	-1.54661	0.121958	0.244932
ENSG00000177879.14	1176	AP3S1	2590.21	-0.18445	0.0890045	-2.07237	0.0382308	0.0972005
ENSG00000157823.16	10239	AP3S2	1495.86	-0.221096	0.0520173	-4.25044	2.13349e-05	0.000136807
ENSG00000134262.12	10717	AP4B1	1093.94	-0.159184	0.100652	-1.58152	0.11376	0.232165
ENSG00000226167.1	NA	AP4B1-AS1	2.07206	-0.253789	0.704486	-0.360247	0.718663	0.831471
ENSG00000081014.10	23431	AP4E1	707.25	-0.200634	0.06987	-2.87153	0.00408492	0.0144987
ENSG00000221838.9	9179	AP4M1	1091.92	0.140623	0.0683031	2.05881	0.0395122	0.0997515
ENSG00000100478.14	11154	AP4S1	879.177	-0.447362	0.0503578	-8.88367	6.46913e-19	3.31632e-17
ENSG00000254470.2	91056	AP5B1	609.818	0.34699	0.192173	1.80562	0.070978	0.160682
ENSG00000053770.11	55745	AP5M1	2972.95	-0.177566	0.0429799	-4.13137	3.606e-05	0.000219991
ENSG00000125843.10	55317	AP5S1	662.692	-0.0127651	0.0623836	-0.204623	0.837867	0.908298
ENSG00000242802.6	9907	AP5Z1	854.684	-0.0178574	0.117127	-0.152462	0.878823	0.933803
ENSG00000120868.13	317	APAF1	1841.44	-0.0353403	0.0755702	-0.467649	0.640035	0.776364
ENSG00000107282.7	320	APBA1	7313.97	-1.0972	0.140731	-7.79642	6.36901e-15	1.9377e-13
ENSG00000276497.3	320	APBA1	0	NA	NA	NA	NA	NA
ENSG00000034053.14	321	APBA2	6936.05	-0.247967	0.11591	-2.13931	0.032411	0.0847438
ENSG00000276495.4	321	APBA2	0	NA	NA	NA	NA	NA
ENSG00000166313.18	322	APBB1	10134.3	-0.489471	0.0440417	-11.1138	1.07453e-28	1.38599e-26
ENSG00000077420.15	54518	APBB1IP	0.561038	-0.277666	1.82395	-0.152233	0.879003	NA
ENSG00000163697.16	323	APBB2	6787.62	-0.500153	0.0589431	-8.48534	2.15092e-17	9.09733e-16
ENSG00000113108.17	10307	APBB3	1872.9	-0.0478815	0.0623583	-0.767844	0.44258	0.615941
ENSG00000134982.16	324	APC	11819.3	-0.412782	0.0701928	-5.88069	4.08561e-09	5.44813e-08
ENSG00000115266.11	10297	APC2	17498.7	-0.587507	0.160341	-3.66411	0.000248196	0.0012412
ENSG00000154856.12	147495	APCDD1	4098.93	1.23738	0.235674	5.2504	1.51768e-07	1.50769e-06
ENSG00000198768.10	164284	APCDD1L	3.30116	2.02476	0.762677	2.65481	0.00793532	0.0258237
ENSG00000231290.5	149773	APCDD1L-DT	14.1866	-0.0845753	0.269451	-0.31388	0.753612	0.85508
ENSG00000132703.3	325	APCS	0.125093	0.529421	3.0631	0.172838	0.862778	NA
ENSG00000164062.12	327	APEH	3436.43	0.0618331	0.0663675	0.931677	0.351503	0.527499
ENSG00000248329.5	100506013	APELA	2.57969	1.21402	0.735541	1.65051	0.098838	0.208021
ENSG00000100823.11	328	APEX1	5052.28	0.272439	0.0767852	3.54806	0.000388078	0.00185079
ENSG00000169188.4	27301	APEX2	442.04	0.352028	0.105372	3.34082	0.000835304	0.00366173
ENSG00000117362.12	51107	APH1A	5111.8	0.197732	0.0872677	2.26581	0.0234632	0.064882
ENSG00000138613.13	83464	APH1B	595.475	0.114694	0.07965	1.43998	0.149873	0.285974
ENSG00000166181.12	8539	API5	3832.73	0.0718502	0.0466068	1.54162	0.123165	0.246647
ENSG00000234558.1	NA	API5P1	2.8883	-0.372792	0.660014	-0.564824	0.572194	0.724398
ENSG00000213962.2	NA	API5P2	0.480305	0.523049	1.78278	0.293389	0.769225	NA
ENSG00000149089.12	51074	APIP	500.142	-0.16478	0.0668829	-2.46371	0.0137507	0.0412565
ENSG00000169621.9	200558	APLF	38.8361	0.684556	0.18413	3.71778	0.000200984	0.00102675
ENSG00000171388.11	8862	APLN	232.067	1.86979	0.225587	8.28855	1.14641e-16	4.39563e-15
ENSG00000134817.10	187	APLNR	12.1566	2.3055	0.417904	5.51682	3.4518e-08	3.89423e-07
ENSG00000105290.11	333	APLP1	18311.2	-0.343981	0.0713559	-4.82064	1.43099e-06	1.17286e-05
ENSG00000084234.16	334	APLP2	18775.9	-0.0106683	0.0680149	-0.156853	0.875361	0.931929
ENSG00000101474.11	57136	APMAP	4989.26	-0.061292	0.0586931	-1.04428	0.296356	0.469413
ENSG00000118137.9	335	APOA1	3.5751	0.358487	0.529255	0.677342	0.498189	0.663994
ENSG00000235910.1	NA	APOA1-AS	0.470548	-0.858233	2.20001	-0.390104	0.696459	NA
ENSG00000158874.11	336	APOA2	0.597783	0.801072	1.41315	0.56687	0.570802	NA
ENSG00000110244.6	337	APOA4	0.592674	-0.936279	2.08448	-0.449166	0.653312	NA
ENSG00000110243.11	116519	APOA5	0.137196	0.585318	3.06494	0.190972	0.848548	NA
ENSG00000084674.13	338	APOB	0.946502	1.24005	1.38055	0.898231	0.369062	0.54541
ENSG00000111701.6	339	APOBEC1	0	NA	NA	NA	NA	NA
ENSG00000124701.5	10930	APOBEC2	1.1162	3.00628	1.73023	1.7375	0.0822981	0.180418
ENSG00000128383.12	200315	APOBEC3A	0.453335	-0.71617	2.19353	-0.326492	0.744052	NA
ENSG00000262156.4	200315	APOBEC3A	0	NA	NA	NA	NA	NA
ENSG00000248822.1	NA	APOBEC3AP1	0.194018	0.851273	3.0612	0.278084	0.780948	NA
ENSG00000179750.15	9582	APOBEC3B	9.47759	1.03237	0.397574	2.59668	0.00941308	0.0299162
ENSG00000249310.2	NA	APOBEC3B-AS1	0.0873131	0.268181	3.06596	0.0874703	0.930298	NA
ENSG00000262679.1	NA	APOBEC3B-AS1	0	NA	NA	NA	NA	NA
ENSG00000244509.3	27350	APOBEC3C	40.0982	0.508176	0.234498	2.16708	0.0302289	0.0800026
ENSG00000243811.7	140564	APOBEC3D	2.24602	-0.335153	1.17731	-0.284677	0.775892	0.867875
ENSG00000128394.16	200316	APOBEC3F	11.7842	-0.479558	0.355499	-1.34897	0.177346	0.324608
ENSG00000239713.7	60489	APOBEC3G	2.34307	3.36355	1.50019	2.24209	0.0249559	0.0683679
ENSG00000100298.15	164668	APOBEC3H	0.204668	0.407112	3.05989	0.133048	0.894156	NA
ENSG00000173627.7	403314	APOBEC4	0	NA	NA	NA	NA	NA
ENSG00000184730.10	55911	APOBR	13.6594	0.0626698	0.301005	0.208202	0.835071	0.906939
ENSG00000130208.9	341	APOC1	12.8744	1.14538	0.363938	3.14717	0.00164859	0.00660898
ENSG00000214855.9	342	APOC1P1	0.186532	-1.26652	3.06153	-0.413689	0.679102	NA
ENSG00000234906.8	344	APOC2	0	NA	NA	NA	NA	NA
ENSG00000110245.11	345	APOC3	0.163047	0.0734517	3.06236	0.0239853	0.980864	NA
ENSG00000267467.3	346	APOC4	0	NA	NA	NA	NA	NA
ENSG00000224916.8	NA	APOC4-APOC2	0	NA	NA	NA	NA	NA
ENSG00000189058.8	347	APOD	104.631	4.31141	0.919197	4.69041	2.72663e-06	2.10244e-05
ENSG00000130203.9	348	APOE	963.585	1.54396	0.156312	9.87743	5.21508e-23	4.23102e-21
ENSG00000175336.9	319	APOF	0.140046	0.0375549	3.06691	0.0122452	0.99023	NA
ENSG00000091583.10	350	APOH	1.49519	2.59407	1.05332	2.46275	0.0137877	0.0413498
ENSG00000100342.20	8542	APOL1	2.69252	2.03871	0.733465	2.77956	0.00544322	0.0186208
ENSG00000128335.13	23780	APOL2	435.911	0.773424	0.135923	5.69017	1.26916e-08	1.53915e-07
ENSG00000128284.19	80833	APOL3	2.29025	3.45297	0.823616	4.19245	2.75954e-05	0.000172912
ENSG00000100336.17	80832	APOL4	110.946	3.45834	0.250227	13.8208	1.90994e-43	6.91553e-41
ENSG00000128313.2	80831	APOL5	0	NA	NA	NA	NA	NA
ENSG00000277390.1	80831	APOL5	0	NA	NA	NA	NA	NA
ENSG00000221963.5	80830	APOL6	7.33372	2.19996	0.471791	4.66301	3.11617e-06	2.37402e-05
ENSG00000178878.12	81575	APOLD1	243.583	1.08416	0.227913	4.75689	1.966e-06	1.55932e-05
ENSG00000204444.10	55937	APOM	107.719	0.381939	0.136799	2.79197	0.0052388	0.0180273
ENSG00000206409.8	55937	APOM	0	NA	NA	NA	NA	NA
ENSG00000224290.7	55937	APOM	0	NA	NA	NA	NA	NA
ENSG00000226215.6	55937	APOM	0	NA	NA	NA	NA	NA
ENSG00000227567.7	55937	APOM	0	NA	NA	NA	NA	NA
ENSG00000231974.6	55937	APOM	0	NA	NA	NA	NA	NA
ENSG00000235754.7	55937	APOM	0	NA	NA	NA	NA	NA
ENSG00000274823.1	NA	APONP	0	NA	NA	NA	NA	NA
ENSG00000184831.13	79135	APOO	1016.18	0.258286	0.15402	1.67696	0.0935499	0.19938
ENSG00000155008.13	139322	APOOL	1535.24	0.214372	0.159209	1.34648	0.178148	0.325651
ENSG00000270560.1	NA	APOOP1	0	NA	NA	NA	NA	NA
ENSG00000240902.1	NA	APOOP2	0	NA	NA	NA	NA	NA
ENSG00000255700.2	NA	APOOP3	0.0436565	0.0439432	3.06822	0.014322	0.988573	NA
ENSG00000248122.1	NA	APOOP4	0.212095	1.02247	3.05919	0.33423	0.738206	NA
ENSG00000260240.4	NA	APOOP5	0.201044	-0.309835	3.05798	-0.10132	0.919296	NA
ENSG00000256053.7	84334	APOPT1	812.702	-0.167292	0.0485946	-3.44259	0.000576165	0.00262738
ENSG00000142192.20	351	APP	54636.6	-0.269745	0.0529885	-5.09064	3.56862e-07	3.30638e-06
ENSG00000062725.9	10513	APPBP2	4201.25	-0.0731604	0.0439102	-1.66614	0.095686	0.203006
ENSG00000157500.10	26060	APPL1	2155.45	0.104764	0.0610805	1.71517	0.0863132	0.187483
ENSG00000136044.11	55198	APPL2	2315.88	0.213492	0.0848508	2.51609	0.0118666	0.0364034
ENSG00000198931.10	353	APRT	639.852	0.447102	0.0657652	6.79845	1.05748e-11	2.12942e-10
ENSG00000214293.8	NA	APTR	358.859	-0.0786095	0.0822471	-0.955772	0.339187	0.515136
ENSG00000137074.18	54840	APTX	758.105	0.12018	0.054709	2.19671	0.0280415	0.0752957
ENSG00000240583.10	358	AQP1	107.574	1.61738	0.225265	7.1799	6.97649e-13	1.64648e-11
ENSG00000143595.12	89872	AQP10	0.309916	0.0519748	2.86528	0.0181395	0.985528	NA
ENSG00000178301.3	282679	AQP11	394.014	-0.429106	0.0881684	-4.86689	1.13369e-06	9.45246e-06
ENSG00000184945.13	375318	AQP12A	0.135119	0.468872	3.06627	0.152913	0.878467	NA
ENSG00000185176.12	653437	AQP12B	0	NA	NA	NA	NA	NA
ENSG00000167580.7	359	AQP2	0	NA	NA	NA	NA	NA
ENSG00000165272.14	360	AQP3	14.319	-0.312553	0.346902	-0.900985	0.367596	0.543932
ENSG00000171885.13	361	AQP4	804.392	0.536509	0.562044	0.954568	0.339796	0.515689
ENSG00000260372.6	NA	AQP4-AS1	112.079	1.06242	0.35313	3.00858	0.00262473	0.00987318
ENSG00000161798.6	362	AQP5	1.97913	-0.128339	0.741444	-0.173094	0.862578	0.923361
ENSG00000086159.12	363	AQP6	12.7904	0.765885	0.402156	1.90445	0.0568519	0.133935
ENSG00000165269.12	364	AQP7	0.830496	1.97954	1.28602	1.53927	0.123738	NA
ENSG00000186466.5	NA	AQP7P1	15.8471	1.0505	0.413581	2.54002	0.0110846	0.0343245
ENSG00000181997.8	NA	AQP7P2	1.17997	0.151429	1.36568	0.110882	0.91171	0.952726
ENSG00000279688.1	112267859	AQP7P3	0.313463	0.925749	3.05449	0.303078	0.76183	NA
ENSG00000176115.9	NA	AQP7P4	0.151591	0.472238	3.06586	0.154031	0.877585	NA
ENSG00000278122.1	NA	AQP7P5	0.0436565	0.0439432	3.06822	0.014322	0.988573	NA
ENSG00000103375.10	343	AQP8	13.684	-0.419617	0.285506	-1.46973	0.141635	0.274312
ENSG00000103569.9	366	AQP9	0.108243	0.227661	3.06587	0.0742567	0.940806	NA
ENSG00000021776.10	9716	AQR	2869.86	0.0251378	0.042096	0.597154	0.550405	0.70731
ENSG00000169083.15	367	AR	1028.66	1.13011	0.235171	4.80548	1.54383e-06	1.25543e-05
ENSG00000078061.12	369	ARAF	943.872	0.261421	0.081272	3.21662	0.00129712	0.00534972
ENSG00000231264.1	NA	ARAFP1	0	NA	NA	NA	NA	NA
ENSG00000224368.1	NA	ARAFP2	0	NA	NA	NA	NA	NA
ENSG00000227298.1	NA	ARAFP3	0	NA	NA	NA	NA	NA
ENSG00000186635.14	116985	ARAP1	972.317	0.481324	0.11483	4.19163	2.76958e-05	0.000173383
ENSG00000256007.1	NA	ARAP1-AS1	0.0587477	-0.000452041	3.06822	-0.00014733	0.999882	NA
ENSG00000245148.2	NA	ARAP1-AS2	0.0403512	0.0439388	3.06822	0.0143206	0.988574	NA
ENSG00000047365.11	116984	ARAP2	467.078	0.60449	0.160805	3.75915	0.000170493	0.000887668
ENSG00000120318.15	64411	ARAP3	326.299	-0.49023	0.173034	-2.83314	0.00460929	0.0161086
ENSG00000198576.3	23237	ARC	104.874	-0.671866	0.534303	-1.25746	0.208586	0.365855
ENSG00000095139.13	372	ARCN1	6107.11	0.184046	0.0352271	5.22455	1.7458e-07	1.70856e-06
ENSG00000109321.10	374	AREG	0.698832	-2.31773	1.75683	-1.31926	0.187081	NA
ENSG00000119682.16	9870	AREL1	6028.21	-0.209762	0.0464118	-4.51958	6.19613e-06	4.43327e-05
ENSG00000143761.13	375	ARF1	12213.2	-0.128918	0.0401923	-3.20752	0.00133885	0.00549641
ENSG00000219807.2	NA	ARF1P1	0	NA	NA	NA	NA	NA
ENSG00000213137.3	NA	ARF1P2	0.506364	0.804552	1.73362	0.464089	0.642584	NA
ENSG00000253885.1	NA	ARF1P3	0	NA	NA	NA	NA	NA
ENSG00000134287.9	377	ARF3	9813.99	0.00941762	0.0495319	0.190132	0.849205	0.915188
ENSG00000168374.10	378	ARF4	6097.77	0.219537	0.0613114	3.58069	0.000342687	0.0016549
ENSG00000272146.5	NA	ARF4-AS1	26.1181	0.440652	0.231079	1.90693	0.0565291	0.133309
ENSG00000271525.1	NA	ARF4P1	1.02697	0.834919	0.910668	0.91682	0.359237	0.535327
ENSG00000236527.1	NA	ARF4P2	0.861866	1.04423	1.05843	0.986584	0.323846	NA
ENSG00000214051.3	NA	ARF4P3	0	NA	NA	NA	NA	NA
ENSG00000231222.1	NA	ARF4P4	0.09957	-0.288987	3.06822	-0.0941873	0.92496	NA
ENSG00000004059.10	381	ARF5	3943.95	0.108065	0.0311365	3.47067	0.000519156	0.00239551
ENSG00000165527.6	382	ARF6	2313.53	-0.243548	0.0450589	-5.40511	6.47689e-08	6.92204e-07
ENSG00000101199.12	55738	ARFGAP1	3298.03	-0.0173926	0.0704818	-0.246767	0.805089	0.886903
ENSG00000149182.14	84364	ARFGAP2	4219.56	-0.0463198	0.0479021	-0.966967	0.33356	0.508876
ENSG00000242247.10	26286	ARFGAP3	2059.67	0.390498	0.0750117	5.20583	1.93133e-07	1.87506e-06
ENSG00000066777.8	10565	ARFGEF1	3463.77	-0.212902	0.0418042	-5.09284	3.52744e-07	3.27148e-06
ENSG00000124198.8	10564	ARFGEF2	2937.99	-0.267351	0.0526713	-5.07585	3.8577e-07	3.54954e-06
ENSG00000112379.8	57221	ARFGEF3	3625.99	-0.682728	0.121359	-5.62568	1.84781e-08	2.18228e-07
ENSG00000164144.14	27236	ARFIP1	810.106	0.290178	0.0656488	4.42016	9.86265e-06	6.80443e-05
ENSG00000132254.12	23647	ARFIP2	2598.16	-0.0563599	0.0448163	-1.25757	0.208546	0.36583
ENSG00000101246.19	10139	ARFRP1	1337.73	-0.21339	0.0731282	-2.91802	0.00352264	0.0127487
ENSG00000118520.13	383	ARG1	1.75108	-1.0263	0.836985	-1.22619	0.220126	0.380197
ENSG00000081181.7	384	ARG2	2079.47	-0.786689	0.113501	-6.93109	4.176e-12	8.88193e-11
ENSG00000186103.3	503582	ARGFX	1.66182	2.21176	0.943341	2.3446	0.0190474	0.0543972
ENSG00000240058.3	NA	ARGFXP1	0.225053	-0.6303	3.05214	-0.206511	0.836392	NA
ENSG00000265293.2	NA	ARGFXP2	0	NA	NA	NA	NA	NA
ENSG00000134884.13	55082	ARGLU1	8394.84	0.147893	0.0577638	2.5603	0.0104582	0.032714
ENSG00000175220.11	392	ARHGAP1	3120.56	-0.139412	0.0688216	-2.02571	0.0427947	0.106492
ENSG00000071205.11	79658	ARHGAP10	131.404	0.140151	0.154765	0.905574	0.365161	0.541388
ENSG00000198826.10	9824	ARHGAP11A	511.604	0.533903	0.101207	5.27536	1.32497e-07	1.33595e-06
ENSG00000275568.4	9824	ARHGAP11A	0	NA	NA	NA	NA	NA
ENSG00000282168.1	9824	ARHGAP11A	0	NA	NA	NA	NA	NA
ENSG00000274734.1	89839	ARHGAP11B	0	NA	NA	NA	NA	NA
ENSG00000165322.17	94134	ARHGAP12	2626.89	-0.0269976	0.0721826	-0.374018	0.708391	0.824778
ENSG00000075884.12	55843	ARHGAP15	23.9565	1.86272	0.672341	2.77049	0.00559712	0.0190681
ENSG00000140750.16	55114	ARHGAP17	1396.55	0.228454	0.0550517	4.1498	3.3276e-05	0.000204928
ENSG00000146376.10	93663	ARHGAP18	470.725	0.821836	0.127086	6.46676	1.00127e-10	1.74505e-09
ENSG00000213390.10	84986	ARHGAP19	631.302	0.389226	0.10198	3.81669	0.000135252	0.000721775
ENSG00000269891.2	NA	ARHGAP19-SLIT1	63.288	-0.448515	0.161156	-2.78311	0.00538405	0.0184432
ENSG00000137727.12	57569	ARHGAP20	311.77	1.14791	0.332173	3.45576	0.000548735	0.002515
ENSG00000107863.16	57584	ARHGAP21	15159.1	-0.256382	0.0564282	-4.54351	5.53249e-06	3.99212e-05
ENSG00000128805.14	58504	ARHGAP22	101.367	1.18043	0.189275	6.23656	4.47304e-10	6.94016e-09
ENSG00000248682.1	NA	ARHGAP22-IT1	0.0407744	0.110522	3.06822	0.0360214	0.971265	NA
ENSG00000273780.2	57636	ARHGAP23	0	NA	NA	NA	NA	NA
ENSG00000275832.4	57636	ARHGAP23	2090.45	-0.678763	0.119268	-5.69107	1.26243e-08	1.53166e-07
ENSG00000260781.1	NA	ARHGAP23P1	0.656798	-0.172093	1.39419	-0.123436	0.901762	NA
ENSG00000138639.17	83478	ARHGAP24	811.124	-0.964382	0.183711	-5.24944	1.52562e-07	1.51372e-06
ENSG00000163219.11	9938	ARHGAP25	6.59937	1.92959	0.592587	3.25621	0.00112912	0.00474748
ENSG00000145819.15	23092	ARHGAP26	1648.56	-0.139988	0.09226	-1.51732	0.129185	0.255847
ENSG00000226272.5	NA	ARHGAP26-AS1	0.0907106	-0.138612	3.06271	-0.0452581	0.963902	NA
ENSG00000230789.1	NA	ARHGAP26-IT1	1.13746	-1.223	1.08011	-1.13229	0.257511	0.424984
ENSG00000159314.11	201176	ARHGAP27	374.582	-0.558109	0.160703	-3.47291	0.000514847	0.0023772
ENSG00000276836.4	201176	ARHGAP27	0	NA	NA	NA	NA	NA
ENSG00000276907.4	201176	ARHGAP27	0	NA	NA	NA	NA	NA
ENSG00000215769.8	NA	ARHGAP27P1-BPTFP1-KPNA2P3	234.138	-0.314944	0.0979248	-3.21618	0.0012991	0.00535677
ENSG00000267472.1	NA	ARHGAP27P2	0.741364	-0.59652	1.18153	-0.504869	0.613651	NA
ENSG00000088756.12	79822	ARHGAP28	507.326	0.663046	0.155714	4.2581	2.06167e-05	0.00013262
ENSG00000137962.12	9411	ARHGAP29	1402.95	1.75332	0.272599	6.43187	1.26044e-10	2.1591e-09
ENSG00000186517.13	257106	ARHGAP30	1.98158	-0.79851	0.702783	-1.13621	0.255868	0.423097
ENSG00000031081.10	57514	ARHGAP31	1135.3	0.773921	0.183646	4.21419	2.50673e-05	0.000158311
ENSG00000241155.1	NA	ARHGAP31-AS1	11.8291	-0.718314	0.364351	-1.97149	0.0486677	0.118391
ENSG00000134909.18	9743	ARHGAP32	4509.14	-0.00680886	0.0518774	-0.131249	0.895578	0.943193
ENSG00000004777.18	115703	ARHGAP33	5954.31	-0.632211	0.111607	-5.66461	1.4736e-08	1.76643e-07
ENSG00000160007.17	2909	ARHGAP35	18380.5	-0.507406	0.0657702	-7.71483	1.21143e-14	3.54684e-13
ENSG00000147256.10	158763	ARHGAP36	37.7629	1.6105	0.748611	2.15131	0.0314516	0.0826137
ENSG00000147799.11	80728	ARHGAP39	1509.26	-0.0990574	0.151931	-0.651989	0.514408	0.678227
ENSG00000089820.15	393	ARHGAP4	323.609	-0.332617	0.146278	-2.27386	0.0229742	0.0637754
ENSG00000124143.10	343578	ARHGAP40	2.84378	-0.00352323	0.638215	-0.00552044	0.995595	0.99766
ENSG00000165895.17	143872	ARHGAP42	367.908	0.825022	0.119209	6.92078	4.49149e-12	9.52399e-11
ENSG00000227817.4	NA	ARHGAP42P1	0.71032	2.22315	1.50705	1.47517	0.140167	NA
ENSG00000231147.2	NA	ARHGAP42P2	0.142832	0.053114	3.06445	0.0173323	0.986172	NA
ENSG00000235759.1	NA	ARHGAP42P3	0	NA	NA	NA	NA	NA
ENSG00000258080.1	NA	ARHGAP42P4	0.0433482	-0.000452041	3.06822	-0.00014733	0.999882	NA
ENSG00000258233.1	NA	ARHGAP42P5	0	NA	NA	NA	NA	NA
ENSG00000006740.16	9912	ARHGAP44	1231.13	-0.609289	0.0987657	-6.16904	6.87073e-10	1.03189e-08
ENSG00000100852.12	394	ARHGAP5	5741.6	-0.024127	0.0975084	-0.247435	0.804572	0.886666
ENSG00000258655.2	NA	ARHGAP5-AS1	183.899	-0.0157342	0.107381	-0.146526	0.883506	0.936646
ENSG00000047648.21	395	ARHGAP6	160.489	0.588465	0.376173	1.56435	0.117736	0.238351
ENSG00000241484.9	23779	ARHGAP8	29.8627	-1.77013	0.393643	-4.4968	6.89845e-06	4.88953e-05
ENSG00000123329.17	64333	ARHGAP9	25.2308	0.58083	0.315906	1.83862	0.0659712	0.151392
ENSG00000141522.11	396	ARHGDIA	4570.94	-0.344888	0.103858	-3.32078	0.000897669	0.00389788
ENSG00000111348.8	397	ARHGDIB	19.5259	0.213101	0.266094	0.80085	0.423219	0.597856
ENSG00000242173.8	398	ARHGDIG	799.905	-1.23932	0.148528	-8.34402	7.1807e-17	2.83881e-15
ENSG00000076928.17	9138	ARHGEF1	855.332	0.527218	0.119927	4.39615	1.10189e-05	7.52427e-05
ENSG00000104728.15	9639	ARHGEF10	1334.11	0.631424	0.0781087	8.08391	6.27242e-16	2.19731e-14
ENSG00000274726.4	9639	ARHGEF10	0	NA	NA	NA	NA	NA
ENSG00000074964.16	55160	ARHGEF10L	2730.54	-0.228535	0.099529	-2.29616	0.0216665	0.0606506
ENSG00000132694.18	9826	ARHGEF11	5531.98	-0.240897	0.0806478	-2.98703	0.00281704	0.0105146
ENSG00000196914.8	23365	ARHGEF12	14230.5	-0.191699	0.0401704	-4.77213	1.82288e-06	1.45535e-05
ENSG00000198844.10	22899	ARHGEF15	2.76858	0.352105	0.783468	0.449418	0.65313	0.785854
ENSG00000130762.14	27237	ARHGEF16	83.1845	-0.281806	0.190856	-1.47654	0.1398	0.271718
ENSG00000110237.3	9828	ARHGEF17	2045.39	0.839626	0.141497	5.93387	2.95881e-09	4.02415e-08
ENSG00000104880.17	23370	ARHGEF18	217.516	-0.162419	0.129668	-1.25258	0.21036	0.367976
ENSG00000142632.16	128272	ARHGEF19	58.3387	0.977549	0.211752	4.61648	3.90296e-06	2.90619e-05
ENSG00000234166.1	NA	ARHGEF19-AS1	0	NA	NA	NA	NA	NA
ENSG00000116584.17	9181	ARHGEF2	2391.8	0.365577	0.100687	3.63081	0.000282529	0.00139373
ENSG00000240771.6	115557	ARHGEF25	1544.47	-0.125509	0.122774	-1.02228	0.306648	0.481006
ENSG00000114790.12	26084	ARHGEF26	1114.41	0.700194	0.141229	4.95786	7.12743e-07	6.20326e-06
ENSG00000277101.4	26084	ARHGEF26	0	NA	NA	NA	NA	NA
ENSG00000243069.7	NA	ARHGEF26-AS1	128.682	0.589282	0.167725	3.51339	0.000442425	0.00207916
ENSG00000281157.2	NA	ARHGEF26-AS1	0	NA	NA	NA	NA	NA
ENSG00000214944.9	64283	ARHGEF28	173.934	-1.11993	0.162912	-6.87444	6.2236e-12	1.29227e-10
ENSG00000163947.11	50650	ARHGEF3	732.348	-0.474115	0.155665	-3.04574	0.0023211	0.00887536
ENSG00000214694.10	100271715	ARHGEF33	113.743	0.0765518	0.101575	0.753648	0.451061	0.623589
ENSG00000204959.4	NA	ARHGEF34P	1.26774	3.25077	1.18917	2.73364	0.00626383	0.0210297
ENSG00000213214.4	445328	ARHGEF35	0.537956	1.92405	2.45133	0.784899	0.432513	NA
ENSG00000183111.11	389337	ARHGEF37	248.54	-0.947016	0.130815	-7.23933	4.50904e-13	1.08894e-11
ENSG00000236699.8	54848	ARHGEF38	2.22371	-0.538888	0.770579	-0.699329	0.484346	0.65196
ENSG00000249885.1	NA	ARHGEF38-IT1	0	NA	NA	NA	NA	NA
ENSG00000137135.17	84904	ARHGEF39	105.329	0.589571	0.15692	3.75714	0.000171865	0.00089398
ENSG00000240198.5	NA	ARHGEF3-AS1	0.0615671	-0.621913	3.06822	-0.202695	0.839373	NA
ENSG00000136002.16	50649	ARHGEF4	1943.81	-0.571355	0.0893574	-6.39405	1.6155e-10	2.71579e-09
ENSG00000165801.9	55701	ARHGEF40	3667.98	0.420503	0.0962274	4.36989	1.24309e-05	8.39021e-05
ENSG00000050327.14	7984	ARHGEF5	2.39881	3.62901	0.919197	3.94802	7.87986e-05	0.000444672
ENSG00000129675.15	9459	ARHGEF6	1247.4	-0.451327	0.0743613	-6.06938	1.28409e-09	1.8479e-08
ENSG00000102606.17	8874	ARHGEF7	8494.74	-0.307264	0.0526858	-5.832	5.47657e-09	7.11979e-08
ENSG00000227352.1	NA	ARHGEF7-AS1	0.128399	0.630157	3.06292	0.205737	0.836996	NA
ENSG00000235875.3	NA	ARHGEF7-AS2	93.4046	0.079986	0.156314	0.511701	0.60886	0.752738
ENSG00000233644.1	NA	ARHGEF7-IT1	7.71288	0.357556	0.336911	1.06128	0.288565	0.460539
ENSG00000131089.13	23229	ARHGEF9	7649.92	-0.331574	0.0844968	-3.92409	8.70566e-05	0.000485401
ENSG00000231729.1	NA	ARHGEF9-IT1	2.05954	-0.411631	0.642256	-0.640915	0.521578	0.684806
ENSG00000117713.17	8289	ARID1A	10634.4	0.0496149	0.0705321	0.703437	0.481783	0.649934
ENSG00000049618.21	57492	ARID1B	6629.64	-0.187741	0.0401818	-4.67229	2.97865e-06	2.27825e-05
ENSG00000189079.15	196528	ARID2	3327.58	0.204775	0.0623778	3.28282	0.00102773	0.00438173
ENSG00000116017.10	1820	ARID3A	425.224	0.388117	0.127355	3.04752	0.0023074	0.00882902
ENSG00000179361.17	10620	ARID3B	659.862	0.447411	0.121721	3.67572	0.000237183	0.00119017
ENSG00000205143.2	138715	ARID3C	12.8567	-0.764974	0.259479	-2.94811	0.0031972	0.0117271
ENSG00000032219.18	5926	ARID4A	2357.71	-0.238422	0.0711767	-3.34972	0.000808942	0.00355955
ENSG00000054267.20	51742	ARID4B	2685.51	0.120939	0.0496943	2.43366	0.014947	0.0442577
ENSG00000196843.15	10865	ARID5A	240.777	-0.0830726	0.224409	-0.370183	0.711246	0.826357
ENSG00000150347.14	84159	ARID5B	2088.71	0.0341542	0.105063	0.325082	0.745119	0.849051
ENSG00000166233.12	25820	ARIH1	4607.43	-0.143884	0.0427203	-3.36804	0.000757044	0.00335705
ENSG00000177479.19	10425	ARIH2	4584.34	0.0568071	0.0324707	1.74949	0.0802066	0.176743
ENSG00000221883.2	646450	ARIH2OS	92.469	0.0373956	0.104897	0.3565	0.721466	0.833182
ENSG00000266296.1	NA	ARIH2P1	0.986659	-1.04318	0.980749	-1.06366	0.287484	0.459311
ENSG00000120805.13	400	ARL1	1871.73	0.306662	0.0790555	3.87907	0.000104855	0.000573671
ENSG00000175414.6	285598	ARL10	7643.57	-0.539325	0.0512394	-10.5256	6.58488e-26	6.67793e-24
ENSG00000152213.3	115761	ARL11	0.304121	-1.29205	3.05746	-0.422588	0.672596	NA
ENSG00000174225.14	392509	ARL13A	0	NA	NA	NA	NA	NA
ENSG00000169379.15	200894	ARL13B	484.164	0.359663	0.0954203	3.76925	0.00016374	0.00085585
ENSG00000179674.3	80117	ARL14	0.0844309	0.438083	3.06783	0.142799	0.886449	NA
ENSG00000152219.4	120534	ARL14EP	1226.54	-0.0182772	0.0546879	-0.334209	0.738222	0.843905
ENSG00000268223.2	644100	ARL14EPL	0.368817	-0.0281706	2.24282	-0.0125604	0.989979	NA
ENSG00000185305.10	54622	ARL15	1321.18	-0.155535	0.056373	-2.75904	0.00579715	0.0196538
ENSG00000214087.8	339231	ARL16	1506.66	0.160963	0.0567339	2.83715	0.0045518	0.0159396
ENSG00000185829.15	51326	ARL17A	90.2744	-0.550835	0.14444	-3.8136	0.000136957	0.000729342
ENSG00000228696.8	51326	ARL17B	83.7045	0.00559151	0.14887	0.0375597	0.970039	0.984412
ENSG00000275748.4	51326	ARL17B	0	NA	NA	NA	NA	NA
ENSG00000276276.4	51326	ARL17B	0	NA	NA	NA	NA	NA
ENSG00000213465.7	402	ARL2	1111.41	-0.338489	0.0594332	-5.69529	1.23163e-08	1.49819e-07
ENSG00000102931.7	23568	ARL2BP	2316.97	0.212935	0.04047	5.26155	1.4285e-07	1.42798e-06
ENSG00000265934.1	NA	ARL2BPP1	0.185791	0.856538	3.06244	0.279691	0.779714	NA
ENSG00000225225.1	NA	ARL2BPP10	0.202925	-0.392276	3.06343	-0.128051	0.898108	NA
ENSG00000258071.1	NA	ARL2BPP2	0	NA	NA	NA	NA	NA
ENSG00000215486.5	NA	ARL2BPP3	0.108243	0.227661	3.06587	0.0742567	0.940806	NA
ENSG00000249312.1	NA	ARL2BPP4	0.694879	2.42815	1.85904	1.30613	0.191508	NA
ENSG00000254351.1	NA	ARL2BPP5	0	NA	NA	NA	NA	NA
ENSG00000248355.1	NA	ARL2BPP6	0.0668633	-0.621913	3.06822	-0.202695	0.839373	NA
ENSG00000230418.2	NA	ARL2BPP7	0	NA	NA	NA	NA	NA
ENSG00000263125.1	NA	ARL2BPP8	0	NA	NA	NA	NA	NA
ENSG00000273003.1	NA	ARL2-SNX15	0.435371	0.204851	2.71618	0.0754186	0.939882	NA
ENSG00000138175.8	403	ARL3	3806.11	-0.140661	0.0458574	-3.06737	0.00215953	0.00833383
ENSG00000122644.12	10124	ARL4A	1358.67	1.02866	0.106292	9.67766	3.7519e-22	2.80042e-20
ENSG00000122872.8	NA	ARL4AP1	0.0403512	0.0439388	3.06822	0.0143206	0.988574	NA
ENSG00000248780.1	NA	ARL4AP2	2.58621	1.12179	0.666024	1.68431	0.092122	0.197042
ENSG00000228291.1	NA	ARL4AP3	0.0403512	0.0439388	3.06822	0.0143206	0.988574	NA
ENSG00000231395.1	NA	ARL4AP4	0.984101	-0.532267	1.14216	-0.466019	0.641202	0.777172
ENSG00000218996.1	NA	ARL4AP5	3.76857	-1.08639	0.705244	-1.54045	0.123451	0.24714
ENSG00000188042.7	10123	ARL4C	5583.79	-0.270868	0.103261	-2.62314	0.00871226	0.0279491
ENSG00000175906.4	379	ARL4D	557.221	1.32841	0.161142	8.24371	1.66956e-16	6.26421e-15
ENSG00000162980.16	26225	ARL5A	1609.64	0.103382	0.0617766	1.67348	0.0942326	0.200561
ENSG00000227864.1	NA	ARL5AP1	0	NA	NA	NA	NA	NA
ENSG00000236818.1	NA	ARL5AP2	0	NA	NA	NA	NA	NA
ENSG00000228431.1	NA	ARL5AP3	5.20949	1.52918	0.447841	3.41455	0.000638882	0.00288053
ENSG00000224806.2	NA	ARL5AP4	0.169484	0.681034	3.06041	0.222531	0.823901	NA
ENSG00000165997.4	221079	ARL5B	2573.94	-0.058603	0.0881527	-0.66479	0.506185	0.671189
ENSG00000141748.12	390790	ARL5C	1.39699	-0.151974	0.90119	-0.168637	0.866082	0.925607
ENSG00000113966.9	84100	ARL6	692.553	-0.38786	0.0606616	-6.39382	1.61792e-10	2.71822e-09
ENSG00000170540.14	23204	ARL6IP1	10438.2	-0.2248	0.0644157	-3.48983	0.000483333	0.00224726
ENSG00000255664.1	NA	ARL6IP1P1	0	NA	NA	NA	NA	NA
ENSG00000225355.1	NA	ARL6IP1P2	0.368167	-0.959436	2.78984	-0.343904	0.730919	NA
ENSG00000255014.1	NA	ARL6IP1P3	0.850728	0.653534	1.05449	0.619763	0.535414	NA
ENSG00000182196.13	51329	ARL6IP4	33.1179	-0.0147492	0.204055	-0.0722805	0.942379	0.969678
ENSG00000144746.6	10550	ARL6IP5	5042.56	-0.0275755	0.0496014	-0.555942	0.57825	0.7289
ENSG00000177917.10	151188	ARL6IP6	1044.65	0.219226	0.114161	1.92033	0.0548167	0.130005
ENSG00000143862.7	127829	ARL8A	3578.47	-0.587629	0.059764	-9.83249	8.15785e-23	6.46851e-21
ENSG00000134108.12	55207	ARL8B	3101.69	-0.277303	0.0753058	-3.68236	0.000231084	0.00116391
ENSG00000196503.2	132946	ARL9	16.167	0.390059	0.253995	1.5357	0.124613	0.248977
ENSG00000260896.5	NA	ARLNC1	18.5725	-0.0889545	0.249502	-0.356528	0.721445	0.833182
ENSG00000104442.9	55156	ARMC1	2135.77	-0.0566901	0.0499312	-1.13536	0.256223	0.423458
ENSG00000170632.13	83787	ARMC10	759.483	0.0932534	0.0568224	1.64114	0.100769	0.211242
ENSG00000282813.1	83787	ARMC10	0	NA	NA	NA	NA	NA
ENSG00000178660.6	NA	ARMC10P1	7.99449	0.471507	0.33465	1.40896	0.158848	0.298922
ENSG00000157343.8	221481	ARMC12	126.905	-0.116953	0.145155	-0.805706	0.420413	0.594942
ENSG00000118690.12	84071	ARMC2	795.584	0.263135	0.0850873	3.09253	0.00198461	0.00775613
ENSG00000230290.1	NA	ARMC2-AS1	0.0866963	0.213888	3.0669	0.0697407	0.9444	NA
ENSG00000165309.13	219681	ARMC3	603.011	1.48706	0.268791	5.53242	3.15847e-08	3.58401e-07
ENSG00000169126.15	55130	ARMC4	122.833	0.917241	0.224734	4.08145	4.47551e-05	0.000267213
ENSG00000238021.6	NA	ARMC4P1	7.64334	0.923583	0.3801	2.42984	0.0151054	0.0446652
ENSG00000276777.1	NA	ARMC4P1	0	NA	NA	NA	NA	NA
ENSG00000140691.16	79798	ARMC5	696.406	-0.592483	0.183445	-3.22976	0.00123895	0.00514284
ENSG00000105676.13	93436	ARMC6	2026.21	-0.24613	0.0697526	-3.52862	0.000417732	0.00197806
ENSG00000125449.6	79637	ARMC7	382.053	0.0414188	0.093742	0.441839	0.658606	0.789888
ENSG00000114098.17	25852	ARMC8	2395.37	-0.149906	0.0526709	-2.84609	0.00442601	0.0155525
ENSG00000225254.2	NA	ARMC8P1	0	NA	NA	NA	NA	NA
ENSG00000135931.17	80210	ARMC9	1409.38	0.380113	0.0753001	5.04797	4.46521e-07	4.04732e-06
ENSG00000126947.11	51309	ARMCX1	1552.27	0.372906	0.133814	2.78674	0.00532412	0.0182816
ENSG00000184867.13	9823	ARMCX2	2936.1	0.037389	0.154174	0.242512	0.808384	0.889168
ENSG00000102401.19	51566	ARMCX3	5999.15	-0.231666	0.0618114	-3.74795	0.000178283	0.000923757
ENSG00000228275.1	NA	ARMCX3-AS1	14.4274	-1.073	0.326468	-3.2867	0.00101368	0.00433044
ENSG00000196440.11	100131755	ARMCX4	2147.44	-0.505538	0.0988968	-5.11177	3.19146e-07	2.99159e-06
ENSG00000125962.14	64860	ARMCX5	591.94	-0.183709	0.101826	-1.80415	0.0712072	0.161088
ENSG00000271147.7	NA	ARMCX5-GPRASP2	389.377	-0.267385	0.0885947	-3.01807	0.0025439	0.00960138
ENSG00000198960.10	54470	ARMCX6	832.746	-0.188559	0.057115	-3.30138	0.000962089	0.00414035
ENSG00000204072.3	NA	ARMCX7P	0.621635	0.255994	3.03264	0.0844128	0.932728	NA
ENSG00000198520.10	339541	ARMH1	205.301	0.0387417	0.132648	0.292063	0.770238	0.864368
ENSG00000260286.3	101928603	ARMH2	0.684648	0.576174	1.38761	0.415227	0.677976	NA
ENSG00000120029.12	79591	ARMH3	2085.23	-0.0858144	0.0603002	-1.42312	0.154701	0.292831
ENSG00000139971.15	145407	ARMH4	2657.89	0.13132	0.105491	1.24485	0.213187	0.371621
ENSG00000254636.1	387715	ARMS2	0.390086	0.975135	2.76343	0.352871	0.724185	NA
ENSG00000146476.10	79624	ARMT1	640.268	0.091701	0.0636274	1.44122	0.149523	0.28552
ENSG00000143437.20	405	ARNT	1661.67	0.296959	0.0554899	5.35159	8.71831e-08	9.10543e-07
ENSG00000172379.18	9915	ARNT2	12035	-0.102567	0.0766393	-1.3383	0.180797	0.329374
ENSG00000133794.17	406	ARNTL	820.984	-0.390749	0.0931165	-4.19634	2.71258e-05	0.000170312
ENSG00000029153.14	56938	ARNTL2	627.777	-0.225537	0.070196	-3.21296	0.00131373	0.00540836
ENSG00000245311.2	NA	ARNTL2-AS1	0	NA	NA	NA	NA	NA
ENSG00000241685.8	10552	ARPC1A	3845.3	-0.118171	0.0490179	-2.41077	0.0159187	0.0467001
ENSG00000130429.12	10095	ARPC1B	121.862	1.40856	0.241718	5.82727	5.634e-09	7.30411e-08
ENSG00000163466.15	10109	ARPC2	6075.96	-0.116034	0.0552117	-2.10162	0.0355868	0.0914753
ENSG00000111229.15	10094	ARPC3	2800.51	-0.0460609	0.0817178	-0.563658	0.572987	0.725041
ENSG00000226284.1	NA	ARPC3P1	2.0415	-0.0798485	0.692093	-0.115372	0.90815	0.95078
ENSG00000238137.2	NA	ARPC3P2	0.552437	-0.625007	2.11847	-0.295027	0.767973	NA
ENSG00000214027.3	NA	ARPC3P5	0.632402	-0.473757	1.39495	-0.339623	0.73414	NA
ENSG00000241553.12	10093	ARPC4	3180.35	-0.203705	0.0401592	-5.07245	3.92721e-07	3.6052e-06
ENSG00000250151.9	100526693	ARPC4-TTLL3	22.3652	0.249481	0.234863	1.06224	0.288128	0.460077
ENSG00000162704.15	10092	ARPC5	5338.26	-0.28821	0.0759164	-3.79641	0.000146808	0.00077531
ENSG00000136950.13	81873	ARPC5L	1035.92	0.0462676	0.0813317	0.568875	0.569441	0.722023
ENSG00000242498.7	348110	ARPIN	1465.17	0.43933	0.152485	2.88114	0.00396235	0.0141119
ENSG00000250021.7	100526783	ARPIN-AP3S2	13.5679	0.225367	0.352425	0.639474	0.522515	0.68563
ENSG00000128989.10	10776	ARPP19	10285.2	-0.202426	0.0811818	-2.49349	0.0126493	0.0384091
ENSG00000172995.16	10777	ARPP21	1865.65	-1.11615	0.288201	-3.87284	0.000107576	0.000587637
ENSG00000230830.1	NA	ARPP21-AS1	0	NA	NA	NA	NA	NA
ENSG00000120500.17	407	ARR3	0.219232	-0.341829	3.06433	-0.111551	0.911179	NA
ENSG00000137486.16	408	ARRB1	2622.23	-1.01797	0.16616	-6.12646	8.9858e-10	1.3182e-08
ENSG00000141480.17	409	ARRB2	1421.29	-0.144086	0.075799	-1.9009	0.0573152	0.134868
ENSG00000197070.13	92714	ARRDC1	749.154	0.076997	0.101484	0.758707	0.448028	0.620778
ENSG00000203993.4	NA	ARRDC1-AS1	661.984	0.0632569	0.0814037	0.777077	0.437114	0.611099
ENSG00000105643.9	27106	ARRDC2	29.2082	0.235137	0.258217	0.910619	0.362496	0.538593
ENSG00000113369.8	57561	ARRDC3	2040.71	0.216619	0.110982	1.95185	0.050956	0.122837
ENSG00000281357.2	NA	ARRDC3-AS1	34.0608	0.656412	0.166943	3.93195	8.42599e-05	0.00047131
ENSG00000140450.8	91947	ARRDC4	1886.75	0.617339	0.14643	4.21593	2.48751e-05	0.000157204
ENSG00000205784.2	645432	ARRDC5	0	NA	NA	NA	NA	NA
ENSG00000100299.17	410	ARSA	770.927	0.249438	0.18296	1.36334	0.172774	0.31828
ENSG00000113273.15	411	ARSB	1438.26	0.238034	0.074071	3.21359	0.00131085	0.00540124
ENSG00000006756.15	414	ARSD	739.846	0.436501	0.164722	2.64992	0.00805097	0.0261426
ENSG00000229851.1	NA	ARSD-AS1	3.15023	-0.612126	0.645979	-0.947594	0.343336	0.519402
ENSG00000225117.1	NA	ARSDP1	0	NA	NA	NA	NA	NA
ENSG00000157399.14	415	ARSE	92.4359	0.801064	0.212051	3.7777	0.000158281	0.00082995
ENSG00000224060.3	NA	ARSEP1	0.360919	1.07739	2.70964	0.397615	0.690914	NA
ENSG00000062096.14	416	ARSF	7.43645	-0.307409	0.515135	-0.596753	0.550672	0.707455
ENSG00000232226.2	NA	ARSFP1	1.26996	-2.49725	2.03653	-1.22623	0.220113	0.380197
ENSG00000141337.12	22901	ARSG	99.5256	0.55481	0.159133	3.48646	0.000489465	0.00227275
ENSG00000205667.2	347527	ARSH	1.20869	-0.715807	1.06857	-0.669875	0.502938	0.668466
ENSG00000183876.8	340075	ARSI	26.5603	4.44624	0.501905	8.85872	8.09385e-19	4.06727e-17
ENSG00000180801.12	79642	ARSJ	65.8043	1.48847	0.20171	7.37926	1.59177e-13	4.05772e-12
ENSG00000164291.16	153642	ARSK	363.522	0.195731	0.121947	1.60504	0.108484	0.22378
ENSG00000129744.2	417	ART1	0.153183	0.67603	3.06441	0.220607	0.825399	NA
ENSG00000237408.1	NA	ART2BP	0	NA	NA	NA	NA	NA
ENSG00000238048.1	NA	ART2P	0	NA	NA	NA	NA	NA
ENSG00000156219.16	419	ART3	27.7566	1.9716	0.353706	5.57411	2.48793e-08	2.87757e-07
ENSG00000111339.10	420	ART4	0	NA	NA	NA	NA	NA
ENSG00000167311.13	116969	ART5	16.3138	1.14835	0.257988	4.45118	8.53998e-06	5.95019e-05
ENSG00000117407.16	9048	ARTN	63.9898	-0.112599	0.213303	-0.527886	0.597579	0.744384
ENSG00000173409.13	64801	ARV1	630.5	-0.0948822	0.061596	-1.54039	0.123464	0.24714
ENSG00000099889.13	421	ARVCF	3446.26	-0.243496	0.15764	-1.54463	0.122435	0.245695
ENSG00000004848.6	170302	ARX	4.87521	1.9717	0.653562	3.01685	0.00255418	0.00963626
ENSG00000214435.7	57412	AS3MT	7.56989	-0.0423777	0.390219	-0.1086	0.91352	0.953681
ENSG00000104763.17	427	ASAH1	4946.51	-0.227245	0.0560698	-4.05289	5.05885e-05	0.00029917
ENSG00000188611.14	56624	ASAH2	78.2026	0.277195	0.140918	1.96706	0.0491758	0.119347
ENSG00000204147.9	653308	ASAH2B	277.615	-0.0762865	0.0668969	-1.14036	0.254137	0.421328
ENSG00000153317.14	50807	ASAP1	2391.43	-0.113868	0.0521694	-2.18267	0.0290603	0.0775255
ENSG00000280543.1	NA	ASAP1-IT2	2.79278	-0.0946547	0.59607	-0.158798	0.873828	0.930722
ENSG00000151693.9	8853	ASAP2	3250.25	0.119226	0.0492413	2.42126	0.015467	0.0455803
ENSG00000088280.18	55616	ASAP3	1140.45	0.944388	0.105917	8.91632	4.82021e-19	2.51712e-17
ENSG00000065802.11	51665	ASB1	2556.33	0.00419996	0.0703762	0.0596788	0.952411	0.974975
ENSG00000146926.10	136371	ASB10	0.282773	0.379271	3.05224	0.12426	0.901109	NA
ENSG00000165192.13	140456	ASB11	0.466702	0.893068	1.8351	0.486659	0.6265	NA
ENSG00000198881.9	142689	ASB12	34.7965	0.187861	0.185336	1.01362	0.310762	0.485203
ENSG00000196372.12	79754	ASB13	692.705	0.333682	0.0659029	5.06323	4.12204e-07	3.76431e-06
ENSG00000239388.8	142686	ASB14	5.51633	0.97532	0.424166	2.29938	0.0214832	0.0602459
ENSG00000146809.12	142685	ASB15	0.793393	-0.579762	1.46191	-0.396577	0.691679	NA
ENSG00000161664.6	92591	ASB16	3.80406	0.30257	0.67692	0.446981	0.654889	0.787019
ENSG00000267080.5	NA	ASB16-AS1	414.904	0.189117	0.0850132	2.22456	0.0261109	0.071073
ENSG00000154007.6	127247	ASB17	0.259486	1.20126	3.05339	0.393418	0.69401	NA
ENSG00000182177.13	401036	ASB18	0.296807	0.761525	2.86801	0.265524	0.790606	NA
ENSG00000100628.11	51676	ASB2	11.1285	0.592288	0.527093	1.12369	0.261145	0.429159
ENSG00000278693.3	51676	ASB2	0	NA	NA	NA	NA	NA
ENSG00000115239.21	51130	ASB3	143.989	-0.021571	0.0923127	-0.233673	0.815239	0.893696
ENSG00000005981.12	51666	ASB4	5.62284	0.00729911	0.53028	0.0137646	0.989018	0.994061
ENSG00000164122.8	140458	ASB5	5.173	-0.450903	0.541392	-0.83286	0.404924	0.58015
ENSG00000148331.11	140459	ASB6	2153.4	-0.202768	0.0438263	-4.62663	3.71664e-06	2.78599e-05
ENSG00000183475.12	140460	ASB7	754.153	0.0514702	0.0767883	0.670287	0.502675	0.668275
ENSG00000177981.10	140461	ASB8	1784.7	-0.147166	0.0332334	-4.42827	9.49919e-06	6.56662e-05
ENSG00000102048.15	140462	ASB9	6.06376	3.28442	0.948495	3.46277	0.00053465	0.00245688
ENSG00000258527.1	NA	ASB9P1	0	NA	NA	NA	NA	NA
ENSG00000138303.17	51008	ASCC1	1660.59	-0.354463	0.0859587	-4.12364	3.72933e-05	0.000226922
ENSG00000100325.14	84164	ASCC2	1371.78	0.00426253	0.0456277	0.0934198	0.92557	0.959819
ENSG00000112249.13	10973	ASCC3	2414.15	-0.0575865	0.0509778	-1.12964	0.258628	0.42635
ENSG00000139352.3	429	ASCL1	950.164	0.176654	0.135248	1.30615	0.191502	0.343687
ENSG00000183734.4	430	ASCL2	1.59238	0.486132	0.946947	0.513368	0.607694	0.751949
ENSG00000176009.3	56676	ASCL3	0	NA	NA	NA	NA	NA
ENSG00000187855.5	121549	ASCL4	1.08956	-1.3593	0.887578	-1.53147	0.125653	0.250519
ENSG00000232237.3	647219	ASCL5	0.98274	-0.134101	1.10817	-0.121011	0.903682	0.94794
ENSG00000111875.7	25842	ASF1A	1254.28	0.0530652	0.0858514	0.618105	0.536506	0.696642
ENSG00000105011.8	55723	ASF1B	251.214	1.10124	0.205203	5.36658	8.02443e-08	8.44376e-07
ENSG00000141505.11	432	ASGR1	650.451	-0.28641	0.146361	-1.95687	0.0503629	0.121642
ENSG00000161944.16	433	ASGR2	13.7801	2.0291	0.505583	4.01338	5.98542e-05	0.000347938
ENSG00000116539.10	55870	ASH1L	6191.74	-0.122638	0.0347646	-3.52766	0.000419247	0.00198389
ENSG00000235919.4	NA	ASH1L-AS1	101.412	-0.119988	0.153132	-0.783554	0.433302	0.607741
ENSG00000227773.1	NA	ASH1L-IT1	0.671384	0.401615	1.32171	0.303859	0.761235	NA
ENSG00000129691.15	9070	ASH2L	2229.85	0.0326134	0.0530769	0.614456	0.538914	0.698408
ENSG00000224144.1	NA	ASH2LP1	0.0526087	-0.621909	3.06822	-0.202694	0.839374	NA
ENSG00000281502.1	NA	ASH2LP1	0	NA	NA	NA	NA	NA
ENSG00000237428.1	NA	ASH2LP2	0.0796344	-0.577522	3.06822	-0.188227	0.850699	NA
ENSG00000225724.1	NA	ASH2LP3	12.2343	-1.30077	0.332579	-3.91115	9.18583e-05	0.000508829
ENSG00000110881.11	41	ASIC1	3883.56	-0.355161	0.101151	-3.51118	0.000446117	0.0020944
ENSG00000108684.14	40	ASIC2	685.858	-0.945978	0.43066	-2.19658	0.0280507	0.0753132
ENSG00000213199.7	9311	ASIC3	320.736	0.0546145	0.186475	0.292879	0.769615	0.864032
ENSG00000072182.12	55515	ASIC4	541.93	0.646822	0.135587	4.77055	1.83726e-06	1.46552e-05
ENSG00000256394.2	51802	ASIC5	0.0433482	-0.000452041	3.06822	-0.00014733	0.999882	NA
ENSG00000101440.9	434	ASIP	0.275136	0.0218798	3.05351	0.00716544	0.994283	NA
ENSG00000126522.16	435	ASL	445.64	-0.273544	0.0557235	-4.90896	9.15609e-07	7.79294e-06
ENSG00000244723.3	NA	ASLP1	20.3587	0.0159241	0.241294	0.0659945	0.947382	0.972332
ENSG00000196433.11	438	ASMT	6.26634	-0.935457	0.426094	-2.19542	0.0281332	0.0754917
ENSG00000169093.14	8623	ASMTL	1071.11	0.319636	0.089253	3.58123	0.00034198	0.00165314
ENSG00000236017.7	NA	ASMTL-AS1	92.0392	0.586609	0.18943	3.09671	0.00195682	0.00766675
ENSG00000198356.11	439	ASNA1	2888.52	0.0147119	0.058362	0.25208	0.800979	0.883872
ENSG00000070669.16	440	ASNS	4866.17	-0.0282331	0.111361	-0.253528	0.79986	0.88316
ENSG00000138381.9	54529	ASNSD1	2099.94	-0.11787	0.0592973	-1.98778	0.0468361	0.114753
ENSG00000248498.3	NA	ASNSP1	3.79511	-0.753652	1.02913	-0.732316	0.463976	0.634921
ENSG00000236554.1	NA	ASNSP3	6.33923	2.45937	0.541547	4.54138	5.58883e-06	4.02862e-05
ENSG00000251470.1	NA	ASNSP4	0	NA	NA	NA	NA	NA
ENSG00000267333.1	NA	ASNSP6	0.61348	-0.894915	1.94299	-0.460587	0.645095	NA
ENSG00000108381.10	443	ASPA	71.0328	2.84522	0.799032	3.56083	0.000369687	0.00177093
ENSG00000204653.9	554235	ASPDH	5.34084	-1.46988	0.606734	-2.42261	0.0154093	0.0454388
ENSG00000166183.15	374569	ASPG	1.24155	0.912082	1.42128	0.641731	0.521048	0.684315
ENSG00000198363.15	444	ASPH	2546.36	0.562142	0.084539	6.6495	2.94084e-11	5.57684e-10
ENSG00000174939.10	253982	ASPHD1	869.218	-0.795835	0.131431	-6.05518	1.40265e-09	2.00102e-08
ENSG00000128203.6	57168	ASPHD2	1055.79	-0.33932	0.0662352	-5.12296	3.00784e-07	2.83466e-06
ENSG00000066279.16	259266	ASPM	774.9	0.821355	0.161212	5.09488	3.48964e-07	3.24286e-06
ENSG00000106819.11	54829	ASPN	464.756	7.27251	0.779731	9.32694	1.08969e-20	6.9162e-19
ENSG00000244617.2	151516	ASPRV1	201.106	-0.0984744	0.0912457	-1.07922	0.280488	0.451199
ENSG00000169696.15	79058	ASPSCR1	849.209	0.0371588	0.144182	0.257722	0.796622	0.881182
ENSG00000162174.12	80150	ASRGL1	1430.49	0.0186817	0.0539302	0.346406	0.729038	0.837857
ENSG00000130707.17	445	ASS1	1216.5	1.93041	0.216256	8.92649	4.39754e-19	2.305e-17
ENSG00000220517.2	NA	ASS1P1	1.29614	0.788021	0.906364	0.869431	0.384611	0.560779
ENSG00000215325.4	NA	ASS1P10	0.238522	0.0547169	3.06471	0.0178538	0.985755	NA
ENSG00000225308.2	NA	ASS1P11	0.915397	1.26915	1.4437	0.879094	0.37935	0.555597
ENSG00000237437.1	NA	ASS1P12	0.0499363	-0.51094	3.06822	-0.166526	0.867743	NA
ENSG00000223922.1	NA	ASS1P2	13.9337	-0.0310868	0.281181	-0.110558	0.911967	0.952888
ENSG00000213487.3	NA	ASS1P4	0	NA	NA	NA	NA	NA
ENSG00000227881.1	NA	ASS1P5	0	NA	NA	NA	NA	NA
ENSG00000215583.3	NA	ASS1P6	0	NA	NA	NA	NA	NA
ENSG00000236893.1	NA	ASS1P7	0.140344	0.110522	3.06822	0.0360214	0.971265	NA
ENSG00000251418.2	NA	ASS1P8	0.0541215	-0.000452041	3.06822	-0.00014733	0.999882	NA
ENSG00000217791.4	NA	ASS1P9	0.294203	-0.483231	2.9048	-0.166356	0.867877	NA
ENSG00000034533.11	28990	ASTE1	243.582	-0.190846	0.147869	-1.29064	0.196828	0.350609
ENSG00000188886.3	431705	ASTL	1.65989	0.601066	0.759977	0.7909	0.429002	0.603607
ENSG00000152092.15	460	ASTN1	7049.67	-0.406664	0.152363	-2.66904	0.00760682	0.0249111
ENSG00000148219.16	23245	ASTN2	2045.41	-0.215551	0.204136	-1.05592	0.291005	0.463298
ENSG00000229105.1	NA	ASTN2-AS1	0	NA	NA	NA	NA	NA
ENSG00000171456.16	171023	ASXL1	7101.96	0.295072	0.110724	2.66493	0.00770044	0.02515
ENSG00000143970.16	55252	ASXL2	1524.45	0.244966	0.0489734	5.00202	5.67321e-07	5.04105e-06
ENSG00000141431.9	80816	ASXL3	7418.26	-0.4612	0.107498	-4.29032	1.78414e-05	0.00011638
ENSG00000154438.7	136991	ASZ1	0	NA	NA	NA	NA	NA
ENSG00000138138.13	84896	ATAD1	4744.19	-0.346689	0.0651924	-5.31794	1.04946e-07	1.08074e-06
ENSG00000156802.12	29028	ATAD2	874.632	0.597958	0.117191	5.10241	3.35352e-07	3.12779e-06
ENSG00000119778.14	54454	ATAD2B	1878.89	0.0790845	0.0495281	1.59676	0.110319	0.226464
ENSG00000197785.13	55210	ATAD3A	608.257	0.00328333	0.132848	0.024715	0.980282	0.98974
ENSG00000160072.19	83858	ATAD3B	728.009	-0.0535616	0.10074	-0.531683	0.594946	0.742504
ENSG00000215915.9	219293	ATAD3C	10.3084	0.173886	0.586846	0.296307	0.766996	0.862524
ENSG00000176208.8	79915	ATAD5	442.683	0.18776	0.121706	1.54273	0.122896	0.246315
ENSG00000137343.17	79969	ATAT1	9513.83	-0.32019	0.0459751	-6.96443	3.29737e-12	7.10496e-11
ENSG00000206488.10	79969	ATAT1	0	NA	NA	NA	NA	NA
ENSG00000223752.8	79969	ATAT1	0	NA	NA	NA	NA	NA
ENSG00000229061.8	79969	ATAT1	0	NA	NA	NA	NA	NA
ENSG00000231257.8	79969	ATAT1	0	NA	NA	NA	NA	NA
ENSG00000234549.8	79969	ATAT1	0	NA	NA	NA	NA	NA
ENSG00000235658.8	79969	ATAT1	0	NA	NA	NA	NA	NA
ENSG00000167654.17	85300	ATCAY	11579.6	-0.35763	0.0464277	-7.70295	1.32958e-14	3.8685e-13
ENSG00000107669.17	11101	ATE1	1803.65	-0.223734	0.0744219	-3.00629	0.00264456	0.00993839
ENSG00000226864.1	NA	ATE1-AS1	73.1254	1.77136	0.697789	2.53853	0.0111318	0.0344439
ENSG00000123268.8	466	ATF1	442.307	0.151866	0.0789586	1.92336	0.054435	0.129363
ENSG00000219387.2	NA	ATF1P1	0.0436565	0.0439432	3.06822	0.014322	0.988573	NA
ENSG00000115966.16	1386	ATF2	4378.36	-0.337552	0.0534475	-6.31558	2.69146e-10	4.34953e-09
ENSG00000162772.16	467	ATF3	689.252	0.836274	0.280636	2.97993	0.00288314	0.010717
ENSG00000128272.14	468	ATF4	10318.3	-0.109701	0.123681	-0.886963	0.375099	0.551646
ENSG00000213338.3	NA	ATF4P1	0.130325	-0.799475	3.06822	-0.260566	0.794427	NA
ENSG00000273041.1	NA	ATF4P2	0.343396	-0.523609	2.79314	-0.187462	0.851298	NA
ENSG00000228218.1	NA	ATF4P3	6.60268	0.125952	0.399753	0.315076	0.752704	0.854555
ENSG00000256167.1	NA	ATF4P4	5.36314	-0.285826	0.401944	-0.71111	0.477016	0.646066
ENSG00000169136.8	22809	ATF5	713.295	-0.265612	0.15166	-1.75136	0.0798833	0.176197
ENSG00000118217.5	22926	ATF6	2390.7	-0.0315995	0.0371138	-0.851421	0.394536	0.570169
ENSG00000168468.12	1388	ATF6B	0	NA	NA	NA	NA	NA
ENSG00000213676.10	1388	ATF6B	3293.84	0.263479	0.0772952	3.40874	0.000652637	0.00293734
ENSG00000228628.8	1388	ATF6B	0	NA	NA	NA	NA	NA
ENSG00000234539.9	1388	ATF6B	0	NA	NA	NA	NA	NA
ENSG00000170653.18	11016	ATF7	1475.09	0.14388	0.0724175	1.98682	0.0469425	0.114979
ENSG00000171681.12	55729	ATF7IP	7969.4	-0.0764536	0.0783392	-0.975931	0.329099	0.504407
ENSG00000166669.13	80063	ATF7IP2	175.927	0.64826	0.13853	4.67956	2.87496e-06	2.20425e-05
ENSG00000152348.15	83734	ATG10	254.219	-0.107391	0.130774	-0.821198	0.411534	0.58626
ENSG00000123395.14	60673	ATG101	1222.52	-0.0909794	0.0521844	-1.74342	0.0812598	0.178557
ENSG00000248192.1	NA	ATG10-AS1	0	NA	NA	NA	NA	NA
ENSG00000236447.2	NA	ATG10-IT1	0.12594	0.637015	3.06272	0.20799	0.835237	NA
ENSG00000145782.12	9140	ATG12	3050.04	-0.317126	0.0589236	-5.38199	7.36668e-08	7.80445e-07
ENSG00000224121.1	NA	ATG12P2	0	NA	NA	NA	NA	NA
ENSG00000175224.16	9776	ATG13	3377.98	-0.136504	0.0416878	-3.27443	0.00105874	0.00449683
ENSG00000126775.8	22863	ATG14	1236.49	0.0598185	0.0685592	0.872508	0.382932	0.559174
ENSG00000085978.21	55054	ATG16L1	1664.04	-0.264157	0.0752135	-3.51209	0.000444598	0.00208797
ENSG00000281089.2	55054	ATG16L1	0	NA	NA	NA	NA	NA
ENSG00000168010.10	89849	ATG16L2	322.649	0.323753	0.136984	2.36344	0.0181063	0.0520858
ENSG00000110046.12	23130	ATG2A	1271.9	-0.0388642	0.115039	-0.337834	0.735488	0.842194
ENSG00000066739.11	55102	ATG2B	3223.58	0.0877388	0.0652854	1.34393	0.178972	0.326879
ENSG00000144848.10	64422	ATG3	1116.62	-0.0428118	0.059346	-0.721393	0.470668	0.640346
ENSG00000224357.1	NA	ATG3P1	0	NA	NA	NA	NA	NA
ENSG00000101844.17	115201	ATG4A	462.978	0.294135	0.151427	1.94242	0.0520861	0.124873
ENSG00000232735.2	NA	ATG4AP1	0	NA	NA	NA	NA	NA
ENSG00000168397.16	23192	ATG4B	3425.34	0.0149083	0.0574496	0.259502	0.795248	0.880568
ENSG00000125703.14	84938	ATG4C	380.256	-0.0767804	0.0940503	-0.816376	0.414285	0.58919
ENSG00000130734.9	84971	ATG4D	824.943	-0.0492468	0.0857053	-0.574606	0.565558	0.719102
ENSG00000057663.12	9474	ATG5	910.507	-0.117118	0.0684313	-1.71146	0.0869956	0.188716
ENSG00000197548.12	10533	ATG7	761.809	0.157165	0.0783773	2.00524	0.0449377	0.110937
ENSG00000198925.10	79065	ATG9A	2694.89	-0.0858984	0.0669797	-1.28245	0.199683	0.354213
ENSG00000181652.18	285973	ATG9B	93.6839	-0.260207	0.257596	-1.01014	0.31243	0.487163
ENSG00000138363.14	471	ATIC	1672.79	-0.347961	0.0488393	-7.12463	1.04364e-12	2.40227e-11
ENSG00000198513.11	51062	ATL1	2680.68	-0.701571	0.118014	-5.94482	2.76763e-09	3.77882e-08
ENSG00000119787.13	64225	ATL2	1592.26	0.00772223	0.0723561	0.106725	0.915007	0.954456
ENSG00000184743.12	25923	ATL3	735.193	0.247166	0.129292	1.9117	0.0559151	0.132196
ENSG00000149311.17	472	ATM	3926.82	0.0817916	0.043586	1.87656	0.0605786	0.1411
ENSG00000166454.9	23300	ATMIN	4330.91	-0.28064	0.0873682	-3.21215	0.00131745	0.00541969
ENSG00000111676.14	1822	ATN1	13440.3	-0.148808	0.108866	-1.3669	0.171657	0.316743
ENSG00000172238.4	474	ATOH1	68.847	1.4921	0.678595	2.19881	0.0278915	0.0749719
ENSG00000179774.8	220202	ATOH7	26.7697	-0.585778	0.232015	-2.52475	0.0115782	0.0356475
ENSG00000168874.12	84913	ATOH8	605.536	1.9642	0.273445	7.18317	6.8111e-13	1.61152e-11
ENSG00000177556.11	475	ATOX1	1168.31	-0.273497	0.0627293	-4.35996	1.30086e-05	8.74634e-05
ENSG00000206190.11	57194	ATP10A	26.2855	0.561083	0.276595	2.02853	0.0425059	0.105839
ENSG00000118322.12	23120	ATP10B	279.262	-1.00141	0.278212	-3.59947	0.00031887	0.00155383
ENSG00000145246.13	57205	ATP10D	578.22	0.543502	0.157938	3.44125	0.000579043	0.00263707
ENSG00000068650.18	23250	ATP11A	2427.24	-0.522973	0.13616	-3.84086	0.000122605	0.00065982
ENSG00000232684.1	NA	ATP11A-AS1	0.391916	0.0701979	3.04782	0.0230322	0.981625	NA
ENSG00000197595.4	400165	ATP11AUN	0.0841225	0.379321	3.06672	0.123689	0.901561	NA
ENSG00000058063.15	23200	ATP11B	1746.89	0.241353	0.0508662	4.74485	2.0866e-06	1.64472e-05
ENSG00000101974.14	286410	ATP11C	1913.91	0.39712	0.166818	2.38056	0.0172862	0.0500767
ENSG00000075673.11	479	ATP12A	19.7333	-1.22261	0.410101	-2.98124	0.00287083	0.0106769
ENSG00000105726.16	57130	ATP13A1	2423.93	-0.0606951	0.0871222	-0.696666	0.486012	0.653184
ENSG00000159363.17	23400	ATP13A2	6833.2	-0.707815	0.0975883	-7.25308	4.07413e-13	9.95939e-12
ENSG00000133657.14	79572	ATP13A3	3992.93	0.13765	0.0652509	2.10955	0.034897	0.0900001
ENSG00000127249.14	84239	ATP13A4	60.5673	-0.503319	0.134872	-3.73182	0.0001901	0.000976491
ENSG00000225473.1	NA	ATP13A4-AS1	0	NA	NA	NA	NA	NA
ENSG00000187527.10	344905	ATP13A5	2.62511	1.93317	0.636193	3.03865	0.00237637	0.00906194
ENSG00000236508.1	NA	ATP13A5-AS1	1.61127	0.232084	1.04439	0.222219	0.824144	0.899655
ENSG00000163399.15	476	ATP1A1	7487.22	-0.207448	0.0657423	-3.15548	0.00160234	0.00643836
ENSG00000203865.9	NA	ATP1A1-AS1	54.2868	0.460091	0.148738	3.0933	0.00197947	0.00774251
ENSG00000018625.14	477	ATP1A2	20652.2	1.15783	0.203329	5.69439	1.23816e-08	1.50417e-07
ENSG00000105409.15	478	ATP1A3	20470.9	-0.806834	0.116226	-6.94197	3.86673e-12	8.28077e-11
ENSG00000132681.16	480	ATP1A4	14.8662	0.951566	0.397933	2.39127	0.0167901	0.0488215
ENSG00000143153.12	481	ATP1B1	8250.47	-0.514096	0.126559	-4.06211	4.86314e-05	0.000288572
ENSG00000249212.1	NA	ATP1B1P1	6.31621	0.0545233	0.513347	0.106211	0.915415	0.954637
ENSG00000129244.8	482	ATP1B2	4165.27	-0.0113287	0.181003	-0.0625887	0.950094	0.974036
ENSG00000069849.10	483	ATP1B3	4053.29	-0.339423	0.0842011	-4.0311	5.55169e-05	0.000324935
ENSG00000244124.1	NA	ATP1B3-AS1	1.2623	-0.0741992	0.955062	-0.0776905	0.938074	0.967078
ENSG00000271707.1	NA	ATP1B3P1	1.89635	-0.0835319	0.686201	-0.121731	0.903112	0.947491
ENSG00000101892.11	23439	ATP1B4	0.838097	1.45678	1.54345	0.943852	0.345245	NA
ENSG00000166896.7	91419	ATP23	137.687	0.00354179	0.119427	0.0296564	0.976341	0.987604
ENSG00000262145.5	91419	ATP23	0	NA	NA	NA	NA	NA
ENSG00000196296.13	487	ATP2A1	65.2218	-0.234945	0.161946	-1.45076	0.146846	0.281587
ENSG00000260442.5	NA	ATP2A1-AS1	59.2366	0.407945	0.175059	2.33033	0.0197888	0.0561925
ENSG00000174437.16	488	ATP2A2	15649.8	-0.188302	0.0517919	-3.63574	0.000277182	0.00137049
ENSG00000074370.17	489	ATP2A3	24.0272	-0.8135	0.41782	-1.94701	0.0515336	0.12388
ENSG00000070961.14	490	ATP2B1	5495.19	0.0701121	0.0623048	1.12531	0.260458	0.428282
ENSG00000271614.1	NA	ATP2B1-AS1	279.454	-0.551766	0.174678	-3.15876	0.00158442	0.00637184
ENSG00000157087.16	491	ATP2B2	2384.59	-1.11836	0.154437	-7.24155	4.43592e-13	1.07406e-11
ENSG00000236999.1	NA	ATP2B2-IT1	0	NA	NA	NA	NA	NA
ENSG00000224771.1	NA	ATP2B2-IT2	0	NA	NA	NA	NA	NA
ENSG00000067842.17	492	ATP2B3	1070.9	-1.00858	0.145982	-6.90896	4.88236e-12	1.02982e-10
ENSG00000058668.14	493	ATP2B4	12524.1	0.0101044	0.100341	0.100701	0.919788	0.956987
ENSG00000017260.19	27032	ATP2C1	6746.31	-0.238763	0.0618285	-3.86169	0.000112603	0.000612707
ENSG00000064270.12	9914	ATP2C2	21.0141	-0.819872	0.321943	-2.54664	0.0108766	0.0337588
ENSG00000261286.1	NA	ATP2C2-AS1	76.6168	-0.0372576	0.137982	-0.270019	0.787146	0.875627
ENSG00000105675.8	495	ATP4A	5.0512	-0.0535839	0.408077	-0.131308	0.895531	0.943193
ENSG00000186009.4	496	ATP4B	2.79295	-2.00653	0.755095	-2.65732	0.00787651	0.0256502
ENSG00000152234.15	498	ATP5F1A	20105.6	-0.0525817	0.051259	-1.02581	0.304983	0.479012
ENSG00000234861.2	NA	ATP5F1AP1	0.733005	-2.71696	1.62604	-1.67091	0.0947392	NA
ENSG00000277297.1	NA	ATP5F1AP10	0.181044	-0.271469	3.06322	-0.0886224	0.929382	NA
ENSG00000227682.2	NA	ATP5F1AP2	0.280678	-0.194562	2.92492	-0.0665185	0.946965	NA
ENSG00000263232.2	NA	ATP5F1AP3	14.5527	-0.583549	0.299643	-1.94748	0.0514773	0.123813
ENSG00000258877.2	NA	ATP5F1AP4	0	NA	NA	NA	NA	NA
ENSG00000241571.2	NA	ATP5F1AP7	0.0932844	-0.222404	3.06822	-0.0724865	0.942215	NA
ENSG00000234720.3	NA	ATP5F1AP8	0.0433482	-0.000452041	3.06822	-0.00014733	0.999882	NA
ENSG00000110955.8	506	ATP5F1B	22444.3	-0.218448	0.0518993	-4.20907	2.5642e-05	0.000161576
ENSG00000231635.1	NA	ATP5F1BP1	0	NA	NA	NA	NA	NA
ENSG00000165629.19	509	ATP5F1C	4212.73	-0.0367547	0.0759289	-0.484068	0.628338	0.767519
ENSG00000224004.2	NA	ATP5F1CP1	0.638932	0.606761	1.78745	0.339456	0.734266	NA
ENSG00000099624.7	513	ATP5F1D	1029.73	-0.4241	0.144173	-2.94161	0.00326513	0.0119528
ENSG00000124172.9	514	ATP5F1E	6268.23	0.0226596	0.0855603	0.264838	0.791134	0.878271
ENSG00000250922.1	NA	ATP5F1EP1	0	NA	NA	NA	NA	NA
ENSG00000180389.6	NA	ATP5F1EP2	34.0688	0.301076	0.233545	1.28915	0.197345	0.351245
ENSG00000130770.17	93974	ATP5IF1	2629.97	-0.186274	0.0775532	-2.40188	0.0163109	0.0476756
ENSG00000159199.13	516	ATP5MC1	2069.24	-0.262587	0.0865684	-3.03328	0.00241907	0.00920095
ENSG00000230157.1	NA	ATP5MC1P1	0	NA	NA	NA	NA	NA
ENSG00000282751.1	NA	ATP5MC1P1	0	NA	NA	NA	NA	NA
ENSG00000242244.1	NA	ATP5MC1P3	0.36092	-0.74106	2.75471	-0.269016	0.787917	NA
ENSG00000227440.1	NA	ATP5MC1P4	0	NA	NA	NA	NA	NA
ENSG00000227590.2	NA	ATP5MC1P5	0.60175	-1.75296	2.49689	-0.702057	0.482643	NA
ENSG00000214318.3	NA	ATP5MC1P6	0	NA	NA	NA	NA	NA
ENSG00000232734.1	NA	ATP5MC1P7	0.101918	-0.311298	3.06696	-0.1015	0.919153	NA
ENSG00000224948.1	NA	ATP5MC1P8	0	NA	NA	NA	NA	NA
ENSG00000135390.17	517	ATP5MC2	4943.27	0.233376	0.0841447	2.77351	0.0055455	0.0189153
ENSG00000225712.1	NA	ATP5MC2P1	0.735701	1.55014	1.8414	0.841827	0.399885	NA
ENSG00000230482.1	NA	ATP5MC2P3	0.0436565	0.0439432	3.06822	0.014322	0.988573	NA
ENSG00000228847.1	NA	ATP5MC2P4	0.846991	-0.643277	1.06664	-0.603089	0.546449	NA
ENSG00000154518.9	518	ATP5MC3	4920.18	-0.0753843	0.084534	-0.891763	0.37252	0.548945
ENSG00000173915.12	84833	ATP5MD	2127.73	-0.2777	0.0902909	-3.07562	0.00210068	0.00813814
ENSG00000231549.1	NA	ATP5MDP1	0.682072	-0.165283	1.22246	-0.135206	0.892449	NA
ENSG00000169020.9	521	ATP5ME	1609.8	0.0754429	0.0771089	0.978393	0.32788	0.503145
ENSG00000241468.7	9551	ATP5MF	2232.73	0.00329188	0.0555858	0.0592216	0.952776	0.975039
ENSG00000224421.1	NA	ATP5MFP1	0	NA	NA	NA	NA	NA
ENSG00000232851.3	NA	ATP5MFP3	0	NA	NA	NA	NA	NA
ENSG00000256826.1	NA	ATP5MFP4	0	NA	NA	NA	NA	NA
ENSG00000256103.2	NA	ATP5MFP5	0.41041	0.445981	1.80163	0.247544	0.804488	NA
ENSG00000261102.2	NA	ATP5MFP6	0	NA	NA	NA	NA	NA
ENSG00000248919.7	100526740	ATP5MF-PTCD1	6.64309	-0.699665	0.392581	-1.78222	0.0747142	0.167136
ENSG00000167283.7	10632	ATP5MG	4042.25	0.0888691	0.0778244	1.14192	0.253488	0.420601
ENSG00000249222.1	267020	ATP5MGL	1.25256	0.0472537	1.02703	0.0460101	0.963302	0.980966
ENSG00000232362.1	NA	ATP5MGP2	0.612203	1.19701	1.54078	0.77689	0.437224	NA
ENSG00000249256.2	NA	ATP5MGP3	0.321018	0.380514	2.28195	0.166749	0.867567	NA
ENSG00000225176.2	NA	ATP5MGP4	0.0419935	-0.617827	3.06797	-0.201379	0.840402	NA
ENSG00000242561.1	NA	ATP5MGP5	0	NA	NA	NA	NA	NA
ENSG00000267376.1	NA	ATP5MGP6	0.205026	-0.729671	3.05904	-0.23853	0.81147	NA
ENSG00000267189.1	NA	ATP5MGP7	0	NA	NA	NA	NA	NA
ENSG00000156411.9	9556	ATP5MPL	2321.79	0.00282401	0.0761328	0.0370931	0.970411	0.984483
ENSG00000116459.10	515	ATP5PB	4612.62	-0.012386	0.0557819	-0.222043	0.82428	0.899723
ENSG00000224451.2	NA	ATP5PBP1	0.796491	0.899789	1.37367	0.655024	0.512452	NA
ENSG00000214342.2	NA	ATP5PBP2	0.373677	-0.387735	2.24982	-0.17234	0.86317	NA
ENSG00000214003.2	NA	ATP5PBP3	0.234793	-1.52794	3.06148	-0.499087	0.617718	NA
ENSG00000214025.2	NA	ATP5PBP4	0	NA	NA	NA	NA	NA
ENSG00000254944.1	NA	ATP5PBP5	98.8438	-0.237655	0.170579	-1.39322	0.163552	0.305515
ENSG00000219806.1	NA	ATP5PBP6	0.11497	-0.341829	3.06433	-0.111551	0.911179	NA
ENSG00000261424.1	NA	ATP5PBP7	0.325598	-0.790903	2.29281	-0.344949	0.730133	NA
ENSG00000167863.11	10476	ATP5PD	2830.66	-0.052654	0.0666162	-0.790408	0.429289	0.603809
ENSG00000261679.2	NA	ATP5PDP1	0.103215	-0.244592	3.06822	-0.0797179	0.936462	NA
ENSG00000229184.2	NA	ATP5PDP2	1.3395	1.77019	0.995808	1.77764	0.0754624	0.168383
ENSG00000213954.3	NA	ATP5PDP3	0.171557	-0.577921	3.06594	-0.188497	0.850487	NA
ENSG00000234925.2	NA	ATP5PDP4	3.01487	1.04563	0.54429	1.92109	0.0547202	0.129878
ENSG00000154723.12	522	ATP5PF	2279.99	0.0199026	0.0813649	0.244609	0.806759	0.888068
ENSG00000237701.1	NA	ATP5PFP1	0.117495	0.189118	3.06474	0.0617075	0.950796	NA
ENSG00000241837.6	539	ATP5PO	2133.02	0.139905	0.0961118	1.45564	0.145491	0.279664
ENSG00000071553.16	537	ATP6AP1	9463.35	-0.201926	0.0543458	-3.71557	0.000202743	0.00103517
ENSG00000205464.11	92270	ATP6AP1L	420.242	0.253443	0.0641242	3.95238	7.73777e-05	0.000438066
ENSG00000182220.13	10159	ATP6AP2	7145.04	0.310159	0.175343	1.76887	0.0769154	0.170849
ENSG00000033627.14	535	ATP6V0A1	11177.6	-0.414068	0.107668	-3.84578	0.000120168	0.000648285
ENSG00000185344.13	23545	ATP6V0A2	1141.23	0.14815	0.0537756	2.75497	0.00586974	0.0198617
ENSG00000105929.15	50617	ATP6V0A4	16.2674	0.14268	0.334722	0.426263	0.669916	0.797811
ENSG00000117410.13	533	ATP6V0B	4874.02	-0.328874	0.0697436	-4.71548	2.41146e-06	1.87439e-05
ENSG00000185883.10	527	ATP6V0C	839.548	-0.619116	0.165664	-3.73717	0.000186105	0.000958594
ENSG00000230201.5	NA	ATP6V0CP1	0	NA	NA	NA	NA	NA
ENSG00000244142.1	NA	ATP6V0CP2	0.225861	-1.40867	3.06292	-0.459913	0.645579	NA
ENSG00000213435.3	NA	ATP6V0CP3	0.053661	0.0439388	3.06822	0.0143206	0.988574	NA
ENSG00000159720.11	9114	ATP6V0D1	6302.02	-0.221925	0.0650456	-3.41183	0.000645276	0.00290608
ENSG00000147614.3	245972	ATP6V0D2	0.0974697	0.288083	3.06822	0.0938926	0.925194	NA
ENSG00000113732.8	8992	ATP6V0E1	984.508	0.317279	0.106819	2.97024	0.00297564	0.0110082
ENSG00000225364.1	NA	ATP6V0E1P1	0	NA	NA	NA	NA	NA
ENSG00000223513.1	NA	ATP6V0E1P2	0.240631	-0.797562	3.067	-0.260046	0.794828	NA
ENSG00000238038.1	NA	ATP6V0E1P3	0.292633	-0.628244	3.05751	-0.205476	0.8372	NA
ENSG00000227883.1	NA	ATP6V0E1P4	0	NA	NA	NA	NA	NA
ENSG00000171130.17	155066	ATP6V0E2	7579.16	-0.587617	0.0567163	-10.3606	3.74452e-25	3.60168e-23
ENSG00000204934.10	NA	ATP6V0E2-AS1	656.232	-0.597829	0.0714608	-8.36584	5.9689e-17	2.37991e-15
ENSG00000114573.9	523	ATP6V1A	11700	-0.658284	0.109941	-5.98759	2.12971e-09	2.95248e-08
ENSG00000116039.11	525	ATP6V1B1	35.2753	-0.144396	0.53443	-0.270187	0.787016	0.87554
ENSG00000239322.1	NA	ATP6V1B1-AS1	0.235792	-0.021384	3.05599	-0.00699743	0.994417	NA
ENSG00000147416.10	526	ATP6V1B2	7626.51	-0.273638	0.0847154	-3.23008	0.00123755	0.00513857
ENSG00000155097.11	528	ATP6V1C1	4090.75	-0.449977	0.0774727	-5.8082	6.31468e-09	8.10026e-08
ENSG00000143882.9	245973	ATP6V1C2	18.4756	0.0450402	0.346933	0.129824	0.896706	0.943884
ENSG00000100554.11	51382	ATP6V1D	2937.55	-0.140335	0.0556132	-2.52341	0.0116221	0.0357634
ENSG00000131100.12	529	ATP6V1E1	3003.81	-0.302891	0.0727805	-4.1617	3.15886e-05	0.000195438
ENSG00000225099.1	NA	ATP6V1E1P1	1.18579	0.27454	0.941172	0.2917	0.770516	0.864468
ENSG00000250565.6	90423	ATP6V1E2	257.752	-0.166056	0.0983076	-1.68915	0.0911912	0.195604
ENSG00000128524.4	9296	ATP6V1F	3958.85	0.0399845	0.0433534	0.922292	0.356376	0.532396
ENSG00000272899.2	100130705	ATP6V1FNB	580.91	-0.719616	0.11546	-6.2326	4.58766e-10	7.10618e-09
ENSG00000136888.6	9550	ATP6V1G1	4968.94	-0.0285767	0.0991239	-0.288293	0.773122	0.866309
ENSG00000253502.1	NA	ATP6V1G1P2	0.217533	0.29261	3.06697	0.0954069	0.923992	NA
ENSG00000224662.2	NA	ATP6V1G1P3	0.140352	-0.535794	3.06697	-0.174698	0.861317	NA
ENSG00000233343.1	NA	ATP6V1G1P4	0.538237	-0.21797	1.36121	-0.16013	0.872779	NA
ENSG00000249372.1	NA	ATP6V1G1P6	0	NA	NA	NA	NA	NA
ENSG00000230474.1	NA	ATP6V1G1P7	0	NA	NA	NA	NA	NA
ENSG00000206445.4	534	ATP6V1G2	0	NA	NA	NA	NA	NA
ENSG00000213760.10	534	ATP6V1G2	2484.05	-0.293491	0.0967737	-3.03275	0.00242334	0.00921217
ENSG00000226850.2	534	ATP6V1G2	0	NA	NA	NA	NA	NA
ENSG00000227587.2	534	ATP6V1G2	0	NA	NA	NA	NA	NA
ENSG00000230900.5	534	ATP6V1G2	0	NA	NA	NA	NA	NA
ENSG00000234668.3	534	ATP6V1G2	0	NA	NA	NA	NA	NA
ENSG00000234920.3	534	ATP6V1G2	0	NA	NA	NA	NA	NA
ENSG00000254870.5	NA	ATP6V1G2-DDX39B	5.59937	-0.201454	0.432914	-0.465345	0.641685	0.777635
ENSG00000151418.11	127124	ATP6V1G3	0.664076	0.687305	1.31741	0.52171	0.601872	NA
ENSG00000263014.5	127124	ATP6V1G3	0	NA	NA	NA	NA	NA
ENSG00000047249.16	51606	ATP6V1H	3039.38	-0.296949	0.0716154	-4.14645	3.37673e-05	0.000207406
ENSG00000165240.17	538	ATP7A	789.724	0.163758	0.0463265	3.53487	0.000407975	0.00193677
ENSG00000123191.13	540	ATP7B	1457.65	-0.0909739	0.0795983	-1.14291	0.253075	0.420091
ENSG00000124406.16	10396	ATP8A1	8033.73	0.128112	0.252263	0.507849	0.611559	0.754742
ENSG00000132932.16	51761	ATP8A2	4448.1	-0.553373	0.172462	-3.20866	0.00133353	0.00547618
ENSG00000229800.1	NA	ATP8A2P2	0	NA	NA	NA	NA	NA
ENSG00000233963.1	NA	ATP8A2P3	0.874053	-0.280247	1.27323	-0.220107	0.825787	NA
ENSG00000081923.10	5205	ATP8B1	8.21959	0.44496	0.497415	0.894544	0.371031	0.547365
ENSG00000143515.16	57198	ATP8B2	2485.64	0.194967	0.0555287	3.5111	0.000446253	0.00209469
ENSG00000130270.16	148229	ATP8B3	84.5866	0.949208	0.379191	2.50325	0.012306	0.0375254
ENSG00000104043.14	79895	ATP8B4	57.2064	-0.927522	0.283425	-3.27255	0.00106582	0.00452416
ENSG00000179766.17	NA	ATP8B5P	9.34676	0.0343921	0.32487	0.105864	0.91569	0.954716
ENSG00000054793.13	10079	ATP9A	31230.1	-0.767966	0.0934819	-8.21513	2.11931e-16	7.83613e-15
ENSG00000166377.19	374868	ATP9B	997.598	0.0926656	0.0568915	1.62881	0.103353	0.215627
ENSG00000274273.1	374868	ATP9B	0	NA	NA	NA	NA	NA
ENSG00000282266.1	374868	ATP9B	0	NA	NA	NA	NA	NA
ENSG00000123472.12	64756	ATPAF1	2772.91	0.106145	0.053165	1.99652	0.045877	0.112828
ENSG00000171953.15	91647	ATPAF2	803.873	0.0114395	0.070976	0.161174	0.871957	0.929436
ENSG00000150756.13	134145	ATPSCKMT	640.55	0.16386	0.0740294	2.21345	0.0268668	0.0727134
ENSG00000175054.14	545	ATR	1385.43	-0.00352853	0.085855	-0.0410987	0.967217	0.982772
ENSG00000138085.16	51374	ATRAID	1580.83	0.359104	0.066611	5.39106	7.00421e-08	7.45145e-07
ENSG00000164053.17	84126	ATRIP	355.497	-0.0634192	0.0969654	-0.65404	0.513086	0.67717
ENSG00000088812.17	8455	ATRN	7260.93	-0.151128	0.0491523	-3.07469	0.00210721	0.0081623
ENSG00000107518.16	26033	ATRNL1	2026.21	0.0625004	0.065175	0.958963	0.337577	0.513326
ENSG00000085224.20	546	ATRX	10513.8	-0.21711	0.0459274	-4.72726	2.27574e-06	1.77928e-05
ENSG00000124788.17	6310	ATXN1	2402.08	0.12343	0.105922	1.1653	0.243899	0.409658
ENSG00000130638.15	25814	ATXN10	9274.88	-0.215154	0.0488989	-4.39998	1.08263e-05	7.40535e-05
ENSG00000224470.7	342371	ATXN1L	2310.75	0.184672	0.0628538	2.93812	0.00330207	0.0120644
ENSG00000204842.14	6311	ATXN2	2925.45	-0.12415	0.0667698	-1.85938	0.0629737	0.145696
ENSG00000258099.1	NA	ATXN2-AS	4.28817	-0.381505	0.448641	-0.850357	0.395127	0.570759
ENSG00000168488.18	11273	ATXN2L	5414.46	-0.133377	0.0909686	-1.46618	0.142599	0.275759
ENSG00000066427.21	4287	ATXN3	1160.52	0.0182507	0.047076	0.387687	0.698248	0.817845
ENSG00000123594.4	92552	ATXN3L	0	NA	NA	NA	NA	NA
ENSG00000163635.17	6314	ATXN7	1374.9	0.104408	0.0676491	1.54337	0.12274	0.246095
ENSG00000146776.14	222255	ATXN7L1	919.722	0.0111813	0.0545202	0.205086	0.837505	0.908127
ENSG00000162650.15	127002	ATXN7L2	816.731	-0.0686765	0.0810938	-0.846877	0.397064	0.572434
ENSG00000087152.15	56970	ATXN7L3	6918	-0.289123	0.031929	-9.05516	1.36368e-19	7.55831e-18
ENSG00000253719.3	552889	ATXN7L3B	15484.6	-0.135757	0.0407825	-3.3288	0.000872221	0.00379917
ENSG00000230223.6	NA	ATXN8OS	61.3021	-1.40743	0.275904	-5.10116	3.37573e-07	3.14641e-06
ENSG00000148090.11	549	AUH	422.62	-0.0262744	0.0786797	-0.333942	0.738423	0.844093
ENSG00000127423.10	79000	AUNIP	55.0225	0.420418	0.233669	1.79921	0.0719863	0.162501
ENSG00000115307.16	550	AUP1	2606.5	-0.0265058	0.0468306	-0.565993	0.571398	0.723718
ENSG00000087586.17	6790	AURKA	288.841	0.432946	0.109825	3.94214	8.07589e-05	0.000454178
ENSG00000175756.13	54998	AURKAIP1	1153.97	-0.0604784	0.116292	-0.520057	0.603024	0.748491
ENSG00000213033.4	NA	AURKAP1	6.52416	-0.890824	0.417775	-2.13231	0.0329817	0.0859471
ENSG00000230165.1	NA	AURKAP2	0	NA	NA	NA	NA	NA
ENSG00000178999.12	9212	AURKB	356.211	0.786141	0.186805	4.20835	2.57243e-05	0.000162058
ENSG00000105146.12	6795	AURKC	39.7327	0.196634	0.153632	1.2799	0.200582	0.355405
ENSG00000158321.15	26053	AUTS2	12444.6	-0.123628	0.0705081	-1.75338	0.0795366	0.175515
ENSG00000169857.7	57099	AVEN	321.287	0.104818	0.0777304	1.34848	0.177504	0.324855
ENSG00000135407.10	10677	AVIL	122.305	0.33255	0.157805	2.10735	0.0350872	0.090432
ENSG00000105778.17	23080	AVL9	3949.56	-0.18981	0.0554368	-3.42389	0.000617313	0.00279227
ENSG00000101200.5	551	AVP	0.290941	-1.053	2.90273	-0.362763	0.716782	NA
ENSG00000119986.6	60370	AVPI1	102.9	-0.21105	0.149147	-1.41505	0.157055	0.296352
ENSG00000166148.3	552	AVPR1A	52.1183	1.15452	0.386593	2.9864	0.00282287	0.0105349
ENSG00000198049.6	553	AVPR1B	1.48437	0.470193	0.834406	0.563507	0.57309	0.725138
ENSG00000126895.13	554	AVPR2	0	NA	NA	NA	NA	NA
ENSG00000204195.3	158833	AWAT1	0	NA	NA	NA	NA	NA
ENSG00000147160.9	158835	AWAT2	5.77865	0.810402	0.620061	1.30697	0.191222	0.343401
ENSG00000162779.20	126859	AXDND1	10.8387	0.376792	0.360066	1.04645	0.295352	0.468274
ENSG00000103126.14	8312	AXIN1	1400.65	-0.176611	0.0963549	-1.83292	0.0668137	0.153025
ENSG00000168646.12	8313	AXIN2	2073.09	1.20656	0.110109	10.9578	6.09362e-28	7.07719e-26
ENSG00000167601.11	558	AXL	471.805	0.686151	0.190499	3.60186	0.000315954	0.00154149
ENSG00000160862.12	563	AZGP1	9.86485	-0.123589	0.723965	-0.170711	0.864451	0.924746
ENSG00000214313.8	NA	AZGP1P1	0.20192	-1.03079	3.06769	-0.336015	0.73686	NA
ENSG00000214252.4	NA	AZGP1P2	0.0436565	0.0439432	3.06822	0.014322	0.988573	NA
ENSG00000163512.13	64343	AZI2	2452.5	-0.171861	0.0596801	-2.8797	0.00398055	0.0141624
ENSG00000155096.13	51582	AZIN1	10514.8	-0.141144	0.0533664	-2.64482	0.00817354	0.0265034
ENSG00000253320.5	NA	AZIN1-AS1	156.924	-0.260267	0.0891032	-2.92096	0.00348958	0.0126553
ENSG00000142920.16	113451	AZIN2	414.914	-0.0920309	0.0862056	-1.06757	0.285712	0.457212
ENSG00000172232.9	566	AZU1	104.804	0.172145	0.196147	0.877632	0.380143	0.556467
[truncated: 64,025 more rows]
