# Supplementary material for: Presynaptic dysfunction in CASK-related neurodevelopmental disorders
Source: Transl Psychiatry. 2020 Sep 14;10:312. doi: 10.1038/s41398-020-00994-0 (PMC7490425; doi:10.1038/s41398-020-00994-0)
Supplement: Supplementary file 5 — Supplementary Table 6 [file 41398_2020_994_MOESM5_ESM.xlsx]

## Sheet: Supplementary Table 6
Supplementary Table 6: Differential expression between ASD_CASKSS and male control
	baseMean	log2FoldChange	lfcSE	stat	pvalue	padj	ensembl	entrez	hgnc_symbol
ENSG00000000003.14	2809.18	0.597506	0.111546	5.3566	8.48037e-08	6.65262e-07	ENSG00000000003	7105	TSPAN6
ENSG00000000005.5	74.3575	-3.13564	0.28073	-11.1696	5.74339e-29	4.35658e-27	ENSG00000000005	64102	TNMD
ENSG00000000419.12	757.315	0.196228	0.132754	1.47813	0.139372	0.263186	ENSG00000000419	8813	DPM1
ENSG00000000457.13	876.617	-0.1299	0.0797439	-1.62896	0.103321	0.208069	ENSG00000000457	57147	SCYL3
ENSG00000000460.16	442.347	0.616552	0.0808081	7.62983	2.35058e-14	4.23376e-13	ENSG00000000460	55732	C1orf112
ENSG00000000938.12	3.77337	-0.945669	0.738809	-1.27999	0.200548	0.347511	ENSG00000000938	2268	FGR
ENSG00000000971.15	217.073	6.41005	0.756655	8.47157	2.42106e-17	5.92356e-16	ENSG00000000971	3075	CFH
ENSG00000001036.13	789.048	1.12737	0.129306	8.71866	2.81506e-18	7.76292e-17	ENSG00000001036	2519	FUCA2
ENSG00000001084.10	950.966	0.294913	0.0754572	3.90835	9.29298e-05	0.000443723	ENSG00000001084	2729	GCLC
ENSG00000001167.14	2117.89	0.119205	0.0783486	1.52147	0.128141	0.246421	ENSG00000001167	4800	NFYA
ENSG00000001460.17	602.368	0.41025	0.152804	2.68481	0.00725717	0.022285	ENSG00000001460	90529	STPG1
ENSG00000001461.16	1126.27	0.464049	0.119342	3.88838	0.000100914	0.000477043	ENSG00000001461	57185	NIPAL3
ENSG00000001497.16	1887.1	0.16644	0.0808415	2.05884	0.0395095	0.0949733	ENSG00000001497	81887	LAS1L
ENSG00000001561.6	525.33	0.208228	0.112985	1.84297	0.0653332	0.143549	ENSG00000001561	22875	ENPP4
ENSG00000001617.11	1340.13	-0.882614	0.107789	-8.18833	2.64871e-16	5.90266e-15	ENSG00000001617	6405	SEMA3F
ENSG00000001626.14	3.89177	-2.13668	0.779598	-2.74075	0.00612992	0.0191556	ENSG00000001626	1080	CFTR
ENSG00000001629.9	5281.42	-0.21141	0.074885	-2.82313	0.00475576	0.015311	ENSG00000001629	54467	ANKIB1
ENSG00000001630.15	452.396	-0.590597	0.166502	-3.54708	0.000389523	0.00162995	ENSG00000001630	1595	CYP51A1
ENSG00000001631.14	1160.36	0.145414	0.0584782	2.48663	0.012896	0.0366493	ENSG00000001631	889	KRIT1
ENSG00000002016.16	946.614	-0.242388	0.131042	-1.84969	0.0643578	0.141796	ENSG00000002016	5893	RAD52
ENSG00000002079.12	0.199182	0.848378	4.17716	0.203099	0.839057	NA	ENSG00000002079	NA	MYH16
ENSG00000002330.13	1374.51	0.324252	0.139025	2.33232	0.0196837	0.0527069	ENSG00000002330	572	BAD
ENSG00000002549.12	844.017	0.373537	0.107014	3.49055	0.000482026	0.00197597	ENSG00000002549	51056	LAP3
ENSG00000002586.17	3079.75	0.633283	0.14238	4.44782	8.67452e-06	4.98665e-05	ENSG00000002586	4267	CD99
ENSG00000002587.9	266.437	0.376085	0.177549	2.11821	0.0341576	0.0839617	ENSG00000002587	9957	HS3ST1
ENSG00000002726.19	0	NA	NA	NA	NA	NA	ENSG00000002726	26	AOC1
ENSG00000002745.12	6.15631	1.49901	0.863876	1.73522	0.0827027	0.173813	ENSG00000002745	51384	WNT16
ENSG00000002746.14	3118.75	-0.764294	0.106293	-7.19048	6.45636e-13	9.94023e-12	ENSG00000002746	23072	HECW1
ENSG00000002822.15	1080.92	-0.0806882	0.106627	-0.756733	0.44921	0.616615	ENSG00000002822	8379	MAD1L1
ENSG00000002834.17	9915.27	-0.0560598	0.0746283	-0.751187	0.45254	0.619908	ENSG00000002834	3927	LASP1
ENSG00000002919.14	953.495	0.0118064	0.0733431	0.160975	0.872113	0.926428	ENSG00000002919	29916	SNX11
ENSG00000002933.7	7.03488	-4.2176	0.735093	-5.73751	9.6077e-09	8.67762e-08	ENSG00000002933	55365	TMEM176A
ENSG00000003056.7	1610.77	0.277515	0.0724803	3.82884	0.00012875	0.000596149	ENSG00000003056	4074	M6PR
ENSG00000003096.13	4057.74	-0.291977	0.119531	-2.44268	0.0145785	0.0408135	ENSG00000003096	90293	KLHL13
ENSG00000003137.8	2290.95	-3.83012	0.546756	-7.00517	2.46695e-12	3.54647e-11	ENSG00000003137	56603	CYP26B1
ENSG00000003147.17	491.865	-0.6266	0.149206	-4.19956	2.67432e-05	0.000140756	ENSG00000003147	3382	ICA1
ENSG00000003249.13	2626.64	-1.35433	0.122976	-11.013	3.3089e-28	2.28682e-26	ENSG00000003249	79007	DBNDD1
ENSG00000003393.14	3370.75	-0.186736	0.0525749	-3.55181	0.000382588	0.00160501	ENSG00000003393	57679	ALS2
ENSG00000003400.14	29.4607	-1.20103	0.323331	-3.71455	0.000203562	0.000904396	ENSG00000003400	843	CASP10
ENSG00000003402.19	1942.54	-0.070252	0.0744156	-0.944049	0.345145	0.51482	ENSG00000003402	8837	CFLAR
ENSG00000003436.14	1540.16	0.995534	0.199855	4.98128	6.31663e-07	4.35903e-06	ENSG00000003436	7035	TFPI
ENSG00000003509.15	902.429	-0.200826	0.0746861	-2.68894	0.00716798	0.022062	ENSG00000003509	55471	NDUFAF7
ENSG00000003756.16	12872.4	0.0138022	0.0642451	0.214837	0.829894	0.900199	ENSG00000003756	10181	RBM5
ENSG00000003987.13	988.123	-0.755981	0.100083	-7.55354	4.23588e-14	7.41943e-13	ENSG00000003987	9108	MTMR7
ENSG00000003989.16	77.5168	-0.930501	0.296574	-3.1375	0.00170394	0.00614208	ENSG00000003989	6542	SLC7A2
ENSG00000004059.10	3943.95	0.081073	0.0440476	1.84058	0.0656835	0.144183	ENSG00000004059	381	ARF5
ENSG00000004139.13	5326.53	-0.345599	0.0680566	-5.07811	3.81199e-07	2.71288e-06	ENSG00000004139	23098	SARM1
ENSG00000004142.11	3414.09	0.0334409	0.0591306	0.565543	0.571704	0.719288	ENSG00000004142	26073	POLDIP2
ENSG00000004399.12	178.454	0.590551	0.202897	2.9106	0.00360736	0.0119647	ENSG00000004399	23129	PLXND1
ENSG00000004455.16	1607.19	0.131804	0.0778987	1.69199	0.090647	0.187317	ENSG00000004455	204	AK2
ENSG00000004468.12	64.7666	0.963754	0.263848	3.65268	0.000259516	0.00112688	ENSG00000004468	952	CD38
ENSG00000004478.7	3991.51	-0.287959	0.0768676	-3.74616	0.000179561	0.00080647	ENSG00000004478	2288	FKBP4
ENSG00000004487.15	8769.36	0.190918	0.0703969	2.71202	0.00668742	0.0207582	ENSG00000004487	23028	KDM1A
ENSG00000004534.14	6572.14	-0.0660729	0.0652184	-1.0131	0.311011	0.478808	ENSG00000004534	10180	RBM6
ENSG00000004660.14	591.633	-0.038304	0.106387	-0.360043	0.718815	0.826948	ENSG00000004660	84254	CAMKK1
ENSG00000004700.15	754.582	0.174368	0.0895498	1.94717	0.0515148	0.118121	ENSG00000004700	5965	RECQL
ENSG00000004766.15	2099.14	-0.642206	0.0991167	-6.47929	9.21549e-11	1.08516e-09	ENSG00000004766	55610	VPS50
ENSG00000004776.11	6.99214	-0.423144	0.538364	-0.785981	0.431879	0.600481	ENSG00000004776	126393	HSPB6
ENSG00000004777.18	5954.31	-0.44127	0.128594	-3.43151	0.000600239	0.00241147	ENSG00000004777	115703	ARHGAP33
ENSG00000004779.9	1273.4	-0.0606	0.14017	-0.432332	0.6655	0.790736	ENSG00000004779	4706	NDUFAB1
ENSG00000004799.7	48.4242	1.65812	0.265072	6.25537	3.96577e-10	4.29076e-09	ENSG00000004799	5166	PDK4
ENSG00000004809.13	1.04538	-2.77904	1.61857	-1.71697	0.0859846	0.179498	ENSG00000004809	85413	SLC22A16
ENSG00000004838.13	852.441	2.34316	0.327554	7.15352	8.45812e-13	1.27969e-11	ENSG00000004838	51364	ZMYND10
ENSG00000004846.16	1.68815	-1.87843	1.46489	-1.2823	0.199737	0.34647	ENSG00000004846	340273	ABCB5
ENSG00000004848.6	4.87521	1.65041	0.969043	1.70313	0.0885437	0.183826	ENSG00000004848	170302	ARX
ENSG00000004864.13	895.3	-0.00309757	0.093316	-0.0331944	0.97352	0.986561	ENSG00000004864	10165	SLC25A13
ENSG00000004866.18	2147.72	-0.0561317	0.0944352	-0.594394	0.552249	0.703827	ENSG00000004866	7982	ST7
ENSG00000004897.11	3084.9	-0.0344857	0.0523023	-0.659354	0.509668	0.669276	ENSG00000004897	996	CDC27
ENSG00000004939.13	3.46305	-0.400468	0.772102	-0.518672	0.603989	0.744808	ENSG00000004939	6521	SLC4A1
ENSG00000004948.13	29.0863	-3.03613	0.567079	-5.35397	8.60439e-08	6.74613e-07	ENSG00000004948	799	CALCR
ENSG00000004961.14	607.482	-0.0184457	0.0849065	-0.217247	0.828016	0.898907	ENSG00000004961	3052	HCCS
ENSG00000004975.11	1995.17	0.397753	0.116124	3.42525	0.000614229	0.00246272	ENSG00000004975	1856	DVL2
ENSG00000005001.9	0.671104	-1.44561	2.09809	-0.689012	0.490815	NA	ENSG00000005001	64063	PRSS22
ENSG00000005007.12	4509.41	0.129573	0.101368	1.27824	0.201164	0.348254	ENSG00000005007	5976	UPF1
ENSG00000005020.12	484.797	-0.850909	0.156634	-5.43247	5.5579e-08	4.48101e-07	ENSG00000005020	8935	SKAP2
ENSG00000005022.5	4068.68	0.124116	0.0912806	1.35972	0.173918	0.31231	ENSG00000005022	292	SLC25A5
ENSG00000005059.15	224.708	1.58673	0.193891	8.18362	2.75441e-16	6.11872e-15	ENSG00000005059	55013	MCUB
ENSG00000005073.5	0	NA	NA	NA	NA	NA	ENSG00000005073	3207	HOXA11
ENSG00000005075.15	595.356	0.113705	0.0921563	1.23383	0.217266	0.369233	ENSG00000005075	5439	POLR2J
ENSG00000005100.12	1585.8	0.253081	0.0788315	3.2104	0.00132549	0.00490551	ENSG00000005100	56919	DHX33
ENSG00000005102.12	7.49777	4.5	1.14347	3.93541	8.3055e-05	0.00040095	ENSG00000005102	4222	MEOX1
ENSG00000005108.15	7296.29	-0.0235984	0.116425	-0.202691	0.839376	0.905816	ENSG00000005108	221981	THSD7A
ENSG00000005156.11	2703.38	-0.011486	0.067043	-0.171324	0.863969	0.921593	ENSG00000005156	3980	LIG3
ENSG00000005175.9	1669.89	-0.13186	0.0860899	-1.53165	0.125609	0.242619	ENSG00000005175	79657	RPAP3
ENSG00000005187.11	17.8851	-1.69281	0.346668	-4.88308	1.04442e-06	6.97859e-06	ENSG00000005187	6296	ACSM3
ENSG00000005189.19	395.491	-0.149234	0.096993	-1.53861	0.1239	0.240064	ENSG00000005189	81691	REXO5
ENSG00000005194.14	2418.25	-0.056082	0.0575361	-0.974727	0.329696	0.499064	ENSG00000005194	57019	CIAPIN1
ENSG00000005206.16	2093.98	0.406448	0.163672	2.48331	0.0130168	0.036929	ENSG00000005206	56928	SPPL2B
ENSG00000005238.19	2019.92	-0.108294	0.0896009	-1.20862	0.226808	0.381032	ENSG00000005238	80256	FAM214B
ENSG00000005243.9	64.8628	1.49739	0.36448	4.10829	3.98592e-05	0.000203588	ENSG00000005243	51226	COPZ2
ENSG00000005249.12	8896.76	-0.728989	0.0877339	-8.30909	9.6437e-17	2.24565e-15	ENSG00000005249	5577	PRKAR2B
ENSG00000005302.17	1655.14	-0.0355962	0.0683253	-0.520981	0.60238	0.743939	ENSG00000005302	10943	MSL3
ENSG00000005339.12	7774	0.174133	0.0805647	2.16141	0.0306638	0.0766595	ENSG00000005339	1387	CREBBP
ENSG00000005379.15	2860.89	-0.401729	0.108142	-3.71483	0.000203337	0.000903683	ENSG00000005379	9256	TSPOAP1
ENSG00000005381.7	4.0288	-2.8758	0.907201	-3.16997	0.00152457	0.00556287	ENSG00000005381	4353	MPO
ENSG00000005421.8	1.39105	-1.00268	1.19582	-0.838487	0.401757	0.571838	ENSG00000005421	5444	PON1
ENSG00000005436.13	526.816	0.105004	0.0902159	1.16392	0.244455	0.402583	ENSG00000005436	6936	GCFC2
ENSG00000005448.16	1067.11	0.77008	0.0784197	9.81998	9.23634e-23	4.00194e-21	ENSG00000005448	84058	WDR54
ENSG00000005469.11	500.295	0.275981	0.0976597	2.82595	0.00471409	0.0151926	ENSG00000005469	54677	CROT
ENSG00000005471.15	15.6694	-0.84225	0.426521	-1.9747	0.0483021	0.111965	ENSG00000005471	5244	ABCB4
ENSG00000005483.19	6601.83	-0.013174	0.0674304	-0.195371	0.845102	0.90954	ENSG00000005483	55904	KMT2E
ENSG00000005486.16	5348.1	0.0491415	0.0541259	0.907911	0.363925	0.533659	ENSG00000005486	57414	RHBDD2
ENSG00000005513.9	342.351	-0.732412	0.17247	-4.24662	2.1702e-05	0.000116101	ENSG00000005513	30812	SOX8
ENSG00000005700.14	3423.49	-0.1434	0.0699728	-2.04937	0.0404263	0.0967535	ENSG00000005700	25998	IBTK
ENSG00000005801.16	2359.86	0.0597238	0.093625	0.637904	0.523536	0.68111	ENSG00000005801	7748	ZNF195
ENSG00000005810.17	14406.9	-0.708663	0.076045	-9.319	1.1744e-20	4.17149e-19	ENSG00000005810	23077	MYCBP2
ENSG00000005812.10	1563.43	0.0351591	0.0714905	0.4918	0.62286	0.759559	ENSG00000005812	26224	FBXL3
ENSG00000005844.17	3.14611	-1.37361	0.836885	-1.64134	0.100727	0.203857	ENSG00000005844	3683	ITGAL
ENSG00000005882.11	1622.11	0.0132048	0.08273	0.159613	0.873186	0.927286	ENSG00000005882	5164	PDK2
ENSG00000005884.17	1667.4	-0.624711	0.117639	-5.31039	1.0939e-07	8.47212e-07	ENSG00000005884	3675	ITGA3
ENSG00000005889.15	1579.36	0.12395	0.0617947	2.00584	0.0448733	0.105414	ENSG00000005889	7543	ZFX
ENSG00000005893.15	3798.17	0.390096	0.0851888	4.57919	4.6678e-06	2.81093e-05	ENSG00000005893	3920	LAMP2
ENSG00000005961.17	117.814	0.0681452	0.169911	0.401064	0.688373	0.806309	ENSG00000005961	3674	ITGA2B
ENSG00000005981.12	5.62284	-1.05683	0.632882	-1.66987	0.0949446	0.194369	ENSG00000005981	51666	ASB4
ENSG00000006007.11	2414.11	0.0557381	0.0614426	0.907158	0.364323	0.534023	ENSG00000006007	51573	GDE1
ENSG00000006015.17	456.194	0.15676	0.21824	0.718294	0.472576	0.637558	ENSG00000006015	55049	REX1BD
ENSG00000006016.10	36.3083	0.125955	0.29659	0.424676	0.671073	0.794566	ENSG00000006016	9244	CRLF1
ENSG00000006025.11	480.371	0.130102	0.124778	1.04266	0.297104	0.463217	ENSG00000006025	114881
ENSG00000006042.11	1770.25	0.969216	0.141467	6.85118	7.32412e-12	9.85114e-11	ENSG00000006042	26022	TMEM98
ENSG00000006047.12	329.285	-0.221037	0.121161	-1.82432	0.0681032	0.148401	ENSG00000006047	51087	YBX2
ENSG00000006059.3	0	NA	NA	NA	NA	NA	ENSG00000006059	3883	KRT33A
ENSG00000006062.13	633.882	-0.517455	0.10883	-4.75473	1.98716e-06	1.26814e-05	ENSG00000006062	9020	MAP3K14
ENSG00000006071.11	429.374	-1.03888	0.122222	-8.49993	1.897e-17	4.70719e-16	ENSG00000006071	6833	ABCC8
ENSG00000006116.3	16.17	-1.47402	0.6063	-2.43117	0.0150501	0.0419239	ENSG00000006116	10368	CACNG3
ENSG00000006118.14	8442.27	-0.0284423	0.125581	-0.226485	0.820824	0.893825	ENSG00000006118	54972	TMEM132A
ENSG00000006125.16	30193	-0.438971	0.0633791	-6.92613	4.32521e-12	6.00211e-11	ENSG00000006125	163	AP2B1
ENSG00000006128.11	3310.17	-1.92145	0.217687	-8.82665	1.07855e-18	3.12188e-17	ENSG00000006128	6863	TAC1
ENSG00000006194.9	1658.48	-0.0152419	0.0650371	-0.234357	0.814707	0.889949	ENSG00000006194	10127	ZNF263
ENSG00000006210.6	1238.76	-0.784465	0.117603	-6.67044	2.5504e-11	3.22283e-10	ENSG00000006210	6376	CX3CL1
ENSG00000006282.19	923.457	0.737575	0.0924264	7.98013	1.46175e-15	3.00841e-14	ENSG00000006282	64847	SPATA20
ENSG00000006283.17	1923.51	-0.332176	0.115181	-2.88395	0.00392719	0.0129017	ENSG00000006283	8913	CACNA1G
ENSG00000006327.13	226.712	2.6503	0.487838	5.43274	5.54955e-08	4.47771e-07	ENSG00000006327	51330	TNFRSF12A
ENSG00000006377.10	1.53694	1.19307	1.18072	1.01046	0.312273	0.480064	ENSG00000006377	1750	DLX6
ENSG00000006432.15	5847.96	-0.807494	0.098376	-8.20825	2.24442e-16	5.04589e-15	ENSG00000006432	4293	MAP3K9
ENSG00000006451.7	3022.62	-0.351867	0.0740283	-4.75315	2.00276e-06	1.27664e-05	ENSG00000006451	5898	RALA
ENSG00000006453.13	44.8764	-0.00148732	0.234376	-0.00634587	0.994937	0.997858	ENSG00000006453	55971	BAIAP2L1
ENSG00000006459.10	1378.99	0.474567	0.0966971	4.90777	9.21166e-07	6.19794e-06	ENSG00000006459	80853	KDM7A
ENSG00000006468.13	1822.13	-0.596538	0.0847378	-7.03981	1.92504e-12	2.80196e-11	ENSG00000006468	2115	ETV1
ENSG00000006530.15	1675.3	-0.196889	0.0732879	-2.68651	0.0072202	0.0221837	ENSG00000006530	55750	AGK
ENSG00000006534.15	152.49	0.47607	0.281822	1.68926	0.0911701	0.188224	ENSG00000006534	221	ALDH3B1
ENSG00000006555.10	2.90705	-1.64977	0.926916	-1.77984	0.0751015	0.160821	ENSG00000006555	55001	TTC22
ENSG00000006576.16	1407.9	-0.200261	0.100155	-1.99952	0.0455522	0.10674	ENSG00000006576	57157	PHTF2
ENSG00000006606.8	0.156503	0	4.18129	0	1	NA	ENSG00000006606	10344	CCL26
ENSG00000006607.13	1401.24	0.526818	0.102133	5.15818	2.49364e-07	1.82381e-06	ENSG00000006607	9855	FARP2
ENSG00000006611.15	2.02704	-1.15612	1.09044	-1.06023	0.289041	0.453929	ENSG00000006611	10083	USH1C
ENSG00000006625.17	591.631	0.492032	0.0997401	4.93314	8.0919e-07	5.49738e-06	ENSG00000006625	79017	GGCT
ENSG00000006634.7	302.641	0.271466	0.174603	1.55476	0.120002	0.234035	ENSG00000006634	10926	DBF4
ENSG00000006638.11	1.27799	-1.41333	1.51485	-0.932983	0.350829	0.520497	ENSG00000006638	6915	TBXA2R
ENSG00000006652.13	2889.3	-0.225189	0.0797109	-2.82507	0.00472707	0.0152291	ENSG00000006652	3475	IFRD1
ENSG00000006659.12	0.174626	0	4.18129	0	1	NA	ENSG00000006659	56891	LGALS14
ENSG00000006695.10	535.257	-0.20269	0.0745511	-2.71881	0.00655177	0.0203602	ENSG00000006695	1352	COX10
ENSG00000006704.10	2247.02	0.0744073	0.0739565	1.00609	0.31437	0.482437	ENSG00000006704	9569	GTF2IRD1
ENSG00000006712.14	2373.55	0.147733	0.0638214	2.31479	0.0206242	0.0548527	ENSG00000006712	54623	PAF1
ENSG00000006715.15	5510.38	-0.259466	0.0598969	-4.33188	1.47841e-05	8.15543e-05	ENSG00000006715	27072	VPS41
ENSG00000006740.16	1231.13	-0.785579	0.113823	-6.90179	5.1351e-12	7.06297e-11	ENSG00000006740	9912	ARHGAP44
ENSG00000006744.18	2035.08	0.0286581	0.0622065	0.460692	0.645019	0.775353	ENSG00000006744	60528	ELAC2
ENSG00000006747.14	37.5096	-1.03048	0.286121	-3.60154	0.00031634	0.00134995	ENSG00000006747	85477	SCIN
ENSG00000006756.15	739.846	0.154032	0.191673	0.80362	0.421617	0.590552	ENSG00000006756	414	ARSD
ENSG00000006757.11	114.901	0.567488	0.25164	2.25516	0.0241235	0.0626592	ENSG00000006757	8228	PNPLA4
ENSG00000006788.12	0.0807024	0	4.18129	0	1	NA	ENSG00000006788	8735	MYH13
ENSG00000006831.9	2682.96	-0.0702322	0.0702938	-0.999124	0.317734	0.485924	ENSG00000006831	79602	ADIPOR2
ENSG00000006837.11	132.676	-0.116729	0.118713	-0.983287	0.325466	0.494372	ENSG00000006837	51265	CDKL3
ENSG00000007001.12	31.8557	0.0997569	0.323191	0.308662	0.757579	0.852516	ENSG00000007001	151531	UPP2
ENSG00000007038.10	0.0668633	-0.72485	4.18129	-0.173355	0.862372	NA	ENSG00000007038	10942	PRSS21
ENSG00000007047.14	3387.94	-0.329628	0.0771879	-4.27046	1.95072e-05	0.000105398	ENSG00000007047	57787	MARK4
ENSG00000007062.11	1182.12	1.93627	0.16775	11.5426	8.04666e-31	7.12741e-29	ENSG00000007062	8842	PROM1
ENSG00000007080.10	1290.35	0.0672412	0.156131	0.430671	0.666708	0.791565	ENSG00000007080	115098	CCDC124
ENSG00000007129.17	13.4162	-2.98233	0.622545	-4.79054	1.66334e-06	1.07646e-05	ENSG00000007129	90273	CEACAM21
ENSG00000007168.12	20123.8	-0.494343	0.056954	-8.67969	3.96835e-18	1.07422e-16	ENSG00000007168	5048	PAFAH1B1
ENSG00000007171.16	23.6431	-0.64776	0.302745	-2.13962	0.0323856	0.0802758	ENSG00000007171	4843	NOS2
ENSG00000007174.17	393.174	4.84508	0.416063	11.6451	2.43079e-31	2.26793e-29	ENSG00000007174	1770	DNAH9
ENSG00000007202.14	8817.93	0.129793	0.070343	1.84515	0.0650162	0.143044	ENSG00000007202	9703	KIAA0100
ENSG00000007216.14	0.0562219	0	4.18129	0	1	NA	ENSG00000007216	9058	SLC13A2
ENSG00000007237.18	2719.23	-1.13739	0.126624	-8.98242	2.64867e-19	8.1648e-18	ENSG00000007237	8522
ENSG00000007255.10	227.232	0.251567	0.130822	1.92298	0.0544828	0.12371	ENSG00000007255	79090	TRAPPC6A
ENSG00000007264.13	207.352	-1.51597	0.233834	-6.48311	8.98491e-11	1.0589e-09	ENSG00000007264	4145	MATK
ENSG00000007306.14	0.053661	0	4.18129	0	1	NA	ENSG00000007306	1087	CEACAM7
ENSG00000007312.12	1.83958	-0.226403	1.62742	-0.139118	0.889357	0.937241	ENSG00000007312	974	CD79B
ENSG00000007314.11	2.06799	-3.79152	1.29406	-2.92995	0.00339019	0.0113168	ENSG00000007314	6329	SCN4A
ENSG00000007341.18	710.306	0.184896	0.0613312	3.01472	0.0025722	0.00884253	ENSG00000007341	54879	ST7L
ENSG00000007350.16	498.095	-1.55204	0.259454	-5.98197	2.20449e-09	2.1742e-08	ENSG00000007350	8277	TKTL1
ENSG00000007372.20	1531.77	-0.250225	0.150802	-1.6593	0.0970561	0.19793	ENSG00000007372	5080	PAX6
ENSG00000007376.7	674.305	0.0403114	0.147838	0.272672	0.785105	0.871621	ENSG00000007376	113000	RPUSD1
ENSG00000007384.15	385.274	0.967589	0.185032	5.2293	1.70151e-07	1.27511e-06	ENSG00000007384	64285	RHBDF1
ENSG00000007392.16	3088.44	0.125778	0.0681196	1.84644	0.0648289	0.142688	ENSG00000007392	55692	LUC7L
ENSG00000007402.11	5474.27	-0.671329	0.0808423	-8.30419	1.00506e-16	2.33845e-15	ENSG00000007402	9254	CACNA2D2
ENSG00000007516.13	4954.36	0.0785071	0.125135	0.627381	0.53041	0.686782	ENSG00000007516	8938	BAIAP3
ENSG00000007520.3	1286.73	0.0182764	0.111891	0.16334	0.87025	0.925485	ENSG00000007520	115939	TSR3
ENSG00000007541.14	2295.9	0.204412	0.141739	1.44217	0.149254	0.277971	ENSG00000007541	9091	PIGQ
ENSG00000007545.15	1160.84	0.0982504	0.0735387	1.33604	0.181538	0.322311	ENSG00000007545	57585	CRAMP1
ENSG00000007866.18	599.045	0.941917	0.164183	5.73698	9.63812e-09	8.69949e-08	ENSG00000007866	7005	TEAD3
ENSG00000007908.15	0.202825	1.12187	4.17192	0.268909	0.788	NA	ENSG00000007908	6401	SELE
ENSG00000007923.15	2669.96	-0.00596235	0.0634474	-0.0939731	0.925131	0.959692	ENSG00000007923	55735	DNAJC11
ENSG00000007933.12	0.331975	1.00246	3.76066	0.266566	0.789804	NA	ENSG00000007933	2328	FMO3
ENSG00000007944.14	360.862	1.52154	0.224976	6.76312	1.35052e-11	1.75574e-10	ENSG00000007944	29116	MYLIP
ENSG00000007952.17	0.0526087	-0.72485	4.18129	-0.173355	0.862372	NA	ENSG00000007952	27035	NOX1
ENSG00000007968.6	231.103	0.851905	0.241763	3.52371	0.000425545	0.0017659	ENSG00000007968	1870	E2F2
ENSG00000008018.8	3153.71	0.25754	0.0893137	2.88355	0.00393226	0.0129153	ENSG00000008018	5689	PSMB1
ENSG00000008056.12	3006.63	-1.46184	0.122163	-11.9662	5.3389e-33	5.53466e-31	ENSG00000008056	6853	SYN1
ENSG00000008083.13	3421.41	0.0250564	0.056866	0.440622	0.659487	0.78616	ENSG00000008083	3720	JARID2
ENSG00000008086.10	2575.41	-0.355192	0.0953845	-3.72379	0.000196255	0.000874569	ENSG00000008086	6792	CDKL5
ENSG00000008118.9	205.207	0.216339	0.191077	1.13221	0.257547	0.418295	ENSG00000008118	57172	CAMK1G
ENSG00000008128.22	90.4336	-0.127471	0.173826	-0.733323	0.463362	0.629832	ENSG00000008128	728642	CDK11A
ENSG00000008130.15	2069.45	0.0761134	0.0771849	0.986118	0.324075	0.492914	ENSG00000008130	65220	NADK
ENSG00000008196.12	17618.2	-1.45588	0.140439	-10.3666	3.51851e-25	1.9049e-23	ENSG00000008196	7021	TFAP2B
ENSG00000008197.4	33.397	1.67843	0.509894	3.29173	0.000995741	0.00379711	ENSG00000008197	83741	TFAP2D
ENSG00000008226.19	132.221	2.69309	0.294553	9.14296	6.07682e-20	2.00815e-18	ENSG00000008226	9940	DLEC1
ENSG00000008256.15	1821.78	0.205369	0.0694398	2.95751	0.00310137	0.0104625	ENSG00000008256	9265	CYTH3
ENSG00000008277.14	3666.33	-0.411203	0.0821915	-5.00299	5.64471e-07	3.92828e-06	ENSG00000008277	53616	ADAM22
ENSG00000008282.7	894.412	0.461084	0.109212	4.22193	2.42219e-05	0.000128403	ENSG00000008282	6856	SYPL1
ENSG00000008283.15	1913.32	-0.114202	0.112833	-1.01214	0.311473	0.479282	ENSG00000008283	1534	CYB561
ENSG00000008294.20	16324.9	0.131508	0.0461448	2.84991	0.00437317	0.0141919	ENSG00000008294	9043	SPAG9
ENSG00000008300.14	8811.01	-0.0145285	0.103332	-0.140599	0.888186	0.936606	ENSG00000008300	1951	CELSR3
ENSG00000008311.14	1191.62	0.547173	0.118976	4.59903	4.2446e-06	2.57268e-05	ENSG00000008311	10157	AASS
ENSG00000008323.15	5.95306	2.926	0.749308	3.90494	9.4248e-05	0.000449404	ENSG00000008323	55200	PLEKHG6
ENSG00000008324.10	502.345	-0.13906	0.120477	-1.15425	0.2484	0.407449	ENSG00000008324	51188	SS18L2
ENSG00000008382.15	1160.28	-0.0639221	0.0752605	-0.849345	0.395689	0.565386	ENSG00000008382	84954	MPND
ENSG00000008394.12	1725.07	0.496076	0.157553	3.14863	0.00164039	0.00593365	ENSG00000008394	4257	MGST1
ENSG00000008405.11	1474.26	0.0278413	0.0921593	0.302099	0.762576	0.856487	ENSG00000008405	1407	CRY1
ENSG00000008438.4	0.0588243	0	4.18129	0	1	NA	ENSG00000008438	8993	PGLYRP1
ENSG00000008441.16	1613.22	2.36783	0.374283	6.32631	2.51087e-10	2.80556e-09	ENSG00000008441	4784	NFIX
ENSG00000008513.14	899.812	-0.41494	0.135322	-3.06633	0.00216704	0.00759886	ENSG00000008513	6482	ST3GAL1
ENSG00000008516.16	8.62169	-0.907689	0.467299	-1.94242	0.0520867	0.119168	ENSG00000008516	64386	MMP25
ENSG00000008517.16	4.0342	-0.784885	0.794691	-0.987661	0.323319	0.492201	ENSG00000008517	9235	IL32
ENSG00000008710.17	6929.85	-0.0546359	0.172884	-0.316026	0.751983	0.849018	ENSG00000008710	5310	PKD1
ENSG00000008735.13	5362.79	-0.572048	0.116173	-4.9241	8.47513e-07	5.7438e-06	ENSG00000008735	23542	MAPK8IP2
ENSG00000008838.17	5600.34	-0.293455	0.0683804	-4.2915	1.7747e-05	9.66228e-05	ENSG00000008838	9862	MED24
ENSG00000008853.16	4283.32	-0.501175	0.0761519	-6.58125	4.66496e-11	5.73944e-10	ENSG00000008853	23221	RHOBTB2
ENSG00000008869.11	3907.9	-0.316926	0.0587496	-5.39452	6.8707e-08	5.45562e-07	ENSG00000008869	54497	HEATR5B
ENSG00000008952.16	6147.51	-0.282045	0.0647946	-4.35291	1.34342e-05	7.45932e-05	ENSG00000008952	7095	SEC62
ENSG00000008988.9	9188.98	0.449006	0.120575	3.72389	0.00019618	0.000874376	ENSG00000008988	6224	RPS20
ENSG00000009307.15	22012	0.0928918	0.0761694	1.21954	0.222638	0.375728	ENSG00000009307	7812	CSDE1
ENSG00000009335.17	3448.98	-0.183917	0.0471302	-3.90231	9.52808e-05	0.000453633	ENSG00000009335	9690	UBE3C
ENSG00000009413.15	7921.4	-0.668789	0.0722887	-9.25163	2.21089e-20	7.59297e-19	ENSG00000009413	5980	REV3L
ENSG00000009694.13	9313.22	-0.919557	0.145307	-6.32835	2.47789e-10	2.77202e-09	ENSG00000009694	10178	TENM1
ENSG00000009709.11	582.815	-0.0358887	0.64548	-0.0556001	0.95566	0.976595	ENSG00000009709	5081	PAX7
ENSG00000009724.16	6.95652	0.18486	0.534305	0.345982	0.729356	0.833967	ENSG00000009724	10747	MASP2
ENSG00000009765.14	0.995037	0.986722	1.53718	0.641905	0.520935	0.678784	ENSG00000009765	389434	IYD
ENSG00000009780.15	508.682	0.495335	0.107324	4.61534	3.92454e-06	2.39268e-05	ENSG00000009780	199870	FAM76A
ENSG00000009790.14	1.02425	2.01668	1.899	1.06197	0.288248	0.453172	ENSG00000009790	80342	TRAF3IP3
ENSG00000009830.11	2081.76	0.359407	0.0953289	3.77018	0.000163129	0.000739189	ENSG00000009830	29954	POMT2
ENSG00000009844.15	4018.65	-0.22075	0.0627479	-3.51805	0.000434731	0.00179895	ENSG00000009844	51534	VTA1
ENSG00000009950.15	44.0002	-2.20496	0.306033	-7.20497	5.80585e-13	9.01307e-12	ENSG00000009950	51085	MLXIPL
ENSG00000009954.10	6022.37	0.158602	0.0705587	2.2478	0.0245888	0.0637083	ENSG00000009954	9031	BAZ1B
ENSG00000010017.12	2690.26	-0.00779298	0.0576619	-0.13515	0.892494	0.939167	ENSG00000010017	10048	RANBP9
ENSG00000010030.13	2.91215	-0.666336	0.952766	-0.69937	0.484321	0.647659	ENSG00000010030	51513	ETV7
ENSG00000010072.15	520.56	0.138101	0.0970554	1.42291	0.154762	0.286191	ENSG00000010072	83932	SPRTN
ENSG00000010165.19	1275.7	-0.120696	0.0756229	-1.59602	0.110483	0.219363	ENSG00000010165	51603	EEF1AKNMT
ENSG00000010219.13	379.807	0.378007	0.0845391	4.47139	7.77119e-06	4.50343e-05	ENSG00000010219	8798	DYRK4
ENSG00000010244.16	6620.91	0.10648	0.0570801	1.86546	0.0621174	0.137749	ENSG00000010244	7756	ZNF207
ENSG00000010256.10	5396.56	-0.125014	0.0572875	-2.18223	0.0290928	0.073328	ENSG00000010256	7384	UQCRC1
ENSG00000010270.13	3276.3	-0.0817941	0.0843591	-0.969595	0.332249	0.501761	ENSG00000010270	83930	STARD3NL
ENSG00000010278.11	312.498	1.36371	0.180139	7.57029	3.72381e-14	6.54707e-13	ENSG00000010278	928	CD9
ENSG00000010282.14	7.75056	0.282393	0.529408	0.533414	0.593747	0.736886	ENSG00000010282	57467	HHATL
ENSG00000010292.12	2361.12	0.424871	0.126633	3.35515	0.000793226	0.00309978	ENSG00000010292	9918	NCAPD2
ENSG00000010295.19	744.248	-0.0359792	0.118628	-0.303294	0.761666	0.855636	ENSG00000010295	25900	IFFO1
ENSG00000010310.8	75.3429	0.869727	0.293831	2.95995	0.00307686	0.0103873	ENSG00000010310	2696	GIPR
ENSG00000010318.19	220.87	0.122556	0.119176	1.02836	0.303781	0.471227	ENSG00000010318	51533	PHF7
ENSG00000010319.6	81.5988	0.570246	0.425589	1.3399	0.180279	0.320707	ENSG00000010319	56920	SEMA3G
ENSG00000010322.15	12409.2	-0.248944	0.0893409	-2.78645	0.00532893	0.0169342	ENSG00000010322	11188	NISCH
ENSG00000010327.10	4.22977	0.0643489	0.94484	0.0681056	0.945702	0.970685	ENSG00000010327	23166	STAB1
ENSG00000010361.13	697.84	0.453834	0.112049	4.05031	5.1149e-05	0.000256019	ENSG00000010361	80199	FUZ
ENSG00000010379.15	190.74	3.59793	0.656411	5.48122	4.22411e-08	3.47744e-07	ENSG00000010379	6540	SLC6A13
ENSG00000010404.17	16628.4	-0.811366	0.0845592	-9.59524	8.37196e-22	3.33805e-20	ENSG00000010404	3423	IDS
ENSG00000010438.16	8.7633	-3.46487	0.75216	-4.60656	4.09381e-06	2.48775e-05	ENSG00000010438	5646	PRSS3
ENSG00000010539.11	659.677	0.0323663	0.0767653	0.421627	0.673297	0.795811	ENSG00000010539	7752	ZNF200
ENSG00000010610.9	52.0401	2.84066	0.487945	5.82167	5.82614e-09	5.43398e-08	ENSG00000010610	920	CD4
ENSG00000010626.14	716.706	1.58736	0.166545	9.5311	1.55624e-21	6.04987e-20	ENSG00000010626	10233	LRRC23
ENSG00000010671.15	11.2248	-3.84785	0.651244	-5.90847	3.4531e-09	3.31227e-08	ENSG00000010671	695	BTK
ENSG00000010704.18	59.4292	2.03164	0.285715	7.11074	1.15425e-12	1.72307e-11	ENSG00000010704	3077	HFE
ENSG00000010803.16	3015.05	-0.311319	0.0587493	-5.29911	1.16371e-07	8.96814e-07	ENSG00000010803	22955	SCMH1
ENSG00000010810.17	9786.59	0.0182584	0.0517037	0.353136	0.723987	0.830264	ENSG00000010810	2534	FYN
ENSG00000010818.8	3941.12	-0.411954	0.0911386	-4.52008	6.1816e-06	3.64643e-05	ENSG00000010818	3097	HIVEP2
ENSG00000010932.15	53.6481	5.34097	0.686476	7.78028	7.23657e-15	1.37137e-13	ENSG00000010932	2326	FMO1
ENSG00000011007.12	2984.17	0.0795027	0.0532665	1.49254	0.135556	0.257637	ENSG00000011007	6924	ELOA
ENSG00000011009.10	2190.04	-0.145342	0.0633703	-2.29353	0.0218174	0.0575127	ENSG00000011009	11313	LYPLA2
ENSG00000011021.21	4723.33	-0.51556	0.0486588	-10.5954	3.12929e-26	1.86756e-24	ENSG00000011021	1185	CLCN6
ENSG00000011028.13	1954.24	2.26638	0.206233	10.9894	4.29739e-28	2.94093e-26	ENSG00000011028	9902
ENSG00000011052.21	35.0621	-0.385416	0.289959	-1.32921	0.183778	0.325375	ENSG00000011052	654364	NME1-NME2
ENSG00000011083.8	129.503	-3.90315	0.362809	-10.7581	5.42647e-27	3.39034e-25	ENSG00000011083	6534	SLC6A7
ENSG00000011105.11	1448.46	0.962962	0.152133	6.32975	2.45552e-10	2.7481e-09	ENSG00000011105	10867	TSPAN9
ENSG00000011114.14	2012.95	0.181313	0.0790248	2.29438	0.0217684	0.0574105	ENSG00000011114	55727	BTBD7
ENSG00000011132.11	405.112	0.220462	0.1312	1.68036	0.0928875	0.19103	ENSG00000011132	9546
ENSG00000011143.16	867.601	0.341447	0.0668742	5.10581	3.29373e-07	2.36874e-06	ENSG00000011143	54903	MKS1
ENSG00000011198.7	501.348	0.0296021	0.0950773	0.311348	0.755536	0.851107	ENSG00000011198	51099	ABHD5
ENSG00000011201.10	765.368	-0.648303	0.236372	-2.74272	0.0060932	0.0190592	ENSG00000011201	3730	ANOS1
ENSG00000011243.17	3286.72	0.236775	0.0845331	2.80098	0.00509484	0.0162828	ENSG00000011243	26993	AKAP8L
ENSG00000011258.15	2397.65	0.461349	0.0831892	5.54578	2.92654e-08	2.47923e-07	ENSG00000011258	54799	MBTD1
ENSG00000011260.13	948.66	0.232678	0.0811257	2.86812	0.00412923	0.0134815	ENSG00000011260	51096	UTP18
ENSG00000011275.18	3296.24	0.124473	0.0649026	1.91785	0.0551299	0.124956	ENSG00000011275	54476	RNF216
ENSG00000011295.15	2639.36	-0.164113	0.0972226	-1.68801	0.0914085	0.188598	ENSG00000011295	54902	TTC19
ENSG00000011304.16	3747.18	0.810159	0.118452	6.83956	7.94344e-12	1.06381e-10	ENSG00000011304	5725	PTBP1
ENSG00000011332.19	2108.79	-0.630945	0.0945944	-6.67001	2.55792e-11	3.23087e-10	ENSG00000011332	8193	DPF1
ENSG00000011347.9	2969.99	-0.511812	0.102981	-4.96996	6.69684e-07	4.60778e-06	ENSG00000011347	9066	SYT7
ENSG00000011376.9	1690.68	-0.0116644	0.0944199	-0.123538	0.901681	0.945326	ENSG00000011376	23395	LARS2
ENSG00000011405.13	2936.7	0.204212	0.0660518	3.0917	0.00199013	0.00704485	ENSG00000011405	5286	PIK3C2A
ENSG00000011422.11	64.9843	2.19675	0.238662	9.20443	3.43482e-20	1.15693e-18	ENSG00000011422	5329	PLAUR
ENSG00000011426.10	525.716	0.352752	0.12059	2.92522	0.00344212	0.011471	ENSG00000011426	54443	ANLN
ENSG00000011451.17	5410.66	-0.108616	0.130993	-0.829173	0.407006	0.576816	ENSG00000011451	58525	WIZ
ENSG00000011454.16	5929.91	-0.0718509	0.0548297	-1.31044	0.190047	0.333402	ENSG00000011454	2844	RABGAP1
ENSG00000011465.16	2041.28	6.74596	0.963843	6.99903	2.57748e-12	3.6921e-11	ENSG00000011465	1634	DCN
ENSG00000011478.11	286.062	-0.0678367	0.0974202	-0.696331	0.486222	0.64927	ENSG00000011478	54814	QPCTL
ENSG00000011485.14	3806.65	-0.123651	0.0408299	-3.02844	0.00245819	0.0085028	ENSG00000011485	5536	PPP5C
ENSG00000011523.13	2802.95	-0.0185564	0.0685968	-0.270514	0.786765	0.872624	ENSG00000011523	23177	CEP68
ENSG00000011566.14	2546.19	-0.356267	0.064552	-5.51907	3.40805e-08	2.8458e-07	ENSG00000011566	8491	MAP4K3
ENSG00000011590.13	0.218313	-0.541433	4.16434	-0.130016	0.896553	NA	ENSG00000011590	27033	ZBTB32
ENSG00000011600.11	0	NA	NA	NA	NA	NA	ENSG00000011600	7305	TYROBP
ENSG00000011638.10	196.105	0.852857	0.18758	4.54663	5.4512e-06	3.2436e-05	ENSG00000011638	57146	TMEM159
ENSG00000011677.12	2638.79	-0.582784	0.201505	-2.89216	0.00382604	0.0126138	ENSG00000011677	2556	GABRA3
ENSG00000012048.19	554.803	0.696399	0.155913	4.46658	7.94817e-06	4.59363e-05	ENSG00000012048	672	BRCA1
ENSG00000012061.15	2421.76	0.165825	0.0637533	2.60104	0.00929414	0.0276072	ENSG00000012061	2067	ERCC1
ENSG00000012124.14	0.41388	1.58876	3.5892	0.442649	0.65802	NA	ENSG00000012124	933	CD22
ENSG00000012171.17	272.503	0.356051	0.143386	2.48316	0.0130224	0.036941	ENSG00000012171	7869	SEMA3B
ENSG00000012174.11	2760.78	-0.273535	0.0821061	-3.33148	0.000863858	0.00334941	ENSG00000012174	51360	MBTPS2
ENSG00000012211.12	9.06212	0.112771	0.525552	0.214577	0.830097	0.900312	ENSG00000012211	4007	PRICKLE3
ENSG00000012223.12	0.172041	0.815882	4.16879	0.195712	0.844836	NA	ENSG00000012223	4057	LTF
ENSG00000012232.8	8308.42	0.0566721	0.0837124	0.676986	0.498415	0.659885	ENSG00000012232	2137	EXTL3
ENSG00000012504.13	3.92877	-0.638684	1.00983	-0.632469	0.52708	0.684041	ENSG00000012504	9971	NR1H4
ENSG00000012660.13	3948.21	-0.252029	0.10993	-2.29264	0.0218687	0.0576262	ENSG00000012660	60481	ELOVL5
ENSG00000012779.10	1.49063	-2.04465	1.46967	-1.39122	0.164157	0.298866	ENSG00000012779	240	ALOX5
ENSG00000012817.15	1426.41	0.02919	0.496246	0.0588216	0.953094	0.974934	ENSG00000012817	8284	KDM5D
ENSG00000012822.15	2941.66	0.351726	0.0787451	4.46665	7.94556e-06	4.59307e-05	ENSG00000012822	57658	CALCOCO1
ENSG00000012963.13	1728.22	-0.0272015	0.0821699	-0.33104	0.740614	0.841682	ENSG00000012963	55148	UBR7
ENSG00000012983.11	3112.95	-0.0638521	0.0657167	-0.971627	0.331236	0.500746	ENSG00000012983	11183	MAP4K5
ENSG00000013016.14	1520.43	-0.392582	0.116057	-3.38265	0.000717891	0.0028353	ENSG00000013016	30845	EHD3
ENSG00000013275.7	3020.32	-0.0606158	0.0536724	-1.12937	0.258743	0.419717	ENSG00000013275	5704	PSMC4
ENSG00000013288.8	1507.22	0.0219676	0.110014	0.19968	0.841731	0.907377	ENSG00000013288	23324	MAN2B2
ENSG00000013293.5	3798.64	-1.70016	0.187678	-9.05891	1.31764e-19	4.20053e-18	ENSG00000013293	57709	SLC7A14
ENSG00000013297.10	120.051	1.18988	0.266381	4.46682	7.93927e-06	4.59038e-05	ENSG00000013297	5010	CLDN11
ENSG00000013306.15	3058.95	0.261904	0.0685159	3.82253	0.000132089	0.000610094	ENSG00000013306	51629	SLC25A39
ENSG00000013364.18	262.132	0.389018	0.155103	2.50813	0.0121372	0.0347397	ENSG00000013364	9961	MVP
ENSG00000013374.15	1944.99	0.173596	0.0448737	3.86856	0.00010948	0.000513464	ENSG00000013374	51667	NUB1
ENSG00000013375.15	2051.75	0.124143	0.0612568	2.02661	0.0427026	0.101206	ENSG00000013375	5238	PGM3
ENSG00000013392.7	835.688	-0.415118	0.0935175	-4.43894	9.04045e-06	5.17893e-05	ENSG00000013392	112611	RWDD2A
ENSG00000013441.15	5159.13	0.0184675	0.102608	0.179981	0.857168	0.917249	ENSG00000013441	1195	CLK1
ENSG00000013503.9	1099.17	-0.116834	0.0751791	-1.55408	0.120165	0.234286	ENSG00000013503	55703	POLR3B
ENSG00000013523.9	1351.22	0.0962754	0.0849428	1.13341	0.25704	0.417729	ENSG00000013523	23357	ANGEL1
ENSG00000013561.17	2497.59	-0.408033	0.0716241	-5.69686	1.22032e-08	1.08884e-07	ENSG00000013561	9604	RNF14
ENSG00000013563.13	469.484	0.077973	0.0999689	0.779973	0.435407	0.604006	ENSG00000013563	1774	DNASE1L1
ENSG00000013573.16	744.867	0.853504	0.115883	7.3652	1.76887e-13	2.91927e-12	ENSG00000013573	1663	DDX11
ENSG00000013583.8	315.499	0.698405	0.115083	6.0687	1.28952e-09	1.31059e-08	ENSG00000013583	50865	HEBP1
ENSG00000013588.5	17.6123	1.47178	0.471505	3.12145	0.00179964	0.0064571	ENSG00000013588	9052	GPRC5A
ENSG00000013619.13	908.643	1.28881	0.127039	10.145	3.48644e-24	1.70903e-22	ENSG00000013619	10046	MAMLD1
ENSG00000013725.14	7.72646	-0.807826	0.680641	-1.18686	0.235282	0.391462	ENSG00000013725	923	CD6
ENSG00000013810.18	1066.87	0.473072	0.152626	3.09955	0.00193817	0.00688269	ENSG00000013810	10460	TACC3
ENSG00000014123.9	940.609	0.202261	0.0741137	2.72906	0.00635156	0.0197797	ENSG00000014123	23376	UFL1
ENSG00000014138.8	605.6	0.254751	0.106837	2.38448	0.0171033	0.0467045	ENSG00000014138	23649	POLA2
ENSG00000014164.6	908.043	0.125932	0.131144	0.96026	0.336924	0.506282	ENSG00000014164	23144	ZC3H3
ENSG00000014216.15	4783.9	-0.186237	0.0896254	-2.07795	0.037714	0.0913715	ENSG00000014216	823	CAPN1
ENSG00000014257.15	0.270945	1.16191	4.16457	0.278999	0.780245	NA	ENSG00000014257	55	ACPP
ENSG00000014641.17	7752.9	-0.477372	0.0953551	-5.00626	5.54982e-07	3.86513e-06	ENSG00000014641	4190	MDH1
ENSG00000014824.13	4638.31	-0.115322	0.0642879	-1.79384	0.072838	0.15691	ENSG00000014824	10463	SLC30A9
ENSG00000014914.19	293.478	1.78583	0.196651	9.08125	1.07338e-19	3.44936e-18	ENSG00000014914	10903	MTMR11
ENSG00000014919.12	2057.02	-0.155076	0.060148	-2.57825	0.00993035	0.0292011	ENSG00000014919	1355	COX15
ENSG00000015133.18	1979.92	0.892057	0.0847903	10.5208	6.9318e-26	4.017e-24	ENSG00000015133	440193	CCDC88C
ENSG00000015153.14	975.569	0.0194142	0.0774551	0.250651	0.802084	0.882031	ENSG00000015153	10138	YAF2
ENSG00000015171.18	7032.41	-0.196517	0.0579901	-3.3888	0.000702002	0.00278	ENSG00000015171	10771	ZMYND11
ENSG00000015285.10	47.8329	-0.0433541	0.21818	-0.198708	0.842491	0.908022	ENSG00000015285	7454	WAS
ENSG00000015413.9	12.9681	2.0895	0.515001	4.05727	4.9649e-05	0.00024902	ENSG00000015413	1800	DPEP1
ENSG00000015475.18	424.683	-0.799024	0.125521	-6.36567	1.94436e-10	2.20514e-09	ENSG00000015475	637	BID
ENSG00000015479.17	382.935	0.0453867	0.0943883	0.480851	0.630622	0.765274	ENSG00000015479	9782	MATR3
ENSG00000015520.14	11.3265	-0.469665	0.501061	-0.937341	0.348583	0.518127	ENSG00000015520	29881	NPC1L1
ENSG00000015532.9	799.074	0.548888	0.147803	3.71365	0.00020429	0.000907054	ENSG00000015532	64132	XYLT2
ENSG00000015568.12	4.14872	-0.0508347	0.734802	-0.0691815	0.944845	0.970361	ENSG00000015568	84220	RGPD5
ENSG00000015592.16	12524.7	-0.822268	0.11077	-7.42318	1.14344e-13	1.91416e-12	ENSG00000015592	81551	STMN4
ENSG00000015676.17	7182.34	-0.330087	0.0732453	-4.50659	6.58764e-06	3.86639e-05	ENSG00000015676	23386	NUDCD3
ENSG00000016082.14	13.7617	2.1123	0.83396	2.53286	0.0113137	0.0326667	ENSG00000016082	3670	ISL1
ENSG00000016391.10	260.163	0.401803	0.218255	1.84098	0.0656245	0.144076	ENSG00000016391	55349	CHDH
ENSG00000016402.12	0.611253	0.0753546	2.78855	0.0270229	0.978441	NA	ENSG00000016402	53832	IL20RA
ENSG00000016490.15	0.637274	-1.67992	2.47634	-0.67839	0.497524	NA	ENSG00000016490	1179	CLCA1
ENSG00000016602.9	0.447453	0.989495	4.16741	0.237436	0.812318	NA	ENSG00000016602	22802	CLCA4
ENSG00000016864.16	1921.03	0.393647	0.0776295	5.07084	3.96064e-07	2.81152e-06	ENSG00000016864	55830	GLT8D1
ENSG00000017260.19	6746.31	-0.341581	0.0728482	-4.68895	2.74616e-06	1.71497e-05	ENSG00000017260	27032	ATP2C1
ENSG00000017427.15	36.5733	-0.455827	0.291813	-1.56205	0.118276	0.231345	ENSG00000017427	3479	IGF1
ENSG00000017483.14	20.6392	0.0713661	0.340337	0.209693	0.833908	0.902644	ENSG00000017483	92745	SLC38A5
ENSG00000017797.11	1512.55	0.267538	0.0895881	2.98631	0.00282369	0.00961379	ENSG00000017797	10928	RALBP1
ENSG00000018189.12	17418.5	-0.436699	0.0546424	-7.99195	1.3282e-15	2.74567e-14	ENSG00000018189	22902	RUFY3
ENSG00000018236.14	11034.2	-1.51609	0.115981	-13.0719	4.7646e-39	7.84477e-37	ENSG00000018236	1272	CNTN1
ENSG00000018280.16	6.22853	-0.0215191	0.561712	-0.0383099	0.969441	0.984602	ENSG00000018280	6556	SLC11A1
ENSG00000018408.14	2383.88	2.09286	0.142957	14.6398	1.56631e-48	4.05934e-46	ENSG00000018408	25937	WWTR1
ENSG00000018510.12	2796.56	-0.753283	0.0802646	-9.385	6.29184e-21	2.29607e-19	ENSG00000018510	8540	AGPS
ENSG00000018607.6	21.69	-1.55665	0.315619	-4.93204	8.13738e-07	5.52694e-06	ENSG00000018607	NA	ZNF806
ENSG00000018610.13	829.161	-0.0554033	0.058478	-0.94742	0.343425	0.51291	ENSG00000018610	63932	CXorf56
ENSG00000018625.14	20652.2	0.75366	0.224011	3.36439	0.000767136	0.00300899	ENSG00000018625	477	ATP1A2
ENSG00000018699.11	463.563	-0.469926	0.106698	-4.40428	1.06136e-05	5.98941e-05	ENSG00000018699	55622	TTC27
ENSG00000018869.16	218.259	-0.190794	0.129649	-1.47162	0.141124	0.265833	ENSG00000018869	147948	ZNF582
ENSG00000019102.11	8.00743	-0.293898	0.427607	-0.687309	0.491888	0.654401	ENSG00000019102	23584	VSIG2
ENSG00000019144.16	5866.99	0.071208	0.0631172	1.12819	0.259241	0.420232	ENSG00000019144	23187	PHLDB1
ENSG00000019169.10	0.13119	0.400014	4.17893	0.0957217	0.923742	NA	ENSG00000019169	8685	MARCO
ENSG00000019186.9	10.0998	-0.825006	0.493446	-1.67193	0.0945389	0.193701	ENSG00000019186	1591	CYP24A1
ENSG00000019485.12	1812.67	-0.0379471	0.0868362	-0.436996	0.662114	0.788117	ENSG00000019485	56981	PRDM11
ENSG00000019505.7	13304.1	-1.05329	0.113059	-9.31623	1.20542e-20	4.26008e-19	ENSG00000019505	57586	SYT13
ENSG00000019549.8	183.433	2.06969	0.203853	10.1529	3.21707e-24	1.58253e-22	ENSG00000019549	6591	SNAI2
ENSG00000019582.14	3.39916	-1.31347	0.889574	-1.47651	0.139806	0.263851	ENSG00000019582	972	CD74
ENSG00000019991.15	15.3831	2.4299	0.726594	3.34424	0.000825088	0.00321199	ENSG00000019991	3082	HGF
ENSG00000019995.6	3175.95	0.0228692	0.0586573	0.389879	0.696626	0.811933	ENSG00000019995	54764	ZRANB1
ENSG00000020129.15	7831.61	-0.842241	0.121368	-6.93958	3.93259e-12	5.48994e-11	ENSG00000020129	23154	NCDN
ENSG00000020181.17	535.664	1.89311	0.179318	10.5573	4.7013e-26	2.7703e-24	ENSG00000020181	25960	ADGRA2
ENSG00000020219.9	2.44424	0.18073	0.939218	0.192426	0.847409	0.911111	ENSG00000020219	NA	CCT8L1P
ENSG00000020256.19	1168.95	0.0574821	0.0839073	0.685066	0.493302	0.655473	ENSG00000020256	55734	ZFP64
ENSG00000020426.10	453.685	0.264853	0.118043	2.2437	0.0248517	0.0642179	ENSG00000020426	4331	MNAT1
ENSG00000020577.13	1242.63	0.180192	0.147163	1.22444	0.220787	0.373651	ENSG00000020577	23034	SAMD4A
ENSG00000020633.18	1.6369	1.22457	1.56357	0.783187	0.433517	0.602131	ENSG00000020633	864	RUNX3
ENSG00000020922.12	741.449	0.255966	0.0703045	3.64082	0.000271768	0.0011757	ENSG00000020922	4361	MRE11
ENSG00000021300.13	307.717	-0.169146	0.24532	-0.689491	0.490514	0.653008	ENSG00000021300	58473	PLEKHB1
ENSG00000021355.12	41.0225	0.476728	0.253415	1.88122	0.0599426	0.133891	ENSG00000021355	1992	SERPINB1
ENSG00000021461.16	2.24156	1.16823	0.906208	1.28914	0.197348	0.343305	ENSG00000021461	64816	CYP3A43
ENSG00000021488.12	82.9711	-0.508893	0.203826	-2.49671	0.0125353	0.0357475	ENSG00000021488	11136	SLC7A9
ENSG00000021574.11	4409.3	-0.173911	0.0641318	-2.71178	0.00669224	0.020769	ENSG00000021574	6683	SPAST
ENSG00000021645.17	1692.05	-1.83774	0.191408	-9.60118	7.9032e-22	3.15564e-20	ENSG00000021645	9369	NRXN3
ENSG00000021762.19	1393.55	0.00623796	0.127721	0.0488406	0.961046	0.979739	ENSG00000021762	114879	OSBPL5
ENSG00000021776.10	2869.86	0.0415097	0.0593164	0.699802	0.484051	0.647514	ENSG00000021776	9716	AQR
ENSG00000021826.14	318.797	0.508004	0.133888	3.79425	0.000148091	0.000677411	ENSG00000021826	1373	CPS1
ENSG00000021852.12	0.954586	-0.705339	1.76257	-0.400177	0.689026	0.806832	ENSG00000021852	732	C8B
ENSG00000022267.16	11922.7	0.189114	0.100364	1.88429	0.0595256	0.133151	ENSG00000022267	2273	FHL1
ENSG00000022277.12	3083.86	0.0992356	0.0712995	1.39181	0.163979	0.298574	ENSG00000022277	51507	RTF2
ENSG00000022355.14	189.931	2.70612	0.516806	5.23623	1.63886e-07	1.23245e-06	ENSG00000022355	2554	GABRA1
ENSG00000022556.15	441.333	1.22401	0.780808	1.56762	0.11697	0.229528	ENSG00000022556	55655	NLRP2
ENSG00000022567.9	896.839	-0.345391	0.0743007	-4.64856	3.3426e-06	2.05625e-05	ENSG00000022567	57210	SLC45A4
ENSG00000022840.15	6634.23	-0.127924	0.0569927	-2.24457	0.024796	0.0641067	ENSG00000022840	9921	RNF10
ENSG00000022976.15	632.22	0.0934482	0.0952561	0.98102	0.326583	0.495773	ENSG00000022976	55778	ZNF839
ENSG00000023041.11	1138.88	0.0689002	0.0645432	1.0675	0.285744	0.450286	ENSG00000023041	64429	ZDHHC6
ENSG00000023171.14	2423.24	-0.87851	0.0795322	-11.046	2.29289e-28	1.63557e-26	ENSG00000023171	57476	GRAMD1B
ENSG00000023191.16	2231.79	0.0717124	0.122534	0.585243	0.558384	0.708871	ENSG00000023191	6050	RNH1
ENSG00000023228.13	6516.63	0.0749575	0.0484427	1.54734	0.12178	0.236809	ENSG00000023228	4719	NDUFS1
ENSG00000023287.12	4359.07	-0.153649	0.0576921	-2.66325	0.00773889	0.0235422	ENSG00000023287	9821	RB1CC1
ENSG00000023318.7	1662.52	0.002727	0.0595868	0.0457652	0.963497	0.981377	ENSG00000023318	23071	ERP44
ENSG00000023330.14	2217.66	-0.392385	0.0688039	-5.70294	1.17757e-08	1.05237e-07	ENSG00000023330	211	ALAS1
ENSG00000023445.13	7.85954	-0.319749	0.507211	-0.630407	0.528428	0.68504	ENSG00000023445	330	BIRC3
ENSG00000023516.8	8018.72	-0.356063	0.0594737	-5.9869	2.1388e-09	2.11238e-08	ENSG00000023516	11215	AKAP11
ENSG00000023572.8	103.826	-0.173425	0.141429	-1.22623	0.220111	0.372732	ENSG00000023572	51022	GLRX2
ENSG00000023608.4	199.272	0.462657	0.141733	3.26429	0.00109737	0.00414457	ENSG00000023608	6617	SNAPC1
ENSG00000023697.12	319.866	0.50309	0.132371	3.80062	0.000144336	0.000661748	ENSG00000023697	51071	DERA
ENSG00000023734.10	7010.38	-0.06678	0.0891068	-0.749438	0.453593	0.620957	ENSG00000023734	11171	STRAP
ENSG00000023839.10	46.2823	0.0288622	0.196686	0.146742	0.883335	0.933672	ENSG00000023839	1244	ABCC2
ENSG00000023892.10	65.5887	0.610811	0.205754	2.96865	0.00299111	0.0101345	ENSG00000023892	50619	DEF6
ENSG00000023902.13	2864.5	0.0612636	0.087685	0.698678	0.484753	0.648081	ENSG00000023902	51177	PLEKHO1
ENSG00000023909.9	504.567	0.360457	0.118949	3.03034	0.00244278	0.00845368	ENSG00000023909	2730	GCLM
ENSG00000024048.10	2464.06	-0.253652	0.0508081	-4.99235	5.96479e-07	4.13663e-06	ENSG00000024048	23304	UBR2
ENSG00000024422.11	208.665	0.571074	0.236468	2.41501	0.0157346	0.0435533	ENSG00000024422	30846	EHD2
ENSG00000024526.16	193.162	0.870081	0.141391	6.15373	7.56821e-10	7.90721e-09	ENSG00000024526	55635	DEPDC1
ENSG00000024862.16	113.249	0.48361	0.12419	3.89411	9.85609e-05	0.000467342	ENSG00000024862	25901	CCDC28A
ENSG00000025039.14	2493.63	0.831576	0.143129	5.80999	6.24776e-09	5.79823e-08	ENSG00000025039	58528	RRAGD
ENSG00000025156.12	2301.96	0.147101	0.0931797	1.57868	0.114409	0.225594	ENSG00000025156	3298	HSF2
ENSG00000025293.15	2597.38	-0.157496	0.0536252	-2.93697	0.0033144	0.0110876	ENSG00000025293	51230	PHF20
ENSG00000025423.11	54.577	-0.309201	0.278666	-1.10958	0.267182	0.429498	ENSG00000025423	8630	HSD17B6
ENSG00000025434.18	244.737	0.337429	0.130397	2.5877	0.00966184	0.0285299	ENSG00000025434	10062	NR1H3
ENSG00000025708.12	27.9937	3.36518	0.483032	6.96678	3.24278e-12	4.58643e-11	ENSG00000025708	1890	TYMP
ENSG00000025770.18	2576.97	-0.16342	0.0872823	-1.87231	0.0611633	0.136087	ENSG00000025770	29781	NCAPH2
ENSG00000025772.7	905.501	0.399043	0.10383	3.84323	0.000121425	0.00056447	ENSG00000025772	10953	TOMM34
ENSG00000025796.13	4004.59	0.171506	0.060925	2.81504	0.0048771	0.0156566	ENSG00000025796	11231	SEC63
ENSG00000025800.13	4158.44	-0.0658593	0.0573528	-1.14832	0.250837	0.410242	ENSG00000025800	23633	KPNA6
ENSG00000026025.13	42080.8	0.283659	0.121046	2.3434	0.0191089	0.051409	ENSG00000026025	7431	VIM
ENSG00000026036.20	138.845	0.222293	0.205118	1.08373	0.278484	0.442181	ENSG00000026036	NA	RTEL1-TNFRSF6B
ENSG00000026103.19	289.009	1.35002	0.179283	7.53007	5.07133e-14	8.80561e-13	ENSG00000026103	355	FAS
ENSG00000026297.15	285.564	0.11162	0.101155	1.10346	0.269829	0.432486	ENSG00000026297	8635	RNASET2
ENSG00000026508.16	665.357	2.60858	0.213023	12.2455	1.77511e-34	2.05312e-32	ENSG00000026508	960	CD44
ENSG00000026559.13	176.111	0.861401	0.232554	3.7041	0.000212145	0.000938222	ENSG00000026559	3755	KCNG1
ENSG00000026652.13	6161.09	-0.318412	0.071532	-4.45133	8.5341e-06	4.91097e-05	ENSG00000026652	56895	AGPAT4
ENSG00000026751.16	0.0403512	0	4.18129	0	1	NA	ENSG00000026751	57823	SLAMF7
ENSG00000026950.16	718.876	-0.0452476	0.109365	-0.413731	0.679071	0.800168	ENSG00000026950	11119	BTN3A1
ENSG00000027001.9	541.955	0.587288	0.0927126	6.3345	2.38118e-10	2.67131e-09	ENSG00000027001	4285	MIPEP
ENSG00000027075.13	11.8488	1.31349	0.534217	2.45873	0.0139431	0.0392661	ENSG00000027075	5583	PRKCH
ENSG00000027644.4	9.77277	0.985956	0.547831	1.79974	0.0719013	0.155186	ENSG00000027644	3645	INSRR
ENSG00000027697.12	1080.69	0.487776	0.0918238	5.31209	1.08378e-07	8.39604e-07	ENSG00000027697	3459	IFNGR1
ENSG00000027847.13	948.137	0.229005	0.0732238	3.12747	0.00176318	0.00633847	ENSG00000027847	11285	B4GALT7
ENSG00000027869.11	0.608439	0.903057	2.466	0.366203	0.714214	NA	ENSG00000027869	9047	SH2D2A
ENSG00000028116.16	60.9843	0.557267	0.460983	1.20887	0.226715	0.380897	ENSG00000028116	7444	VRK2
ENSG00000028137.16	14.7065	-0.99368	0.414661	-2.39637	0.0165584	0.0454738	ENSG00000028137	7133	TNFRSF1B
ENSG00000028203.17	4843.46	-0.0333176	0.0780583	-0.42683	0.669503	0.793504	ENSG00000028203	55591	VEZT
ENSG00000028277.20	6140.82	-0.443575	0.152149	-2.9154	0.00355229	0.0118044	ENSG00000028277	5452	POU2F2
ENSG00000028310.17	2000.9	0.0759835	0.0679916	1.11754	0.263762	0.425369	ENSG00000028310	65980	BRD9
ENSG00000028528.14	3681.7	0.297874	0.0649635	4.58525	4.53437e-06	2.73705e-05	ENSG00000028528	6642	SNX1
ENSG00000028839.9	1398.64	-0.292925	0.0750375	-3.90372	9.47267e-05	0.000451225	ENSG00000028839	9519	TBPL1
ENSG00000029153.14	627.777	-0.169273	0.0940222	-1.80035	0.0718054	0.155008	ENSG00000029153	56938	ARNTL2
ENSG00000029363.15	7655.39	0.0403643	0.0701116	0.575715	0.564808	0.713466	ENSG00000029363	9774	BCLAF1
ENSG00000029364.11	3668.99	0.0200582	0.0549579	0.364975	0.71513	0.824641	ENSG00000029364	55334	SLC39A9
ENSG00000029534.19	1260.26	-0.482717	0.116056	-4.15935	3.19148e-05	0.000165732	ENSG00000029534	286	ANK1
ENSG00000029559.6	60.5942	2.34809	0.315183	7.44994	9.33857e-14	1.58129e-12	ENSG00000029559	3381	IBSP
ENSG00000029639.10	237.914	-0.46607	0.11415	-4.08296	4.44653e-05	0.000225182	ENSG00000029639	51106	TFB1M
ENSG00000029725.16	7721.36	-0.316667	0.065073	-4.86633	1.13691e-06	7.55872e-06	ENSG00000029725	9135	RABEP1
ENSG00000029993.14	5918.76	0.0563439	0.105777	0.532669	0.594263	0.737362	ENSG00000029993	3149	HMGB3
ENSG00000030066.13	3166.68	0.132937	0.0777277	1.71029	0.0872126	0.181586	ENSG00000030066	23279	NUP160
ENSG00000030110.12	491.357	0.303787	0.0927467	3.27545	0.00105494	0.00400375	ENSG00000030110	578	BAK1
ENSG00000030304.12	8.03243	3.40843	0.731522	4.65937	3.17173e-06	1.95759e-05	ENSG00000030304	4593	MUSK
ENSG00000030419.16	512.82	-0.238488	0.119284	-1.99933	0.0455727	0.10677	ENSG00000030419	22807	IKZF2
ENSG00000030582.16	2993.72	1.06757	0.141796	7.52887	5.11809e-14	8.88131e-13	ENSG00000030582	2896	GRN
ENSG00000031003.10	5783.51	-0.618322	0.0723994	-8.54043	1.3372e-17	3.3719e-16	ENSG00000031003	51306	FAM13B
ENSG00000031081.10	1135.3	1.04693	0.219033	4.77977	1.75498e-06	1.13028e-05	ENSG00000031081	57514	ARHGAP31
ENSG00000031691.6	225.346	0.653985	0.131034	4.99095	6.00824e-07	4.1647e-06	ENSG00000031691	55166	CENPQ
ENSG00000031698.12	6595.62	0.179182	0.0905491	1.97884	0.0478337	0.111137	ENSG00000031698	6301	SARS
ENSG00000031823.14	3045.65	0.0398112	0.0691281	0.575904	0.56468	0.713401	ENSG00000031823	8498	RANBP3
ENSG00000032219.18	2357.71	-0.251132	0.0965482	-2.6011	0.00929243	0.0276051	ENSG00000032219	5926	ARID4A
ENSG00000032389.12	1414.12	-0.273794	0.0752746	-3.63727	0.000275544	0.00119093	ENSG00000032389	7260	EIPR1
ENSG00000032444.15	1760.85	-0.419098	0.133088	-3.14904	0.00163807	0.0059268	ENSG00000032444	10908	PNPLA6
ENSG00000032742.17	833.042	0.883733	0.0867287	10.1896	2.20612e-24	1.10662e-22	ENSG00000032742	8100	IFT88
ENSG00000033011.11	757.958	0.145452	0.0715829	2.03194	0.0421597	0.10014	ENSG00000033011	56052	ALG1
ENSG00000033030.13	1212.6	0.0697707	0.0790996	0.882062	0.377744	0.547599	ENSG00000033030	55596	ZCCHC8
ENSG00000033050.7	2547.68	-0.103724	0.055157	-1.88052	0.0600371	0.134049	ENSG00000033050	10061	ABCF2
ENSG00000033100.14	1982.14	0.316425	0.0758876	4.16965	3.05064e-05	0.000158949	ENSG00000033100	54480	CHPF2
ENSG00000033122.18	3241.57	-0.498433	0.109534	-4.55046	5.35276e-06	3.18978e-05	ENSG00000033122	57554	LRRC7
ENSG00000033170.16	2132.7	-0.181825	0.0882452	-2.06045	0.0393553	0.0947085	ENSG00000033170	2530	FUT8
ENSG00000033178.12	3222.28	-0.153103	0.0663043	-2.3091	0.0209379	0.0555762	ENSG00000033178	55236	UBA6
ENSG00000033327.12	3071.8	0.0423524	0.0890282	0.475718	0.634275	0.767879	ENSG00000033327	9846	GAB2
ENSG00000033627.14	11177.6	-0.722255	0.0787667	-9.16955	4.75003e-20	1.5809e-18	ENSG00000033627	535	ATP6V0A1
ENSG00000033800.13	3059.52	0.063765	0.0621736	1.0256	0.305082	0.472486	ENSG00000033800	8554	PIAS1
ENSG00000033867.16	2009.85	0.175542	0.0705574	2.48793	0.0128488	0.0365219	ENSG00000033867	9497	SLC4A7
ENSG00000034053.14	6936.05	0.0881087	0.0794863	1.10848	0.267656	0.430088	ENSG00000034053	321	APBA2
ENSG00000034152.18	520.642	0.061868	0.0836523	0.739586	0.459551	0.626534	ENSG00000034152	5606	MAP2K3
ENSG00000034239.10	164.422	2.51901	0.24696	10.2001	1.98092e-24	1.00264e-22	ENSG00000034239	79645	EFCAB1
ENSG00000034510.5	43831.5	-0.436366	0.0897639	-4.86126	1.16643e-06	7.7439e-06	ENSG00000034510	9168	TMSB10
ENSG00000034533.11	243.582	-0.481613	0.164055	-2.93568	0.00332819	0.0111303	ENSG00000034533	28990	ASTE1
ENSG00000034677.11	2893.02	0.460956	0.105671	4.36219	1.28768e-05	7.17828e-05	ENSG00000034677	25897	RNF19A
ENSG00000034693.14	580.682	0.0116117	0.0883979	0.131357	0.895493	0.941155	ENSG00000034693	8504	PEX3
ENSG00000034713.7	4417.89	-0.114181	0.0925001	-1.23439	0.217057	0.36899	ENSG00000034713	11345	GABARAPL2
ENSG00000034971.14	0.0501407	0	4.18129	0	1	NA	ENSG00000034971	4653	MYOC
ENSG00000035115.21	2204.43	-0.0286391	0.0769533	-0.372162	0.709772	0.820555	ENSG00000035115	26751	SH3YL1
ENSG00000035141.7	1109.22	0.018686	0.0803357	0.232599	0.816073	0.890904	ENSG00000035141	84908	FAM136A
ENSG00000035403.16	5375.47	0.989262	0.173649	5.69692	1.21991e-08	1.08882e-07	ENSG00000035403	7414	VCL
ENSG00000035499.12	427.311	0.308993	0.183174	1.68688	0.0916258	0.188949	ENSG00000035499	55789	DEPDC1B
ENSG00000035664.11	104.977	-0.351971	0.146632	-2.40037	0.0163783	0.0450589	ENSG00000035664	23604	DAPK2
ENSG00000035681.7	1096.88	-0.0856252	0.0668979	-1.27994	0.200567	0.347521	ENSG00000035681	8439	NSMAF
ENSG00000035687.9	2163.75	-0.223982	0.0935856	-2.39334	0.0166958	0.0457703	ENSG00000035687	159	ADSS
ENSG00000035720.7	0.408611	-0.985541	3.49637	-0.281875	0.778039	NA	ENSG00000035720	26228	STAP1
ENSG00000035862.12	20150.6	-0.300665	0.182374	-1.64862	0.0992262	0.201373	ENSG00000035862	7077	TIMP2
ENSG00000035928.14	2345.35	0.130147	0.0856944	1.51874	0.128829	0.24737	ENSG00000035928	5981	RFC1
ENSG00000036054.12	1304.6	-0.0580894	0.0700655	-0.829073	0.407063	0.576867	ENSG00000036054	55773	TBC1D23
ENSG00000036257.12	4328.96	-0.0836531	0.0650805	-1.28538	0.19866	0.345115	ENSG00000036257	8452	CUL3
ENSG00000036448.9	425.241	-0.533817	0.12131	-4.40044	1.08032e-05	6.09028e-05	ENSG00000036448	9172	MYOM2
ENSG00000036473.6	3.48126	0.46628	0.772659	0.603475	0.546193	0.699005	ENSG00000036473	5009	OTC
ENSG00000036530.8	1093.72	-0.417118	0.10325	-4.0399	5.34743e-05	0.000266895	ENSG00000036530	10858	CYP46A1
ENSG00000036549.12	2405.86	-0.275133	0.0688386	-3.99678	6.42111e-05	0.000315975	ENSG00000036549	26009
ENSG00000036565.14	30.945	0.382304	0.350247	1.09153	0.275041	0.4384	ENSG00000036565	6570	SLC18A1
ENSG00000036672.15	248.437	0.981609	0.185641	5.28767	1.23883e-07	9.49738e-07	ENSG00000036672	9099	USP2
ENSG00000036828.13	2.06717	0.8082	1.87781	0.430396	0.666908	0.791683	ENSG00000036828	846	CASR
ENSG00000037042.8	1208.18	-0.102197	0.0821229	-1.24445	0.213336	0.363946	ENSG00000037042	27175	TUBG2
ENSG00000037241.7	642.343	-0.038167	0.115877	-0.329374	0.741873	0.842394	ENSG00000037241	51121	RPL26L1
ENSG00000037280.15	58.0237	-0.166054	0.316696	-0.524334	0.600046	0.742038	ENSG00000037280	2324	FLT4
ENSG00000037474.14	2175.29	0.126392	0.0570421	2.21576	0.0267077	0.0682009	ENSG00000037474	54888	NSUN2
ENSG00000037637.10	2734.12	-0.175905	0.0476472	-3.69182	0.000222654	0.000979579	ENSG00000037637	54455	FBXO42
ENSG00000037749.11	2480.73	-0.235686	0.0612747	-3.84639	0.000119873	0.000557905	ENSG00000037749	4238	MFAP3
ENSG00000037757.13	791.751	-0.879539	0.0989248	-8.89099	6.05688e-19	1.79399e-17	ENSG00000037757	84245	MRI1
ENSG00000037897.16	190.521	0.229769	0.176587	1.30116	0.193203	0.337878	ENSG00000037897	4234	METTL1
ENSG00000037965.5	0.615687	-1.62401	1.80666	-0.898899	0.368706	NA	ENSG00000037965	3224
ENSG00000038002.8	315.048	1.09859	0.149326	7.35703	1.88043e-13	3.0888e-12	ENSG00000038002	175	AGA
ENSG00000038210.12	135.706	-0.433014	0.114367	-3.78616	0.000152994	0.000697896	ENSG00000038210	55300	PI4K2B
ENSG00000038219.12	5198.33	-0.199594	0.0561815	-3.55267	0.000381343	0.00160027	ENSG00000038219	259282	BOD1L1
ENSG00000038274.16	1321.61	0.102091	0.113924	0.896131	0.370183	0.54021	ENSG00000038274	27430	MAT2B
ENSG00000038295.7	190.998	-0.717507	0.148855	-4.82018	1.43426e-06	9.38188e-06	ENSG00000038295	7092	TLL1
ENSG00000038358.14	3093.2	-0.0154002	0.0744637	-0.206815	0.836154	0.9037	ENSG00000038358	23644	EDC4
ENSG00000038382.17	18682.6	-0.251141	0.0680178	-3.69228	0.000222248	0.000978102	ENSG00000038382	7204	TRIO
ENSG00000038427.15	17808.1	0.835246	0.102365	8.15948	3.36479e-16	7.42162e-15	ENSG00000038427	1462	VCAN
ENSG00000038532.14	2835.91	-0.0955344	0.0618927	-1.54355	0.122698	0.238196	ENSG00000038532	23274	CLEC16A
ENSG00000038945.14	2.17825	0.211456	1.02955	0.205387	0.83727	0.904554	ENSG00000038945	4481	MSR1
ENSG00000039068.18	27.4416	-0.572817	0.541402	-1.05803	0.290044	0.454859	ENSG00000039068	999	CDH1
ENSG00000039123.15	2733.09	-0.101996	0.0604484	-1.68733	0.0915405	0.188815	ENSG00000039123	23517	MTREX
ENSG00000039139.9	218.514	0.696342	0.227818	3.05657	0.00223883	0.00781844	ENSG00000039139	1767	DNAH5
ENSG00000039319.16	3173.34	-0.124725	0.101046	-1.23434	0.217075	0.368998	ENSG00000039319	9765	ZFYVE16
ENSG00000039523.17	2038.74	0.0950716	0.115961	0.819861	0.412295	0.581602	ENSG00000039523	79567	RIPOR1
ENSG00000039537.13	9.15338	0.170753	0.454793	0.375452	0.707324	0.819047	ENSG00000039537	729	C6
ENSG00000039560.13	1301.99	0.590322	0.186576	3.16398	0.0015563	0.00566829	ENSG00000039560	26064	RAI14
ENSG00000039600.10	10.7667	0.184418	0.567197	0.325139	0.745076	0.844402	ENSG00000039600	11063	SOX30
ENSG00000039650.9	884.538	0.0991814	0.112095	0.884794	0.376268	0.546138	ENSG00000039650	11284	PNKP
ENSG00000039987.6	3.29428	0.0425604	0.789101	0.0539353	0.956987	0.977584	ENSG00000039987	54831	BEST2
ENSG00000040199.18	1932.33	0.0662008	0.0936461	0.706926	0.479613	0.643638	ENSG00000040199	23035	PHLPP2
ENSG00000040275.16	830.19	0.142376	0.102113	1.3943	0.163226	0.297726	ENSG00000040275	54908	SPDL1
ENSG00000040341.17	5026.25	-0.513048	0.0840667	-6.10287	1.04183e-09	1.07209e-08	ENSG00000040341	27067	STAU2
ENSG00000040487.12	886.247	0.045959	0.0864166	0.531831	0.594843	0.737729	ENSG00000040487	54896	PQLC2
ENSG00000040531.14	622.547	0.43497	0.101744	4.27514	1.91016e-05	0.000103335	ENSG00000040531	1497	CTNS
ENSG00000040608.13	574.336	-0.394288	0.321333	-1.22704	0.219808	0.372378	ENSG00000040608	65078	RTN4R
ENSG00000040633.12	2089.25	0.244276	0.0962805	2.53713	0.0111766	0.0323075	ENSG00000040633	79142	PHF23
ENSG00000040731.10	1553.45	-0.376033	0.141235	-2.66247	0.00775702	0.0235845	ENSG00000040731	1008	CDH10
ENSG00000040933.15	5949.26	-0.472786	0.0638372	-7.40612	1.30046e-13	2.17054e-12	ENSG00000040933	3631	INPP4A
ENSG00000041353.9	1091.04	-1.29897	0.184523	-7.03961	1.92784e-12	2.80459e-11	ENSG00000041353	5874	RAB27B
ENSG00000041357.15	3550.06	0.0747825	0.0985142	0.759104	0.44779	0.615342	ENSG00000041357	5685	PSMA4
ENSG00000041515.15	1200.49	-0.79796	0.0782376	-10.1992	1.99931e-24	1.01012e-22	ENSG00000041515	23026	MYO16
ENSG00000041802.10	1714.88	0.0223082	0.0658746	0.338646	0.734876	0.837555	ENSG00000041802	55341	LSG1
ENSG00000041880.14	299.912	0.0211494	0.119991	0.176258	0.860091	0.919121	ENSG00000041880	10039	PARP3
ENSG00000041982.14	5974.43	2.0081	0.391485	5.12944	2.90608e-07	2.10347e-06	ENSG00000041982	3371	TNC
ENSG00000041988.15	874.141	-0.0725152	0.0721983	-1.00439	0.315191	0.483209	ENSG00000041988	90326	THAP3
ENSG00000042062.11	70.3191	-1.29929	0.244341	-5.31755	1.05175e-07	8.15696e-07	ENSG00000042062	140876	RIPOR3
ENSG00000042088.13	1041.62	0.257221	0.0830965	3.09545	0.00196518	0.00696623	ENSG00000042088	55775	TDP1
ENSG00000042286.14	258.819	-0.336872	0.1214	-2.77488	0.00552215	0.0174748	ENSG00000042286	84883	AIFM2
ENSG00000042304.10	0.11052	-0.72485	4.18129	-0.173355	0.862372	NA	ENSG00000042304	56918	C2orf83
ENSG00000042317.16	660.423	0.218708	0.0810426	2.69868	0.00696141	0.0215137	ENSG00000042317	55812
ENSG00000042429.10	1965.57	0.430162	0.0730852	5.88576	3.96235e-09	3.78132e-08	ENSG00000042429	9440	MED17
ENSG00000042445.13	1246.45	0.386278	0.127034	3.04074	0.00235997	0.00819955	ENSG00000042445	54884	RETSAT
ENSG00000042493.15	8.64306	-0.900095	0.573132	-1.57048	0.116303	0.228553	ENSG00000042493	822	CAPG
ENSG00000042753.11	1972.9	-0.273769	0.0754719	-3.62743	0.000286254	0.00123341	ENSG00000042753	1175	AP2S1
ENSG00000042781.12	41.8076	-1.16403	0.297494	-3.91278	9.12385e-05	0.000436264	ENSG00000042781	7399	USH2A
ENSG00000042813.7	0.30029	0.834006	4.17666	0.199682	0.841729	NA	ENSG00000042813	11055	ZPBP
ENSG00000042832.11	34.4665	0.137634	0.351941	0.391072	0.695744	0.81131	ENSG00000042832	7038	TG
ENSG00000042980.12	47.6813	-0.672848	0.225554	-2.98309	0.00285356	0.00970487	ENSG00000042980	10863	ADAM28
ENSG00000043039.6	0.239354	1.7046	4.15431	0.410322	0.68157	NA	ENSG00000043039	8538	BARX2
ENSG00000043093.13	1611.01	-0.215583	0.0563075	-3.82868	0.000128833	0.000596433	ENSG00000043093	54165	DCUN1D1
ENSG00000043143.20	376.532	-0.501986	0.207352	-2.42093	0.0154808	0.0429699	ENSG00000043143	23338	JADE2
ENSG00000043355.10	2352.98	2.07031	0.165986	12.4728	1.0506e-35	1.31867e-33	ENSG00000043355	7546	ZIC2
ENSG00000043462.11	3.3361	1.60053	0.889422	1.79952	0.0719363	0.155243	ENSG00000043462	3937	LCP2
ENSG00000043514.15	1026.58	-0.173253	0.0996497	-1.73862	0.0821023	0.172863	ENSG00000043514	54802	TRIT1
ENSG00000043591.5	5.89925	0.45547	0.670269	0.679533	0.4968	0.65847	ENSG00000043591	153	ADRB1
ENSG00000044012.3	0.480882	0.429297	4.02232	0.106729	0.915004	NA	ENSG00000044012	2981	GUCA2B
ENSG00000044090.8	3629.93	0.0782901	0.0818983	0.955943	0.339101	0.508434	ENSG00000044090	9820	CUL7
ENSG00000044115.20	11158.8	0.815383	0.0906034	8.99947	2.26803e-19	7.03793e-18	ENSG00000044115	1495	CTNNA1
ENSG00000044446.11	1298.5	0.167653	0.0732466	2.28888	0.0220865	0.0581288	ENSG00000044446	5256	PHKA2
ENSG00000044459.14	463.716	0.540724	0.11173	4.83957	1.30118e-06	8.56741e-06	ENSG00000044459	54875	CNTLN
ENSG00000044524.10	2518.15	0.174603	0.194715	0.896712	0.369873	0.539855	ENSG00000044524	2042	EPHA3
ENSG00000044574.7	13591.8	0.256883	0.0818476	3.13855	0.00169787	0.00612258	ENSG00000044574	3309	HSPA5
ENSG00000046604.12	352.788	0.663382	0.179108	3.7038	0.000212391	0.000938866	ENSG00000046604	1829	DSG2
ENSG00000046647.13	830.386	0.275612	0.0713652	3.862	0.000112462	0.000526262	ENSG00000046647	54960	GEMIN8
ENSG00000046651.14	1045.3	0.290555	0.0715288	4.06207	4.86388e-05	0.000244592	ENSG00000046651	8481	OFD1
ENSG00000046653.14	34627.6	0.47338	0.142224	3.32842	0.000873416	0.00338319	ENSG00000046653	2824	GPM6B
ENSG00000046774.9	0.107322	0	4.18129	0	1	NA	ENSG00000046774	51438	MAGEC2
ENSG00000046889.18	1571.27	0.459218	0.192869	2.38099	0.0172663	0.0471083	ENSG00000046889	80243	PREX2
ENSG00000047056.14	3451.9	-0.774498	0.065181	-11.8823	1.46343e-32	1.47343e-30	ENSG00000047056	22884	WDR37
ENSG00000047188.15	2593.54	-0.0722641	0.0820677	-0.880542	0.378566	0.548365	ENSG00000047188	64848	YTHDC2
ENSG00000047230.14	1588.59	0.0556179	0.060099	0.925437	0.354738	0.52474	ENSG00000047230	56474	CTPS2
ENSG00000047249.16	3039.38	-0.419575	0.0836617	-5.01514	5.29961e-07	3.69731e-06	ENSG00000047249	51606	ATP6V1H
ENSG00000047315.14	7562.74	-0.0185351	0.0632112	-0.293224	0.769351	0.860827	ENSG00000047315	5431	POLR2B
ENSG00000047346.12	2394.23	0.411727	0.0570888	7.21204	5.51183e-13	8.58521e-12	ENSG00000047346	56204	FAM214A
ENSG00000047365.11	467.078	0.647284	0.211613	3.05881	0.00222214	0.00776696	ENSG00000047365	116984	ARAP2
ENSG00000047410.13	6979.33	-0.00387678	0.0619488	-0.0625804	0.950101	0.973365	ENSG00000047410	7175	TPR
ENSG00000047457.13	451.078	1.90637	0.374672	5.08812	3.61633e-07	2.58217e-06	ENSG00000047457	1356	CP
ENSG00000047578.12	1757.19	0.675681	0.108028	6.25466	3.98386e-10	4.30866e-09	ENSG00000047578	23247	KIAA0556
ENSG00000047579.19	672.594	-0.239502	0.0817133	-2.931	0.0033787	0.0112838	ENSG00000047579	84062	DTNBP1
ENSG00000047597.5	186.899	-1.18744	0.156494	-7.58779	3.25409e-14	5.76104e-13	ENSG00000047597	7504	XK
ENSG00000047617.14	67.5175	-0.192978	0.202142	-0.954665	0.339747	0.509075	ENSG00000047617	57101	ANO2
ENSG00000047621.11	1220.9	-0.265183	0.0689014	-3.84873	0.000118729	0.000553043	ENSG00000047621	57102	C12orf4
ENSG00000047634.14	698.135	-0.272686	0.146387	-1.86277	0.0624944	0.138431	ENSG00000047634	6322	SCML1
ENSG00000047644.17	1559.77	0.570102	0.0905589	6.29537	3.06665e-10	3.38335e-09	ENSG00000047644	55841	WWC3
ENSG00000047648.21	160.489	-0.731925	0.224455	-3.26089	0.00111062	0.00418838	ENSG00000047648	395	ARHGAP6
ENSG00000047662.4	205.975	-1.78578	0.196923	-9.06842	1.20755e-19	3.85396e-18	ENSG00000047662	27146	FAM184B
ENSG00000047849.21	13100.2	-0.306209	0.0553164	-5.53559	3.10184e-08	2.61271e-07	ENSG00000047849	4134	MAP4
ENSG00000047932.13	2378.95	-0.389559	0.0714503	-5.45216	4.97614e-08	4.05126e-07	ENSG00000047932	57120	GOPC
ENSG00000047936.10	0.0929599	-0.72485	4.18129	-0.173355	0.862372	NA	ENSG00000047936	6098	ROS1
ENSG00000048028.11	1243.46	0.0101009	0.112728	0.089604	0.928602	0.961653	ENSG00000048028	57646	USP28
ENSG00000048052.21	2311.26	-0.319939	0.12051	-2.65487	0.00793388	0.0240673	ENSG00000048052	9734	HDAC9
ENSG00000048140.17	2614.67	-0.043606	0.0598681	-0.728367	0.466389	0.632411	ENSG00000048140	26262	TSPAN17
ENSG00000048162.19	349.254	-0.414404	0.11787	-3.51577	0.000438486	0.00181235	ENSG00000048162	51491	NOP16
ENSG00000048342.15	1482.29	0.483747	0.149785	3.22961	0.00123959	0.0046237	ENSG00000048342	57545	CC2D2A
ENSG00000048392.11	1353.01	0.472556	0.0802664	5.88735	3.92443e-09	3.74641e-08	ENSG00000048392	50484	RRM2B
ENSG00000048405.9	635.287	0.190934	0.0729327	2.61795	0.00884594	0.0264415	ENSG00000048405	168850	ZNF800
ENSG00000048462.10	0.726919	-1.56576	1.63995	-0.954764	0.339697	NA	ENSG00000048462	608	TNFRSF17
ENSG00000048471.13	2130.91	-0.212652	0.0751697	-2.82896	0.00466995	0.0150572	ENSG00000048471	92017	SNX29
ENSG00000048540.14	2217.54	0.980013	0.0912172	10.7437	6.3427e-27	3.95394e-25	ENSG00000048540	55885	LMO3
ENSG00000048544.5	973.051	0.0829326	0.0671656	1.23475	0.216924	0.368787	ENSG00000048544	55173	MRPS10
ENSG00000048545.13	8.20495	-1.0421	0.553404	-1.88307	0.0596914	0.133479	ENSG00000048545	2978	GUCA1A
ENSG00000048649.13	5750	-0.108814	0.0766155	-1.42026	0.155532	0.287217	ENSG00000048649	51773	RSF1
ENSG00000048707.13	5988.3	-0.0488111	0.0806898	-0.604922	0.545231	0.698057	ENSG00000048707	55187	VPS13D
ENSG00000048740.17	10934	-0.509599	0.0811149	-6.28244	3.33304e-10	3.6542e-09	ENSG00000048740	10659	CELF2
ENSG00000048828.16	2567.39	0.253366	0.107073	2.36629	0.0179673	0.0487264	ENSG00000048828	23196	FAM120A
ENSG00000048991.16	4858.84	-0.742491	0.0752097	-9.87228	5.49038e-23	2.42774e-21	ENSG00000048991	23518	R3HDM1
ENSG00000049089.13	196.102	1.45337	0.182775	7.95172	1.83938e-15	3.71728e-14	ENSG00000049089	1298	COL9A2
ENSG00000049130.13	1928.74	0.0827517	0.111865	0.739745	0.459454	0.626468	ENSG00000049130	4254	KITLG
ENSG00000049167.13	611.392	0.0454122	0.103056	0.440655	0.659463	0.78616	ENSG00000049167	1161	ERCC8
ENSG00000049192.14	371.375	0.252227	0.127472	1.97869	0.0478515	0.111163	ENSG00000049192	11174	ADAMTS6
ENSG00000049239.12	1994.23	0.728431	0.116626	6.24585	4.21504e-10	4.54465e-09	ENSG00000049239	9563	H6PD
ENSG00000049245.12	1137.36	0.592058	0.1112	5.32425	1.01371e-07	7.87722e-07	ENSG00000049245	9341	VAMP3
ENSG00000049246.14	1014.92	0.117765	0.0886955	1.32774	0.184263	0.325786	ENSG00000049246	8863	PER3
ENSG00000049247.13	1.98443	-3.19686	1.29722	-2.4644	0.0137243	0.0387085	ENSG00000049247	10911	UTS2
ENSG00000049249.8	3.22804	-1.74612	0.906358	-1.92652	0.0540396	0.122867	ENSG00000049249	3604	TNFRSF9
ENSG00000049283.17	4.57113	-0.584435	0.808606	-0.722769	0.469822	0.635434	ENSG00000049283	55040	EPN3
ENSG00000049323.15	1493.02	0.309048	0.177976	1.73645	0.0824838	0.173471	ENSG00000049323	4052	LTBP1
ENSG00000049449.8	5453.81	0.881542	0.121133	7.27746	3.40153e-13	5.44673e-12	ENSG00000049449	5954	RCN1
ENSG00000049540.16	446.855	2.39857	0.421257	5.69384	1.2421e-08	1.10756e-07	ENSG00000049540	2006	ELN
ENSG00000049541.10	826.158	0.233405	0.114385	2.04051	0.0412993	0.0984053	ENSG00000049541	5982	RFC2
ENSG00000049618.21	6629.64	-0.172482	0.0567336	-3.04021	0.0023641	0.00821185	ENSG00000049618	57492	ARID1B
ENSG00000049656.13	2733.16	0.0213723	0.0412192	0.518504	0.604107	0.744816	ENSG00000049656	81037	CLPTM1L
ENSG00000049759.16	11498.8	-0.347358	0.0656122	-5.29411	1.19597e-07	9.19397e-07	ENSG00000049759	23327	NEDD4L
ENSG00000049768.14	21.2015	-0.241653	0.28135	-0.858904	0.390393	0.560049	ENSG00000049768	50943	FOXP3
ENSG00000049769.12	990.643	-0.325938	0.0774016	-4.211	2.54248e-05	0.000134272	ENSG00000049769	89801	PPP1R3F
ENSG00000049860.13	589.17	1.28188	0.100385	12.7696	2.42418e-37	3.49757e-35	ENSG00000049860	3074	HEXB
ENSG00000049883.14	916.86	-0.452535	0.0786508	-5.75372	8.72984e-09	7.94628e-08	ENSG00000049883	79810	PTCD2
ENSG00000050030.13	4136	-0.744464	0.10528	-7.07131	1.53478e-12	2.2586e-11	ENSG00000050030	340533	NEXMIF
ENSG00000050130.17	1826.98	0.208055	0.0779803	2.66805	0.00762933	0.0232594	ENSG00000050130	51528	JKAMP
ENSG00000050165.17	9566.64	-0.38619	0.120345	-3.20902	0.00133189	0.00492594	ENSG00000050165	27122	DKK3
ENSG00000050327.14	2.39881	2.0303	1.30943	1.55053	0.121014	0.235664	ENSG00000050327	7984	ARHGEF5
ENSG00000050344.8	248.899	-1.5874	0.129547	-12.2535	1.6096e-34	1.8772e-32	ENSG00000050344	9603	NFE2L3
ENSG00000050393.11	1737.19	0.0356635	0.0737394	0.483642	0.62864	0.763732	ENSG00000050393	63933	MCUR1
ENSG00000050405.13	1129.8	0.452948	0.117884	3.84233	0.000121872	0.000566266	ENSG00000050405	51474	LIMA1
ENSG00000050426.15	2066.37	-0.626433	0.0717566	-8.72997	2.54738e-18	7.08759e-17	ENSG00000050426	25875	LETMD1
ENSG00000050438.16	9476.92	-0.255034	0.0844934	-3.01839	0.00254125	0.00875117	ENSG00000050438	9498	SLC4A8
ENSG00000050555.17	305.134	4.04117	0.56085	7.20544	5.78571e-13	8.9868e-12	ENSG00000050555	10319	LAMC3
ENSG00000050628.20	382.673	-3.25432	0.393311	-8.27418	1.29346e-16	2.97729e-15	ENSG00000050628	5733	PTGER3
ENSG00000050730.15	23.4634	0.0099248	0.356278	0.0278569	0.977776	0.988763	ENSG00000050730	79931	TNIP3
ENSG00000050748.17	4160.27	-0.440991	0.0699557	-6.30386	2.90316e-10	3.21437e-09	ENSG00000050748	5601	MAPK9
ENSG00000050767.15	200.485	-1.72097	0.157324	-10.939	7.49971e-28	5.08273e-26	ENSG00000050767	91522	COL23A1
ENSG00000050820.16	2048.76	0.156349	0.17162	0.911018	0.362286	0.531884	ENSG00000050820	9564	BCAR1
ENSG00000051009.10	1604.21	0.118646	0.0957004	1.23976	0.215062	0.366378	ENSG00000051009	84067	FAM160A2
ENSG00000051108.14	1981.89	0.0411461	0.0938939	0.438219	0.661228	0.787497	ENSG00000051108	9709	HERPUD1
ENSG00000051128.18	583.866	0.313559	0.128982	2.43102	0.0150563	0.041933	ENSG00000051128	9454	HOMER3
ENSG00000051180.16	115.764	0.914945	0.180072	5.081	3.75448e-07	2.67581e-06	ENSG00000051180	5888	RAD51
ENSG00000051341.13	226.366	0.468794	0.160595	2.9191	0.00351044	0.011682	ENSG00000051341	10721	POLQ
ENSG00000051382.8	1156.66	-0.212572	0.0914977	-2.32325	0.0201656	0.053807	ENSG00000051382	5291	PIK3CB
ENSG00000051523.10	40.8485	-0.945161	0.300152	-3.14894	0.00163862	0.005928	ENSG00000051523	1535	CYBA
ENSG00000051596.9	288.714	0.165211	0.111406	1.48297	0.138084	0.261393	ENSG00000051596	84321	THOC3
ENSG00000051620.10	634.581	0.381707	0.125786	3.03458	0.00240869	0.00834912	ENSG00000051620	23593	HEBP2
ENSG00000051825.14	896.761	0.186891	0.0742248	2.51791	0.0118053	0.0338867	ENSG00000051825	10198	MPHOSPH9
ENSG00000052126.14	3492.01	0.779727	0.0689897	11.3021	1.28137e-29	1.02473e-27	ENSG00000052126	54477	PLEKHA5
ENSG00000052344.15	4.03807	0.280977	0.650274	0.43209	0.665676	0.790877	ENSG00000052344	5652	PRSS8
ENSG00000052723.11	2452.23	-0.235948	0.0610139	-3.86712	0.000110127	0.000516239	ENSG00000052723	80143	SIKE1
ENSG00000052749.13	1435.17	0.0138606	0.0804	0.172395	0.863127	0.921217	ENSG00000052749	23223	RRP12
ENSG00000052795.12	4040.85	-0.196893	0.0759411	-2.59271	0.00952236	0.0281768	ENSG00000052795	57600	FNIP2
ENSG00000052802.12	8087.73	-0.953794	0.121038	-7.88009	3.27138e-15	6.43923e-14	ENSG00000052802	6307	MSMO1
ENSG00000052841.14	4117.33	0.161493	0.058948	2.73959	0.00615156	0.0192189	ENSG00000052841	55761	TTC17
ENSG00000052850.5	85.2695	4.9318	0.597538	8.25353	1.53778e-16	3.50509e-15	ENSG00000052850	60529	ALX4
ENSG00000053108.16	959.898	-1.34088	0.242864	-5.52111	3.3687e-08	2.81799e-07	ENSG00000053108	23105	FSTL4
ENSG00000053254.15	4138.11	-0.00190305	0.0869846	-0.021878	0.982545	0.991507	ENSG00000053254	1112	FOXN3
ENSG00000053328.8	36.3359	3.8048	0.41	9.28002	1.69444e-20	5.88429e-19	ENSG00000053328	728464	METTL24
ENSG00000053371.12	1079.85	0.643743	0.0740325	8.69541	3.45579e-18	9.43684e-17	ENSG00000053371	8574	AKR7A2
ENSG00000053372.4	1451.85	-0.028419	0.102394	-0.277545	0.781361	0.869007	ENSG00000053372	51154	MRTO4
ENSG00000053438.8	25429.2	3.4344	0.223781	15.3472	3.6999e-53	1.20419e-50	ENSG00000053438	4826	NNAT
ENSG00000053501.12	677.185	-0.177079	0.0833344	-2.12492	0.0335934	0.0827637	ENSG00000053501	55850	USE1
ENSG00000053524.11	1136.83	-1.81095	0.178096	-10.1684	2.74418e-24	1.35706e-22	ENSG00000053524	23101	MCF2L2
ENSG00000053702.14	7.02179	0.089807	0.63769	0.140832	0.888003	0.936483	ENSG00000053702	83714	NRIP2
ENSG00000053747.15	56.7659	-0.908752	0.268374	-3.38614	0.000708832	0.00280348	ENSG00000053747	3909	LAMA3
ENSG00000053770.11	2972.95	-0.146426	0.0594005	-2.46506	0.0136989	0.0386525	ENSG00000053770	55745	AP5M1
ENSG00000053900.10	1104.4	0.14298	0.0821514	1.74044	0.081782	0.172267	ENSG00000053900	29945	ANAPC4
ENSG00000053918.15	5.2523	1.17412	0.6426	1.82714	0.0676784	0.147683	ENSG00000053918	3784	KCNQ1
ENSG00000054116.11	2065.31	-0.012312	0.0706846	-0.174183	0.861722	0.920279	ENSG00000054116	27095	TRAPPC3
ENSG00000054118.13	6366.2	0.102842	0.0570147	1.80379	0.0712646	0.154019	ENSG00000054118	9967	THRAP3
ENSG00000054148.17	3589.73	0.120861	0.0645349	1.8728	0.061096	0.135969	ENSG00000054148	29085	PHPT1
ENSG00000054179.11	32.9377	-1.43911	0.439154	-3.277	0.00104917	0.00398457	ENSG00000054179	954	ENTPD2
ENSG00000054219.10	2.67679	0.243964	1.29376	0.18857	0.85043	0.913123	ENSG00000054219	4065	LY75
ENSG00000054267.20	2685.51	0.16437	0.0668638	2.45827	0.0139606	0.0392998	ENSG00000054267	51742	ARID4B
ENSG00000054277.12	288.936	0.529631	0.140788	3.7619	0.000168627	0.000762005	ENSG00000054277	23596	OPN3
ENSG00000054282.15	803.694	-0.399069	0.0811949	-4.91495	8.88054e-07	5.99967e-06	ENSG00000054282	10806	SDCCAG8
ENSG00000054356.13	2400.68	-0.68271	0.176396	-3.87033	0.000108688	0.000510175	ENSG00000054356	5798	PTPRN
ENSG00000054392.12	316.076	0.35144	0.10678	3.29125	0.000997449	0.00380311	ENSG00000054392	55733	HHAT
ENSG00000054523.16	38599.2	-0.34429	0.0474987	-7.24841	4.2168e-13	6.69854e-12	ENSG00000054523	23095	KIF1B
ENSG00000054598.6	226.102	6.64816	0.903674	7.35681	1.88362e-13	3.09222e-12	ENSG00000054598	2296	FOXC1
ENSG00000054611.13	582.8	-0.0388956	0.0867544	-0.448342	0.653907	0.782842	ENSG00000054611	25771	TBC1D22A
ENSG00000054654.15	5221.88	0.803483	0.0853519	9.41377	4.78664e-21	1.7722e-19	ENSG00000054654	23224	SYNE2
ENSG00000054690.13	1123.25	-0.326287	0.132403	-2.46435	0.0137264	0.0387105	ENSG00000054690	57475	PLEKHH1
ENSG00000054793.13	31230.1	-1.00372	0.0835323	-12.0159	2.93071e-33	3.13094e-31	ENSG00000054793	10079	ATP9A
ENSG00000054796.12	0.141236	0.839066	4.1769	0.200882	0.840791	NA	ENSG00000054796	23626	SPO11
ENSG00000054803.3	13.8579	7.38179	1.04153	7.08745	1.36606e-12	2.02521e-11	ENSG00000054803	140689	CBLN4
ENSG00000054938.15	8.10605	0.291295	0.482082	0.604243	0.545682	0.698459	ENSG00000054938	25884	CHRDL2
ENSG00000054965.10	14614.8	-0.539495	0.0588634	-9.1652	4.94562e-20	1.64209e-18	ENSG00000054965	23201	FAM168A
ENSG00000054967.12	572.083	-0.347865	0.0969377	-3.58854	0.000332532	0.00141152	ENSG00000054967	84957	RELT
ENSG00000054983.16	1198.27	-1.38314	0.29716	-4.65453	3.24724e-06	2.00155e-05	ENSG00000054983	2581	GALC
ENSG00000055044.10	1812.32	-0.304277	0.106777	-2.84965	0.00437675	0.0142002	ENSG00000055044	51602	NOP58
ENSG00000055070.16	4326.58	0.41937	0.0854385	4.90844	9.18026e-07	6.17979e-06	ENSG00000055070	26099	SZRD1
ENSG00000055118.14	1960.56	-0.352851	0.112211	-3.14452	0.0016636	0.00600827	ENSG00000055118	3757	KCNH2
ENSG00000055130.15	3539.76	-0.0679262	0.0672031	-1.01076	0.312131	0.479898	ENSG00000055130	8454	CUL1
ENSG00000055147.17	938.62	0.285243	0.0614994	4.63815	3.51546e-06	2.15643e-05	ENSG00000055147	10827	FAM114A2
ENSG00000055163.18	13081.3	-0.33605	0.0548165	-6.13046	8.76244e-10	9.08373e-09	ENSG00000055163	26999	CYFIP2
ENSG00000055208.17	3141.06	0.729708	0.100458	7.26382	3.7631e-13	6.01538e-12	ENSG00000055208	23118	TAB2
ENSG00000055211.12	984.587	0.491229	0.0829336	5.92315	3.15825e-09	3.0472e-08	ENSG00000055211	116254	GINM1
ENSG00000055332.16	2961.15	-0.0349798	0.0745458	-0.469239	0.638899	0.771329	ENSG00000055332	5610	EIF2AK2
ENSG00000055483.19	1531.61	-0.258494	0.159549	-1.62016	0.105199	0.211182	ENSG00000055483	57602
ENSG00000055609.17	8695.47	-0.00525594	0.0565614	-0.0929246	0.925963	0.96021	ENSG00000055609	58508	KMT2C
ENSG00000055732.12	4.08944	1.75808	1.14651	1.53342	0.125171	0.241991	ENSG00000055732	55283	MCOLN3
ENSG00000055813.5	564.379	-1.82006	0.149176	-12.2007	3.08096e-34	3.49134e-32	ENSG00000055813	114800	CCDC85A
ENSG00000055917.15	6937.25	0.0173762	0.0662975	0.262094	0.793249	0.876413	ENSG00000055917	23369	PUM2
ENSG00000055950.16	1439.26	-0.0296989	0.0795982	-0.37311	0.709067	0.820183	ENSG00000055950	84545	MRPL43
ENSG00000055955.15	40.6585	-0.0710207	0.215828	-0.329062	0.742109	0.842628	ENSG00000055955	3700	ITIH4
ENSG00000055957.10	0.381014	-0.167108	3.06243	-0.0545672	0.956483	NA	ENSG00000055957	3697	ITIH1
ENSG00000056050.6	883.819	0.244328	0.0991349	2.46461	0.0137164	0.0386941	ENSG00000056050	54969	HPF1
ENSG00000056097.15	7788.1	-0.0376104	0.0513633	-0.732242	0.464021	0.630483	ENSG00000056097	51663	ZFR
ENSG00000056277.15	617.739	-0.0684979	0.0920009	-0.744535	0.456553	0.624001	ENSG00000056277	55609	ZNF280C
ENSG00000056291.17	11.5981	-2.9699	0.608242	-4.88276	1.04611e-06	6.98821e-06	ENSG00000056291	10886	NPFFR2
ENSG00000056487.15	2661.68	0.885052	0.134403	6.58506	4.54715e-11	5.60188e-10	ENSG00000056487	112885	PHF21B
ENSG00000056558.10	92.6074	-0.574933	0.215052	-2.67347	0.00750718	0.0229445	ENSG00000056558	7185	TRAF1
ENSG00000056586.15	5170.9	-0.195637	0.0609116	-3.21183	0.00131894	0.0048858	ENSG00000056586	54542	RC3H2
ENSG00000056678.11	0	NA	NA	NA	NA	NA	ENSG00000056678	3833	KIFC1
ENSG00000056736.9	84.5903	0.314139	0.22995	1.36612	0.171901	0.3096	ENSG00000056736	55540	IL17RB
ENSG00000056972.18	180.365	-0.11157	0.16472	-0.67733	0.498197	0.65969	ENSG00000056972	10758	TRAF3IP2
ENSG00000056998.18	1017.93	0.487761	0.168171	2.90038	0.00372706	0.0123165	ENSG00000056998	8908	GYG2
ENSG00000057019.15	3719.72	0.0983321	0.0553245	1.77737	0.0755077	0.16153	ENSG00000057019	131566	DCBLD2
ENSG00000057149.14	0.262874	0.713204	4.17331	0.170897	0.864305	NA	ENSG00000057149	6317	SERPINB3
ENSG00000057252.12	854.548	-0.076334	0.0846057	-0.902232	0.366934	0.536597	ENSG00000057252	6646	SOAT1
ENSG00000057294.13	180.955	-0.666584	0.130845	-5.09447	3.49719e-07	2.50477e-06	ENSG00000057294	5318	PKP2
ENSG00000057468.6	41.3946	0.346564	0.233648	1.48327	0.138002	0.261257	ENSG00000057468	4438	MSH4
ENSG00000057593.13	20.6348	-0.816867	0.399014	-2.04721	0.0406372	0.0971586	ENSG00000057593	2155	F7
ENSG00000057608.16	8190.02	-0.364242	0.0680642	-5.35146	8.72491e-08	6.83297e-07	ENSG00000057608	2665	GDI2
ENSG00000057657.14	27.015	-2.87712	0.342494	-8.40051	4.44529e-17	1.0671e-15	ENSG00000057657	639	PRDM1
ENSG00000057663.12	910.507	-0.114003	0.0939869	-1.21297	0.225142	0.378834	ENSG00000057663	9474	ATG5
ENSG00000057704.10	1031.68	-0.614109	0.165036	-3.72107	0.000198381	0.000883061	ENSG00000057704	57458	TMCC3
ENSG00000057757.9	3464.89	-0.455986	0.0850084	-5.36402	8.13918e-08	6.39213e-07	ENSG00000057757	57095	PITHD1
ENSG00000057935.13	3351.26	-0.638743	0.0680426	-9.3874	6.1497e-21	2.25301e-19	ENSG00000057935	57504	MTA3
ENSG00000058056.8	1524.66	-0.119452	0.102585	-1.16443	0.244251	0.402341	ENSG00000058056	8975	USP13
ENSG00000058063.15	1746.89	0.284687	0.0688803	4.13306	3.57959e-05	0.000184313	ENSG00000058063	23200	ATP11B
ENSG00000058085.14	24.6383	-1.36778	0.364303	-3.75451	0.000173683	0.000782201	ENSG00000058085	3918	LAMC2
ENSG00000058091.16	4645.43	-0.202646	0.0751948	-2.69495	0.00703982	0.0217177	ENSG00000058091	5218	CDK14
ENSG00000058262.9	11615.3	0.146285	0.0783143	1.86792	0.0617731	0.137061	ENSG00000058262	29927	SEC61A1
ENSG00000058272.15	3024.66	-0.0113035	0.0654265	-0.172766	0.862835	0.921014	ENSG00000058272	4659	PPP1R12A
ENSG00000058335.15	664.977	-1.80043	0.360453	-4.99492	5.88612e-07	4.08612e-06	ENSG00000058335	5923	RASGRF1
ENSG00000058404.19	4540.05	-1.31515	0.142847	-9.20672	3.36247e-20	1.13392e-18	ENSG00000058404	816	CAMK2B
ENSG00000058453.16	1097.87	0.335124	0.202245	1.65702	0.0975154	0.198665	ENSG00000058453	9696	CROCC
ENSG00000058600.15	1446.46	0.0959095	0.059558	1.61035	0.107321	0.214427	ENSG00000058600	55718	POLR3E
ENSG00000058668.14	12524.1	0.0922725	0.129301	0.713628	0.475457	0.639841	ENSG00000058668	493	ATP2B4
ENSG00000058673.15	7361.48	0.058018	0.0454983	1.27517	0.20225	0.349615	ENSG00000058673	9877	ZC3H11A
ENSG00000058729.10	675.132	0.235803	0.0844662	2.79169	0.00524339	0.0167117	ENSG00000058729	55781	RIOK2
ENSG00000058799.13	1193.3	0.135713	0.0561829	2.41556	0.0157108	0.0435004	ENSG00000058799	54432	YIPF1
ENSG00000058804.11	1427.15	0.256841	0.102704	2.50078	0.0123919	0.0353711	ENSG00000058804	55706	NDC1
ENSG00000058866.14	50.4049	-1.87368	0.362852	-5.16375	2.42053e-07	1.77358e-06	ENSG00000058866	1608	DGKG
ENSG00000059122.16	2175.75	0.0438276	0.136166	0.321868	0.747553	0.845923	ENSG00000059122	84256	FLYWCH1
ENSG00000059145.18	860.681	0.145956	0.132965	1.0977	0.272336	0.435308	ENSG00000059145	64718	UNKL
ENSG00000059377.15	107.947	0.156939	0.146245	1.07313	0.283214	0.447612	ENSG00000059377	6916	TBXAS1
ENSG00000059378.12	55.5042	1.1743	0.210908	5.56781	2.57961e-08	2.20334e-07	ENSG00000059378	64761	PARP12
ENSG00000059573.8	2646.71	0.271006	0.0688815	3.93438	8.34104e-05	0.000402458	ENSG00000059573	5832	ALDH18A1
ENSG00000059588.9	4119.67	-0.463562	0.0738885	-6.2738	3.52341e-10	3.84635e-09	ENSG00000059588	6894	TARBP1
ENSG00000059691.11	1086.95	-0.125261	0.068196	-1.83677	0.0662432	0.145196	ENSG00000059691	5188	GATB
ENSG00000059728.10	1587.65	-0.682699	0.110015	-6.20551	5.45204e-10	5.77821e-09	ENSG00000059728	4084	MXD1
ENSG00000059758.7	3278.45	0.0697197	0.0552708	1.26142	0.207157	0.355748	ENSG00000059758	5128	CDK17
ENSG00000059769.19	419.435	-0.188285	0.108445	-1.73622	0.0825246	0.173517	ENSG00000059769	548645	DNAJC25
ENSG00000059804.15	1318.03	-0.641521	0.219996	-2.91605	0.00354488	0.0117842	ENSG00000059804	6515	SLC2A3
ENSG00000059915.16	4552.5	-0.780341	0.12721	-6.1343	8.55368e-10	8.87718e-09	ENSG00000059915	5662	PSD
ENSG00000060069.16	932.142	0.172241	0.128648	1.33885	0.18062	0.321192	ENSG00000060069	9150	CTDP1
ENSG00000060138.12	652.455	1.16626	0.165812	7.03365	2.012e-12	2.92095e-11	ENSG00000060138	8531	YBX3
ENSG00000060140.8	131.628	-2.5637	0.298684	-8.58331	9.21787e-18	2.38455e-16	ENSG00000060140	55359	STYK1
ENSG00000060237.16	13823.1	0.161795	0.0629822	2.5689	0.0102021	0.0298481	ENSG00000060237	65125	WNK1
ENSG00000060303.5	0.294314	-1.38381	3.84562	-0.359839	0.718968	NA	ENSG00000060303	NA	RPS17P5
ENSG00000060339.13	3557.38	0.0792077	0.0760248	1.04187	0.297473	0.463524	ENSG00000060339	55749	CCAR1
ENSG00000060491.16	984.918	0.488001	0.152682	3.19619	0.00139257	0.00512263	ENSG00000060491	11054	OGFR
ENSG00000060558.3	0.997471	-0.0679991	1.62544	-0.0418342	0.966631	0.982991	ENSG00000060558	2769	GNA15
ENSG00000060566.13	0	NA	NA	NA	NA	NA	ENSG00000060566	84699	CREB3L3
ENSG00000060642.10	515.075	0.047112	0.106316	0.44313	0.657672	0.784899	ENSG00000060642	55650	PIGV
ENSG00000060656.19	470.421	0.270226	0.166197	1.62594	0.103962	0.209195	ENSG00000060656	10076	PTPRU
ENSG00000060688.12	1207.38	0.239481	0.0837219	2.86043	0.00423062	0.0137788	ENSG00000060688	9410	SNRNP40
ENSG00000060709.13	1832.71	-0.132342	0.0883633	-1.4977	0.13421	0.255478	ENSG00000060709	23504	RIMBP2
ENSG00000060718.18	3948.3	0.763314	0.285761	2.67116	0.00755896	0.0230801	ENSG00000060718	1301	COL11A1
ENSG00000060749.14	3323.32	0.573905	0.0699368	8.20605	2.28583e-16	5.13486e-15	ENSG00000060749	79832	QSER1
ENSG00000060762.18	1298.68	-0.0406654	0.103599	-0.392526	0.69467	0.810767	ENSG00000060762	51660	MPC1
ENSG00000060971.17	1498.03	-0.067558	0.0726749	-0.929591	0.352583	0.522455	ENSG00000060971	30	ACAA1
ENSG00000060982.14	3462.21	-0.320505	0.15443	-2.0754	0.0379493	0.0918064	ENSG00000060982	586	BCAT1
ENSG00000061273.17	1678.75	0.854099	0.105055	8.12998	4.29374e-16	9.33813e-15	ENSG00000061273	51564	HDAC7
ENSG00000061337.15	2178.17	0.347699	0.136807	2.54152	0.0110371	0.0319472	ENSG00000061337	11178	LZTS1
ENSG00000061455.10	72.5874	1.21961	0.431655	2.82544	0.00472161	0.015215	ENSG00000061455	93166	PRDM6
ENSG00000061492.11	8.74705	-0.53534	0.567863	-0.942727	0.34582	0.515651	ENSG00000061492	7478	WNT8A
ENSG00000061656.9	64.2518	-1.4962	0.325418	-4.59778	4.27027e-06	2.58712e-05	ENSG00000061656	6676	SPAG4
ENSG00000061676.14	12321.9	-0.0864803	0.0836976	-1.03325	0.301488	0.468268	ENSG00000061676	10787	NCKAP1
ENSG00000061794.12	1389.5	-0.0152646	0.0856774	-0.178163	0.858595	0.918096	ENSG00000061794	60488	MRPS35
ENSG00000061918.12	1538.25	-0.990276	0.120971	-8.18609	2.69858e-16	6.009e-15	ENSG00000061918	2983	GUCY1B1
ENSG00000061936.9	3199.26	0.0814085	0.0724028	1.12438	0.260851	0.421986	ENSG00000061936	6433	SFSWAP
ENSG00000061938.16	2544.12	-0.0336912	0.125187	-0.269127	0.787832	0.873081	ENSG00000061938	10188	TNK2
ENSG00000061987.14	3645.16	-0.0398853	0.0598825	-0.666059	0.505373	0.665938	ENSG00000061987	23041	MON2
ENSG00000062038.13	202.35	-0.346638	0.127004	-2.72935	0.00634589	0.0197643	ENSG00000062038	1001	CDH3
ENSG00000062096.14	7.43645	-0.444729	0.685436	-0.648826	0.516451	0.675174	ENSG00000062096	416	ARSF
ENSG00000062194.15	4565.79	0.0446527	0.070764	0.631009	0.528035	0.684721	ENSG00000062194	65056	GPBP1
ENSG00000062282.14	126.901	-1.12324	0.242379	-4.63424	3.58256e-06	2.19422e-05	ENSG00000062282	84649	DGAT2
ENSG00000062370.16	578.351	0.0323185	0.0701052	0.461	0.644798	0.775154	ENSG00000062370	7771	ZNF112
ENSG00000062485.18	7578.5	-0.364028	0.0563675	-6.45812	1.06013e-10	1.24051e-09	ENSG00000062485	1431	CS
ENSG00000062524.15	7.19828	-1.73369	0.707297	-2.45115	0.0142399	0.0400136	ENSG00000062524	4058	LTK
ENSG00000062582.13	61.0732	0.220444	0.357708	0.616267	0.537718	0.692816	ENSG00000062582	64951	MRPS24
ENSG00000062598.17	4602.88	-0.414411	0.0472884	-8.76348	1.89305e-18	5.34678e-17	ENSG00000062598	63916	ELMO2
ENSG00000062650.17	2097.48	0.25246	0.0590703	4.27388	1.92098e-05	0.0001039	ENSG00000062650	23063	WAPL
ENSG00000062716.10	2066.73	-0.0947578	0.121351	-0.780858	0.434886	0.603493	ENSG00000062716	81671	VMP1
ENSG00000062725.9	4201.25	-0.0424061	0.060467	-0.70131	0.48311	0.646687	ENSG00000062725	10513	APPBP2
ENSG00000062822.12	550.626	0.1353	0.181436	0.745716	0.455839	0.623239	ENSG00000062822	5424	POLD1
ENSG00000063015.19	5391.64	-0.898241	0.100499	-8.93777	3.97114e-19	1.20818e-17	ENSG00000063015	124925	SEZ6
ENSG00000063046.17	9932.92	0.451194	0.0584144	7.72403	1.12711e-14	2.10178e-13	ENSG00000063046	1975	EIF4B
ENSG00000063127.15	305.168	0.827362	0.129825	6.37292	1.85465e-10	2.10938e-09	ENSG00000063127	28968	SLC6A16
ENSG00000063169.10	732.383	0.291175	0.138619	2.10054	0.0356813	0.0871996	ENSG00000063169	29998	BICRA
ENSG00000063176.15	1055.78	-0.0111483	0.147664	-0.0754977	0.939819	0.96804	ENSG00000063176	56848	SPHK2
ENSG00000063177.12	9634.15	0.303566	0.0914614	3.31906	0.00090321	0.00348605	ENSG00000063177	6141	RPL18
ENSG00000063180.8	2079.37	-0.104556	0.0964121	-1.08447	0.278157	0.441812	ENSG00000063180	770	CA11
ENSG00000063241.7	553.565	0.154074	0.109127	1.41187	0.157988	0.290697	ENSG00000063241	79763	ISOC2
ENSG00000063244.12	7302.32	0.119559	0.056317	2.12297	0.0337562	0.0831355	ENSG00000063244	11338	U2AF2
ENSG00000063245.14	3890.86	-0.126362	0.164128	-0.769901	0.441359	0.609214	ENSG00000063245	29924	EPN1
ENSG00000063322.13	3165.11	-0.157071	0.0637525	-2.46376	0.0137487	0.0387695	ENSG00000063322	55588	MED29
ENSG00000063438.16	355.827	-1.27807	0.21507	-5.94258	2.80566e-09	2.72864e-08	ENSG00000063438	NA	AHRR
ENSG00000063515.2	6.90921	-0.783866	0.652518	-1.20129	0.229638	0.384584	ENSG00000063515	2928	GSC2
ENSG00000063587.13	2184.07	0.188386	0.0731148	2.57658	0.00997823	0.0293157	ENSG00000063587	10838	ZNF275
ENSG00000063601.16	2250.33	0.0563983	0.0616321	0.91508	0.36015	0.530123	ENSG00000063601	8776	MTMR1
ENSG00000063660.8	6229.19	0.0549253	0.136816	0.401453	0.688086	0.80617	ENSG00000063660	2817	GPC1
ENSG00000063761.15	750.384	-0.209873	0.0898336	-2.33624	0.0194786	0.0522379	ENSG00000063761	57143	ADCK1
ENSG00000063854.12	1500.4	-0.0499232	0.0708571	-0.704562	0.481083	0.644993	ENSG00000063854	3029	HAGH
ENSG00000063978.15	2804.85	-0.0711185	0.05844	-1.21695	0.223623	0.376993	ENSG00000063978	6047	RNF4
ENSG00000064012.21	96.0246	2.41672	0.262273	9.21451	3.1271e-20	1.05582e-18	ENSG00000064012	841	CASP8
ENSG00000064042.17	4727.3	-0.962598	0.106816	-9.01173	2.02823e-19	6.32185e-18	ENSG00000064042	22998	LIMCH1
ENSG00000064102.14	690.758	0.157896	0.063541	2.48495	0.012957	0.0367929	ENSG00000064102	55726	INTS13
ENSG00000064115.10	1959.96	0.173209	0.0624149	2.77512	0.00551811	0.017466	ENSG00000064115	51768	TM7SF3
ENSG00000064195.7	2.46857	-0.0579369	0.934711	-0.0619837	0.950576	0.973603	ENSG00000064195	1747	DLX3
ENSG00000064199.6	851.775	1.11773	0.125652	8.89547	5.81714e-19	1.72663e-17	ENSG00000064199	53340	SPA17
ENSG00000064201.15	0.38408	1.64303	3.57311	0.459831	0.645638	NA	ENSG00000064201	10077	TSPAN32
ENSG00000064205.10	0.0983586	-0.147777	4.18129	-0.0353424	0.971807	NA	ENSG00000064205	8839	CCN5
ENSG00000064218.4	0.113602	0	4.18129	0	1	NA	ENSG00000064218	58524	DMRT3
ENSG00000064225.12	195.798	-0.0559821	0.165679	-0.337894	0.735443	0.838017	ENSG00000064225	10402	ST3GAL6
ENSG00000064270.12	21.0141	-0.39773	0.423534	-0.939076	0.347692	0.517343	ENSG00000064270	9914	ATP2C2
ENSG00000064300.8	393.95	2.04457	0.18791	10.8806	1.42576e-27	9.38992e-26	ENSG00000064300	4804	NGFR
ENSG00000064309.14	2310.92	0.376429	0.12334	3.05195	0.0022736	0.00792703	ENSG00000064309	50937	CDON
ENSG00000064313.11	1872.17	0.0754605	0.0635171	1.18803	0.23482	0.390927	ENSG00000064313	6873	TAF2
ENSG00000064393.15	17473.7	0.229515	0.0751715	3.05322	0.00226398	0.00789545	ENSG00000064393	28996	HIPK2
ENSG00000064419.13	4122.84	0.609935	0.0400272	15.238	1.97804e-52	6.1517e-50	ENSG00000064419	23534	TNPO3
ENSG00000064489.21	13.3772	1.04177	0.425694	2.44722	0.0143965	0.0403836	ENSG00000064489	NA	BORCS8-MEF2B
ENSG00000064490.13	750.307	0.34324	0.0856596	4.00702	6.14888e-05	0.000303219	ENSG00000064490	8625	RFXANK
ENSG00000064545.14	509.085	0.475626	0.125852	3.77925	0.0001573	0.000715028	ENSG00000064545	54929	TMEM161A
ENSG00000064547.13	1281.9	0.0244971	0.110582	0.22153	0.82468	0.896628	ENSG00000064547	9170	LPAR2
ENSG00000064601.16	1611.47	0.205742	0.119364	1.72366	0.0847691	0.177304	ENSG00000064601	5476	CTSA
ENSG00000064607.16	10985	-0.145797	0.0393901	-3.70136	0.000214449	0.000946608	ENSG00000064607	10147	SUGP2
ENSG00000064651.13	1882.31	-0.00237454	0.0953	-0.0249165	0.980122	0.990061	ENSG00000064651	6558	SLC12A2
ENSG00000064652.10	664.333	0.269009	0.0901029	2.98557	0.00283049	0.0096346	ENSG00000064652	28966	SNX24
ENSG00000064655.18	97.3645	1.87588	0.233685	8.02738	9.95759e-16	2.07995e-14	ENSG00000064655	2139	EYA2
ENSG00000064666.14	2950.69	0.771482	0.162253	4.75481	1.98635e-06	1.26791e-05	ENSG00000064666	1265	CNN2
ENSG00000064687.12	1301.47	0.0961264	0.154963	0.620317	0.535049	0.690458	ENSG00000064687	10347	ABCA7
ENSG00000064692.18	2624.78	0.429381	0.15	2.86255	0.0042025	0.0136952	ENSG00000064692	9627	SNCAIP
ENSG00000064703.11	1151.15	0.0489593	0.0820058	0.597022	0.550493	0.70233	ENSG00000064703	11218	DDX20
ENSG00000064726.9	3073.37	-0.0560562	0.0830923	-0.674626	0.499914	0.661338	ENSG00000064726	53339	BTBD1
ENSG00000064763.10	464.207	0.501125	0.160237	3.12739	0.00176365	0.00633934	ENSG00000064763	55711	FAR2
ENSG00000064787.12	4.16539	2.41732	1.04526	2.31264	0.0207422	0.0551196	ENSG00000064787	8537	BCAS1
ENSG00000064835.10	0.573487	-1.46602	2.75952	-0.53126	0.595239	NA	ENSG00000064835	5449	POU1F1
ENSG00000064886.13	3.93404	2.60828	0.936539	2.78502	0.00535245	0.0169955	ENSG00000064886	1117	CHI3L2
ENSG00000064932.15	380.734	0.414278	0.177326	2.33626	0.0194779	0.0522379	ENSG00000064932	22904	SBNO2
ENSG00000064933.16	858.887	0.0277916	0.0707467	0.392832	0.694443	0.81057	ENSG00000064933	5378	PMS1
ENSG00000064961.18	937.282	1.07337	0.133022	8.06909	7.08212e-16	1.50515e-14	ENSG00000064961	10362	HMG20B
ENSG00000064989.12	408.601	0.225546	0.222345	1.01439	0.310395	0.478227	ENSG00000064989	10203	CALCRL
ENSG00000064995.16	1586.5	-0.0420582	0.0948422	-0.443455	0.657437	0.784786	ENSG00000064995	6882	TAF11
ENSG00000064999.13	6379.35	-0.132648	0.0655999	-2.02208	0.0431679	0.102102	ENSG00000064999	23294	ANKS1A
ENSG00000065000.15	8489.46	-0.0725989	0.0767046	-0.946474	0.343907	0.513361	ENSG00000065000	8943	AP3D1
ENSG00000065029.14	1843.28	0.0617667	0.0610516	1.01171	0.311675	0.479461	ENSG00000065029	7629	ZNF76
ENSG00000065054.13	501.663	-0.506121	0.175637	-2.88163	0.00395625	0.0129849	ENSG00000065054	9351	SLC9A3R2
ENSG00000065057.7	518.255	-0.127982	0.10752	-1.1903	0.233929	0.389881	ENSG00000065057	4913	NTHL1
ENSG00000065060.16	2296.29	0.156142	0.0760976	2.05187	0.0401827	0.0962654	ENSG00000065060	54887	UHRF1BP1
ENSG00000065135.8	4501.26	0.14568	0.0610228	2.38731	0.0169721	0.0464096	ENSG00000065135	2773	GNAI3
ENSG00000065150.18	7912.79	0.293188	0.07089	4.13582	3.53687e-05	0.000182315	ENSG00000065150	3843	IPO5
ENSG00000065154.11	3212.36	-0.422187	0.105333	-4.00812	6.12053e-05	0.000301981	ENSG00000065154	4942	OAT
ENSG00000065183.15	1957.1	-0.141099	0.0704921	-2.00162	0.0453253	0.106342	ENSG00000065183	10885	WDR3
ENSG00000065243.18	2022.05	0.258384	0.0733608	3.52209	0.000428152	0.00177623	ENSG00000065243	5586	PKN2
ENSG00000065268.10	1021.29	-0.16185	0.167745	-0.964857	0.334617	0.503899	ENSG00000065268	57418	WDR18
ENSG00000065308.4	1489.41	0.523181	0.116989	4.47204	7.74771e-06	4.49075e-05	ENSG00000065308	9697	TRAM2
ENSG00000065320.8	2727.41	1.37265	0.336264	4.08205	4.46406e-05	0.00022603	ENSG00000065320	9423	NTN1
ENSG00000065325.12	0.246034	1.54214	4.07988	0.377986	0.705441	NA	ENSG00000065325	9340	GLP2R
ENSG00000065328.16	378.768	0.470482	0.203826	2.30825	0.0209853	0.0556783	ENSG00000065328	55388	MCM10
ENSG00000065357.19	626.257	-0.129542	0.0881982	-1.46876	0.141898	0.266935	ENSG00000065357	1606	DGKA
ENSG00000065361.14	393.434	-0.431903	0.281092	-1.53652	0.124411	0.24082	ENSG00000065361	2065	ERBB3
ENSG00000065371.17	0.0436565	0	4.18129	0	1	NA	ENSG00000065371	54763	ROPN1
ENSG00000065413.16	1803.77	-0.809191	0.0867469	-9.32818	1.07701e-20	3.84511e-19	ENSG00000065413	91526	ANKRD44
ENSG00000065427.14	4047.39	0.0610775	0.0693534	0.880672	0.378496	0.548292	ENSG00000065427	3735	KARS
ENSG00000065457.10	1493.18	-0.173956	0.0639546	-2.72	0.00652826	0.0202939	ENSG00000065457	23536	ADAT1
ENSG00000065485.17	627.577	1.28799	0.172853	7.45138	9.23685e-14	1.56501e-12	ENSG00000065485	10954	PDIA5
ENSG00000065491.8	1404.61	-0.18138	0.0754459	-2.4041	0.0162122	0.0446854	ENSG00000065491	55633	TBC1D22B
ENSG00000065518.7	1765.09	0.0122518	0.118239	0.10362	0.917471	0.954922	ENSG00000065518	4710	NDUFB4
ENSG00000065526.10	9827.63	0.00100686	0.0876641	0.0114855	0.990836	0.995889	ENSG00000065526	23013	SPEN
ENSG00000065534.18	442.391	0.0624881	0.190453	0.328102	0.742834	0.843017	ENSG00000065534	4638	MYLK
ENSG00000065548.17	3194.09	-0.462165	0.0901245	-5.12807	2.92728e-07	2.11826e-06	ENSG00000065548	55854	ZC3H15
ENSG00000065559.14	3315.81	-0.427524	0.0799673	-5.34623	8.98032e-08	7.02513e-07	ENSG00000065559	6416	MAP2K4
ENSG00000065600.12	985.34	0.0606434	0.0786869	0.770692	0.440889	0.608776	ENSG00000065600	55248	TMEM206
ENSG00000065609.14	7559.32	-0.85919	0.0966852	-8.88647	6.30799e-19	1.86639e-17	ENSG00000065609	9892	SNAP91
ENSG00000065613.13	1597.95	0.0137563	0.0700221	0.196457	0.844253	0.90908	ENSG00000065613	9748	SLK
ENSG00000065615.13	881.911	-0.318586	0.0748501	-4.25632	2.07816e-05	0.000111625	ENSG00000065615	51167	CYB5R4
ENSG00000065618.16	9.81186	0.94321	0.621784	1.51694	0.129281	0.248086	ENSG00000065618	1308	COL17A1
ENSG00000065621.14	62.1199	-0.631591	0.204056	-3.09519	0.00196685	0.00697129	ENSG00000065621	119391	GSTO2
ENSG00000065665.20	3327.05	-0.369911	0.0931641	-3.97053	7.17119e-05	0.000349689	ENSG00000065665	55176	SEC61A2
ENSG00000065675.14	45.862	-0.336253	0.25479	-1.31973	0.186925	0.329328	ENSG00000065675	5588	PRKCQ
ENSG00000065717.14	354.874	-1.0553	0.213438	-4.94428	7.64262e-07	5.21113e-06	ENSG00000065717	7089	TLE2
ENSG00000065802.11	2556.33	-0.0808637	0.0892555	-0.90598	0.364946	0.534529	ENSG00000065802	51665	ASB1
ENSG00000065809.13	2681.27	0.463162	0.0842434	5.49791	3.84328e-08	3.1902e-07	ENSG00000065809	83641	FAM107B
ENSG00000065833.8	233.996	-2.32921	0.295832	-7.87342	3.45088e-15	6.76876e-14	ENSG00000065833	4199	ME1
ENSG00000065882.15	1241.87	0.473413	0.111542	4.24424	2.19335e-05	0.000117205	ENSG00000065882	23216	TBC1D1
ENSG00000065883.14	2626.57	0.197797	0.0605024	3.26923	0.00107839	0.00408445	ENSG00000065883	8621	CDK13
ENSG00000065911.11	1571.93	0.323878	0.115724	2.7987	0.00513083	0.016386	ENSG00000065911	10797	MTHFD2
ENSG00000065923.9	4144.78	-0.673433	0.108511	-6.20613	5.4305e-10	5.76193e-09	ENSG00000065923	84679	SLC9A7
ENSG00000065970.8	1764.32	-0.205982	0.0494796	-4.16296	3.14151e-05	0.000163288	ENSG00000065970	55810	FOXJ2
ENSG00000065978.17	23243.3	-0.318246	0.0813492	-3.9121	9.1498e-05	0.000437334	ENSG00000065978	4904	YBX1
ENSG00000065989.15	522.211	-0.695226	0.14037	-4.95282	7.31464e-07	4.99724e-06	ENSG00000065989	5141	PDE4A
ENSG00000066027.11	514.588	0.494726	0.163715	3.02187	0.00251216	0.00866486	ENSG00000066027	5525	PPP2R5A
ENSG00000066032.18	8938.36	-0.0504755	0.0628121	-0.803595	0.421631	0.590552	ENSG00000066032	1496	CTNNA2
ENSG00000066044.13	5603.21	0.123978	0.0590058	2.10111	0.0356314	0.0871026	ENSG00000066044	1994	ELAVL1
ENSG00000066056.13	6.87371	-0.0301027	0.676864	-0.0444738	0.964527	0.981891	ENSG00000066056	7075	TIE1
ENSG00000066084.12	6328.51	0.0162531	0.0548371	0.29639	0.766933	0.859276	ENSG00000066084	57609	DIP2B
ENSG00000066117.14	4710.24	0.23487	0.0934466	2.51342	0.0119567	0.0342809	ENSG00000066117	6602	SMARCD1
ENSG00000066135.12	5470.49	0.131392	0.0788999	1.6653	0.0958523	0.195904	ENSG00000066135	9682	KDM4A
ENSG00000066136.19	2616.69	-0.109823	0.0609373	-1.80224	0.0715082	0.154448	ENSG00000066136	4802	NFYC
ENSG00000066185.12	26.0938	0.0401586	0.295674	0.135821	0.891963	0.938842	ENSG00000066185	84217	ZMYND12
ENSG00000066230.10	1.93213	0.320729	0.965499	0.33219	0.739746	0.841238	ENSG00000066230	6550	SLC9A3
ENSG00000066248.14	386.264	1.19188	0.139182	8.56349	1.09504e-17	2.8045e-16	ENSG00000066248	25791	NGEF
ENSG00000066279.16	774.9	0.531396	0.182786	2.9072	0.00364676	0.0120768	ENSG00000066279	259266	ASPM
ENSG00000066294.14	0.0940121	0	4.18129	0	1	NA	ENSG00000066294	8832	CD84
ENSG00000066322.12	461.501	0.258043	0.16742	1.54129	0.123245	0.239104	ENSG00000066322	64834	ELOVL1
ENSG00000066336.11	0.686655	-2.70104	1.73563	-1.55624	0.119652	NA	ENSG00000066336	6688	SPI1
ENSG00000066379.14	332.153	0.146551	0.110121	1.33082	0.183248	0.324709	ENSG00000066379	30834	ZNRD1
ENSG00000066382.16	547.206	-1.01742	0.225993	-4.50199	6.73211e-06	3.94869e-05	ENSG00000066382	744	MPPED2
ENSG00000066405.12	0.230056	0	4.18129	0	1	NA	ENSG00000066405	51208	CLDN18
ENSG00000066422.4	1917.98	-0.276951	0.0754651	-3.66993	0.000242621	0.00105861	ENSG00000066422	27107	ZBTB11
ENSG00000066427.21	1160.52	0.0261438	0.0666382	0.392325	0.694818	0.810839	ENSG00000066427	4287	ATXN3
ENSG00000066455.12	1371.99	0.183775	0.0579669	3.17035	0.00152256	0.0055577	ENSG00000066455	9950	GOLGA5
ENSG00000066468.20	1804.2	2.02184	0.184927	10.9332	7.99677e-28	5.40651e-26	ENSG00000066468	2263	FGFR2
ENSG00000066557.5	1943.27	-0.291072	0.0825909	-3.52426	0.000424671	0.00176254	ENSG00000066557	55631	LRRC40
ENSG00000066583.11	1294.52	-0.711567	0.118842	-5.98749	2.13098e-09	2.10541e-08	ENSG00000066583	51015	ISOC1
ENSG00000066629.16	1716.36	0.489014	0.0806124	6.06624	1.30938e-09	1.32837e-08	ENSG00000066629	2009	EML1
ENSG00000066651.17	538.205	0.297297	0.135203	2.19889	0.0278858	0.0707123	ENSG00000066651	60487	TRMT11
ENSG00000066654.12	1877.52	0.203733	0.0902662	2.25702	0.0240066	0.0624253	ENSG00000066654	55623	THUMPD1
ENSG00000066697.14	1384.89	-0.0180223	0.0943187	-0.191079	0.848464	0.911721	ENSG00000066697	91283	MSANTD3
ENSG00000066735.14	279.673	2.01447	0.371339	5.42489	5.79898e-08	4.65482e-07	ENSG00000066735	26153	KIF26A
ENSG00000066739.11	3223.58	-0.0830995	0.050496	-1.64567	0.0998324	0.20234	ENSG00000066739	55102	ATG2B
ENSG00000066777.8	3463.77	-0.24846	0.0571519	-4.34737	1.3778e-05	7.63961e-05	ENSG00000066777	10565	ARFGEF1
ENSG00000066813.14	0.342518	1.92391	3.11414	0.617797	0.536709	NA	ENSG00000066813	348158	ACSM2B
ENSG00000066827.15	433.962	-0.0931564	0.0850525	-1.09528	0.273393	0.436375	ENSG00000066827	57623	ZFAT
ENSG00000066855.15	535.449	0.232764	0.104536	2.22665	0.0259709	0.0666291	ENSG00000066855	9650	MTFR1
ENSG00000066923.17	44.751	0.467042	0.21701	2.15217	0.0313838	0.0781803	ENSG00000066923	10734	STAG3
ENSG00000066926.10	945.245	-0.406995	0.0851476	-4.77987	1.75406e-06	1.12994e-05	ENSG00000066926	2235	FECH
ENSG00000066933.15	3602.19	-0.391532	0.0622132	-6.29338	3.1062e-10	3.42024e-09	ENSG00000066933	4649	MYO9A
ENSG00000067048.16	1850.96	0.0852068	0.195733	0.435321	0.66333	0.789128	ENSG00000067048	8653	DDX3Y
ENSG00000067057.16	2666.3	-1.13864	0.14864	-7.66043	1.85308e-14	3.35931e-13	ENSG00000067057	5214	PFKP
ENSG00000067064.10	6136.93	-0.582518	0.147839	-3.94023	8.14033e-05	0.000393588	ENSG00000067064	3422	IDI1
ENSG00000067066.16	19.9013	2.00204	0.476986	4.19726	2.70158e-05	0.000142058	ENSG00000067066	6672	SP100
ENSG00000067082.14	3023.92	-0.0987385	0.120796	-0.8174	0.4137	0.582836	ENSG00000067082	1316	KLF6
ENSG00000067113.16	582.538	0.140438	0.0812716	1.72801	0.0839867	0.175957	ENSG00000067113	8611	PLPP1
ENSG00000067141.16	13104.3	0.351354	0.098769	3.55733	0.000374642	0.00157475	ENSG00000067141	4756	NEO1
ENSG00000067167.7	2385.59	1.1047	0.0827124	13.3559	1.09432e-40	2.02847e-38	ENSG00000067167	23471	TRAM1
ENSG00000067177.14	198.883	-0.107424	0.138193	-0.777347	0.436954	0.605253	ENSG00000067177	5255	PHKA1
ENSG00000067182.7	1012.35	0.929649	0.105687	8.79622	1.41499e-18	4.03728e-17	ENSG00000067182	7132	TNFRSF1A
ENSG00000067191.15	2846.44	-0.703804	0.0899897	-7.82094	5.24316e-15	1.00933e-13	ENSG00000067191	782	CACNB1
ENSG00000067208.14	1242.04	0.677249	0.116503	5.81313	6.13138e-09	5.70402e-08	ENSG00000067208	7813	EVI5
ENSG00000067221.13	1866.62	-0.80016	0.0972218	-8.23026	1.86811e-16	4.23046e-15	ENSG00000067221	9399	STOML1
ENSG00000067225.17	22129.5	-0.0204544	0.0709187	-0.28842	0.773025	0.863166	ENSG00000067225	5315	PKM
ENSG00000067248.9	1831.14	-0.121355	0.0783961	-1.54797	0.121629	0.23658	ENSG00000067248	54505	DHX29
ENSG00000067334.13	1479.63	-0.0640816	0.114592	-0.559217	0.576014	0.722782	ENSG00000067334	30836	DNTTIP2
ENSG00000067365.14	1051.15	0.127552	0.0631776	2.01894	0.0434931	0.102757	ENSG00000067365	79091	METTL22
ENSG00000067369.13	16768	-0.164577	0.053238	-3.09134	0.00199257	0.00705173	ENSG00000067369	7158	TP53BP1
ENSG00000067445.20	12852.7	-0.175867	0.0597634	-2.94273	0.00325337	0.0109121	ENSG00000067445	7216	TRO
ENSG00000067533.5	749.096	-0.0251441	0.0929973	-0.270374	0.786872	0.872709	ENSG00000067533	51018	RRP15
ENSG00000067560.10	8772.68	0.419942	0.0707063	5.93925	2.86325e-09	2.78079e-08	ENSG00000067560	387	RHOA
ENSG00000067596.10	2854.34	0.202762	0.072601	2.79282	0.00522507	0.016659	ENSG00000067596	1659
ENSG00000067601.7	190.208	-0.535533	0.131998	-4.05711	4.9683e-05	0.000249127	ENSG00000067601	5382	PMS2P4
ENSG00000067606.15	2620.23	-0.511397	0.0785261	-6.51245	7.39351e-11	8.82115e-10	ENSG00000067606	5590	PRKCZ
ENSG00000067646.11	328.06	-0.0876491	0.385389	-0.22743	0.820089	0.893285	ENSG00000067646	7544	ZFY
ENSG00000067704.9	2879.68	-0.0673408	0.0627428	-1.07328	0.283144	0.447574	ENSG00000067704	55699	IARS2
ENSG00000067715.13	12476	-1.1687	0.0949184	-12.3126	7.74454e-35	9.26367e-33	ENSG00000067715	6857	SYT1
ENSG00000067798.13	3196.03	-0.580786	0.101075	-5.74609	9.1329e-09	8.28622e-08	ENSG00000067798	89795	NAV3
ENSG00000067829.18	2010.39	-0.342913	0.0438333	-7.82312	5.15301e-15	9.92655e-14	ENSG00000067829	3421	IDH3G
ENSG00000067836.12	1892.42	-0.470484	0.0837437	-5.61814	1.93022e-08	1.67318e-07	ENSG00000067836	79641	ROGDI
ENSG00000067840.12	13298.6	-0.176998	0.0952543	-1.85817	0.0631451	0.139597	ENSG00000067840	57595	PDZD4
ENSG00000067842.17	1070.9	-1.33168	0.153183	-8.69345	3.51597e-18	9.58247e-17	ENSG00000067842	492	ATP2B3
ENSG00000067900.6	1607.14	0.183582	0.0941267	1.95037	0.0511317	0.117348	ENSG00000067900	6093	ROCK1
ENSG00000067955.13	827.286	0.287478	0.082164	3.49883	0.000467303	0.00192124	ENSG00000067955	865	CBFB
ENSG00000067992.12	208.874	0.496196	0.119966	4.13614	3.53194e-05	0.000182094	ENSG00000067992	5165	PDK3
ENSG00000068001.13	1597.49	0.426981	0.0877784	4.86431	1.14857e-06	7.63076e-06	ENSG00000068001	8692	HYAL2
ENSG00000068024.16	2420.54	-0.0211183	0.103792	-0.203468	0.838769	0.905545	ENSG00000068024	9759	HDAC4
ENSG00000068028.17	809.74	-0.0960355	0.0882924	-1.0877	0.276729	0.440018	ENSG00000068028	11186	RASSF1
ENSG00000068078.17	3141.26	0.169074	0.195112	0.866552	0.386188	0.556146	ENSG00000068078	2261	FGFR3
ENSG00000068079.7	19.6867	0.37135	0.366544	1.01311	0.311006	0.478808	ENSG00000068079	3430	IFI35
ENSG00000068097.14	1396.45	0.158804	0.069985	2.26912	0.023261	0.0607799	ENSG00000068097	63897	HEATR6
ENSG00000068120.14	1642.81	0.108493	0.0717973	1.51111	0.130762	0.250275	ENSG00000068120	80347	COASY
ENSG00000068137.14	741.856	0.371461	0.153576	2.41874	0.0155745	0.0431913	ENSG00000068137	79990	PLEKHH3
ENSG00000068305.17	2085.72	-0.300902	0.0850638	-3.53737	0.000404131	0.00168579	ENSG00000068305	4205	MEF2A
ENSG00000068308.13	2962.73	-0.0182174	0.0580329	-0.313916	0.753585	0.849985	ENSG00000068308	55593	OTUD5
ENSG00000068323.16	2666.85	-0.0233268	0.0564105	-0.413518	0.679227	0.800278	ENSG00000068323	7030	TFE3
ENSG00000068354.15	1079.14	-0.352821	0.0741738	-4.75667	1.96808e-06	1.25711e-05	ENSG00000068354	4943	TBC1D25
ENSG00000068366.19	5054.99	-0.856782	0.100196	-8.55107	1.21952e-17	3.10312e-16	ENSG00000068366	2182	ACSL4
ENSG00000068383.18	1633.22	-0.0561153	0.0705835	-0.795019	0.426602	0.595244	ENSG00000068383	3632	INPP5A
ENSG00000068394.10	993.367	-0.0418372	0.056812	-0.736414	0.461479	0.628432	ENSG00000068394	27238	GPKOW
ENSG00000068400.13	4578.85	-0.195364	0.064682	-3.02037	0.00252465	0.00870473	ENSG00000068400	56850	GRIPAP1
ENSG00000068438.14	1431.83	-0.132815	0.0567168	-2.34173	0.0191948	0.0516054	ENSG00000068438	24140	FTSJ1
ENSG00000068489.12	631.475	0.216226	0.139018	1.55538	0.119855	0.233813	ENSG00000068489	55771	PRR11
ENSG00000068615.16	8946.41	-0.928449	0.129446	-7.17246	7.36593e-13	1.1254e-11	ENSG00000068615	65055	REEP1
ENSG00000068650.18	2427.24	-0.262633	0.15077	-1.74195	0.0815174	0.171826	ENSG00000068650	23250	ATP11A
ENSG00000068654.15	4590.73	-0.200629	0.0529908	-3.7861	0.000153027	0.000697922	ENSG00000068654	25885	POLR1A
ENSG00000068697.6	3585.1	0.664427	0.0964745	6.88707	5.69527e-12	7.79895e-11	ENSG00000068697	9741	LAPTM4A
ENSG00000068724.15	1022.59	0.00819212	0.0934816	0.0876334	0.930168	0.962437	ENSG00000068724	57217	TTC7A
ENSG00000068745.14	6262.72	0.0710627	0.0702169	1.01204	0.311517	0.479296	ENSG00000068745	51447	IP6K2
ENSG00000068781.20	6.32438	2.75321	0.747949	3.68101	0.000232309	0.00101806	ENSG00000068781	286749	STON1-GTF2A1L
ENSG00000068784.12	740.225	0.36257	0.0916611	3.95555	7.63575e-05	0.000371179	ENSG00000068784	55133	SRBD1
ENSG00000068796.16	4416.98	-0.349151	0.0641802	-5.44016	5.32318e-08	4.30997e-07	ENSG00000068796	3796	KIF2A
ENSG00000068831.18	473.185	-0.857881	0.188022	-4.56266	5.05095e-06	3.02409e-05	ENSG00000068831	10235	RASGRP2
ENSG00000068878.14	2703.92	0.0256795	0.102281	0.251069	0.801761	0.881849	ENSG00000068878	23198	PSME4
ENSG00000068885.14	907.423	0.315565	0.0902701	3.49578	0.00047267	0.00194046	ENSG00000068885	57560	IFT80
ENSG00000068903.19	4371.43	-0.259988	0.077902	-3.33737	0.000845746	0.00328373	ENSG00000068903	22933	SIRT2
ENSG00000068912.13	1923.51	0.0195321	0.0793231	0.246235	0.8055	0.884197	ENSG00000068912	27248	ERLEC1
ENSG00000068971.13	3367.5	-0.602729	0.107263	-5.61918	1.91867e-08	1.66398e-07	ENSG00000068971	5526	PPP2R5B
ENSG00000068976.13	122.676	3.30209	0.339729	9.71976	2.48377e-22	1.033e-20	ENSG00000068976	5837	PYGM
ENSG00000068985.4	0	NA	NA	NA	NA	NA	ENSG00000068985	8712	PAGE1
ENSG00000069011.15	3.33785	2.47352	0.798832	3.09642	0.00195872	0.00694772	ENSG00000069011	5307	PITX1
ENSG00000069018.17	17.3041	-0.527783	0.527712	-1.00014	0.317245	0.485521	ENSG00000069018	57113	TRPC7
ENSG00000069020.18	3499.94	-0.413134	0.103549	-3.98974	6.6147e-05	0.000324702	ENSG00000069020	375449	MAST4
ENSG00000069122.18	40.6917	1.55655	0.417727	3.72623	0.000194366	0.000866843	ENSG00000069122	221395	ADGRF5
ENSG00000069188.16	4552.84	0.814607	0.124684	6.53336	6.43117e-11	7.7423e-10	ENSG00000069188	54549	SDK2
ENSG00000069206.15	0.220081	-0.199966	4.17767	-0.0478655	0.961823	NA	ENSG00000069206	8756	ADAM7
ENSG00000069248.11	3421.44	0.0187816	0.0607494	0.309164	0.757197	0.852177	ENSG00000069248	55746	NUP133
ENSG00000069275.12	18438.3	0.0254587	0.0882397	0.288518	0.77295	0.863166	ENSG00000069275	64710	NUCKS1
ENSG00000069329.15	6900.81	0.0289508	0.0543038	0.533126	0.593946	0.737035	ENSG00000069329	55737	VPS35
ENSG00000069345.11	2901.06	-0.0357623	0.0677739	-0.527671	0.597727	0.740039	ENSG00000069345	10294	DNAJA2
ENSG00000069399.12	29.8542	-0.111658	0.27114	-0.411808	0.68048	0.80096	ENSG00000069399	602	BCL3
ENSG00000069424.14	1139.16	-0.361863	0.0795722	-4.54761	5.42595e-06	3.23133e-05	ENSG00000069424	8514	KCNAB2
ENSG00000069431.10	373.104	0.722296	0.208677	3.46131	0.00053755	0.00218357	ENSG00000069431	10060	ABCC9
ENSG00000069482.6	1.84548	-1.63788	1.0866	-1.50734	0.131723	0.251753	ENSG00000069482	51083	GAL
ENSG00000069493.14	288.993	-0.346327	0.117823	-2.93937	0.00328875	0.0110176	ENSG00000069493	29121	CLEC2D
ENSG00000069509.5	824.439	0.062319	0.0894563	0.696642	0.486027	0.649134	ENSG00000069509	139341	FUNDC1
ENSG00000069535.13	102.88	-1.07401	0.246373	-4.3593	1.3048e-05	7.26361e-05	ENSG00000069535	4129	MAOB
ENSG00000069667.15	1815.84	-0.412208	0.109969	-3.74841	0.000177962	0.000799799	ENSG00000069667	6095	RORA
ENSG00000069696.6	33.6093	0.268035	0.282642	0.948317	0.342968	0.512378	ENSG00000069696	1815	DRD4
ENSG00000069702.10	281.681	1.27408	0.211351	6.02825	1.6574e-09	1.66215e-08	ENSG00000069702	7049	TGFBR3
ENSG00000069712.10	1149.79	-1.16271	0.163568	-7.10843	1.17368e-12	1.75113e-11	ENSG00000069712	NA	NA
ENSG00000069764.9	0.400474	-0.33813	2.57385	-0.131371	0.895481	NA	ENSG00000069764	8399	PLA2G10
ENSG00000069812.11	203.246	-1.2463	0.174351	-7.14825	8.78931e-13	1.32765e-11	ENSG00000069812	54626	HES2
ENSG00000069849.10	4053.29	-0.265897	0.109217	-2.43457	0.0149096	0.0415822	ENSG00000069849	483	ATP1B3
ENSG00000069869.15	173.06	-0.0237646	0.150057	-0.158371	0.874165	0.927823	ENSG00000069869	4734	NEDD4
ENSG00000069943.9	256.964	-0.203384	0.104145	-1.95289	0.050833	0.116758	ENSG00000069943	9488	PIGB
ENSG00000069956.11	4904.3	0.0440693	0.0866212	0.508759	0.610921	0.750052	ENSG00000069956	5597	MAPK6
ENSG00000069966.18	2765.23	-0.665383	0.0860627	-7.73138	1.06389e-14	1.98523e-13	ENSG00000069966	10681	GNB5
ENSG00000069974.15	128.669	0.552206	0.135032	4.08944	4.32418e-05	0.000219622	ENSG00000069974	5873	RAB27A
ENSG00000069998.12	1489.7	0.283358	0.0556007	5.09631	3.46336e-07	2.48308e-06	ENSG00000069998	27440	HDHD5
ENSG00000070010.18	1735.14	0.0988732	0.0770784	1.28276	0.199576	0.346276	ENSG00000070010	7353	UFD1
ENSG00000070018.8	3845.97	0.279888	0.0896795	3.12099	0.00180247	0.00646393	ENSG00000070018	4040	LRP6
ENSG00000070019.4	1.13171	0.619022	1.30866	0.473019	0.636199	0.769543	ENSG00000070019	2984	GUCY2C
ENSG00000070031.3	0.404328	2.11165	3.01647	0.700041	0.483902	NA	ENSG00000070031	6343	SCT
ENSG00000070047.11	1850.24	0.14703	0.144553	1.01713	0.30909	0.476899	ENSG00000070047	57661	PHRF1
ENSG00000070061.14	5533.04	-0.365574	0.0464074	-7.87749	3.34013e-15	6.56532e-14	ENSG00000070061	8518	ELP1
ENSG00000070081.15	1801	0.133154	0.0851294	1.56414	0.117785	0.230707	ENSG00000070081	4925	NUCB2
ENSG00000070087.13	15834.4	0.180099	0.0655367	2.74806	0.00599495	0.018782	ENSG00000070087	5217	PFN2
ENSG00000070159.13	191.763	0.781231	0.156455	4.99334	5.9344e-07	4.11658e-06	ENSG00000070159	5774	PTPN3
ENSG00000070182.17	863.29	-1.35506	0.216409	-6.26156	3.81153e-10	4.13828e-09	ENSG00000070182	6710	SPTB
ENSG00000070190.12	4.23875	-1.46125	0.894579	-1.63345	0.102374	0.206567	ENSG00000070190	27071	DAPP1
ENSG00000070193.4	221.937	-1.16057	0.316895	-3.66233	0.000249935	0.00108882	ENSG00000070193	2255	FGF10
ENSG00000070214.15	1829.89	0.978009	0.1194	8.19104	2.58969e-16	5.78034e-15	ENSG00000070214	23446	SLC44A1
ENSG00000070269.13	1150.38	0.328878	0.061324	5.36296	8.18701e-08	6.42789e-07	ENSG00000070269	54916	TMEM260
ENSG00000070366.13	3765.91	0.186192	0.0775156	2.402	0.0163058	0.0448982	ENSG00000070366	23293	SMG6
ENSG00000070367.15	5334.28	0.21686	0.0612028	3.54331	0.000395139	0.00165147	ENSG00000070367	10640	EXOC5
ENSG00000070371.15	863.372	-0.197349	0.0796192	-2.47866	0.0131877	0.0373532	ENSG00000070371	8218	CLTCL1
ENSG00000070388.11	12.7463	-0.156171	0.407087	-0.383631	0.701252	0.815118	ENSG00000070388	27006	FGF22
ENSG00000070404.9	243.311	-0.165883	0.124664	-1.33064	0.183307	0.324788	ENSG00000070404	10272	FSTL3
ENSG00000070413.18	7467.02	-0.109082	0.0962968	-1.13277	0.257312	0.41805	ENSG00000070413	9993	DGCR2
ENSG00000070423.17	774.097	0.199047	0.207066	0.961272	0.336416	0.505844	ENSG00000070423	55658
ENSG00000070444.14	2388.8	-0.0645426	0.0889344	-0.725733	0.468003	0.634046	ENSG00000070444	4335	MNT
ENSG00000070476.14	1834.68	0.328019	0.0744111	4.4082	1.04233e-05	5.89155e-05	ENSG00000070476	79364	ZXDC
ENSG00000070495.14	2575.76	-0.778764	0.104282	-7.46786	8.15108e-14	1.38946e-12	ENSG00000070495	23210	JMJD6
ENSG00000070501.11	1470.44	-0.23576	0.0837662	-2.8145	0.00488532	0.0156794	ENSG00000070501	5423	POLB
ENSG00000070526.14	2.45753	3.85094	1.15431	3.33614	0.000849516	0.00329746	ENSG00000070526	55808	ST6GALNAC1
ENSG00000070540.12	323.568	0.532884	0.121006	4.40379	1.06376e-05	6.00173e-05	ENSG00000070540	55062	WIPI1
ENSG00000070601.9	63.2142	-0.252767	0.263203	-0.960349	0.33688	0.506269	ENSG00000070601	22844	FRMPD1
ENSG00000070610.14	4434.89	-0.114945	0.055652	-2.06543	0.0388826	0.0937111	ENSG00000070610	57704	GBA2
ENSG00000070614.14	8531.74	-0.0107272	0.0650733	-0.164848	0.869064	0.924838	ENSG00000070614	3340	NDST1
ENSG00000070669.16	4866.17	0.174683	0.125789	1.3887	0.164925	0.299892	ENSG00000070669	440	ASNS
ENSG00000070718.11	2974.16	-0.156112	0.0597719	-2.6118	0.00900672	0.0268475	ENSG00000070718	10947	AP3M2
ENSG00000070729.13	776.867	-2.2138	0.183471	-12.0662	1.59343e-33	1.75591e-31	ENSG00000070729	1258	CNGB1
ENSG00000070731.9	3.51605	0.906336	0.884417	1.02478	0.305465	0.472766	ENSG00000070731	10610	ST6GALNAC2
ENSG00000070748.17	17.4546	-2.12328	0.381844	-5.5606	2.68853e-08	2.29147e-07	ENSG00000070748	1103	CHAT
ENSG00000070756.13	11580.8	0.223345	0.071205	3.13665	0.00170889	0.00615834	ENSG00000070756	26986	PABPC1
ENSG00000070759.16	38.2412	0.508499	0.26149	1.94462	0.0518201	0.118694	ENSG00000070759	10420	TESK2
ENSG00000070761.7	1933.61	-0.122537	0.0829609	-1.47705	0.139662	0.263614	ENSG00000070761	29105	CFAP20
ENSG00000070770.8	2317.12	0.139798	0.0609439	2.29388	0.0217975	0.0574666	ENSG00000070770	1459	CSNK2A2
ENSG00000070778.12	1435.95	0.605258	0.0838164	7.22124	5.15172e-13	8.07371e-12	ENSG00000070778	11099
ENSG00000070785.16	770.68	-0.170599	0.0809448	-2.1076	0.0350657	0.0858996	ENSG00000070785	8891	EIF2B3
ENSG00000070808.15	1792.17	-1.55094	0.131399	-11.8033	3.75273e-32	3.6599e-30	ENSG00000070808	815	CAMK2A
ENSG00000070814.17	2665.36	-0.107621	0.0762756	-1.41095	0.158259	0.291119	ENSG00000070814	6949	TCOF1
ENSG00000070831.15	12244.6	-0.186798	0.0822134	-2.27211	0.0230796	0.0603963	ENSG00000070831	998	CDC42
ENSG00000070882.12	776.161	-0.0986562	0.147659	-0.668135	0.504047	0.664639	ENSG00000070882	26031	OSBPL3
ENSG00000070886.10	431.481	-0.107241	0.218655	-0.490459	0.623809	0.760206	ENSG00000070886	2046	EPHA8
ENSG00000070915.9	3.70404	-0.602992	0.749914	-0.804082	0.421349	0.590417	ENSG00000070915	6559	SLC12A3
ENSG00000070950.9	661.85	-0.423763	0.112887	-3.75388	0.000174119	0.000783913	ENSG00000070950	56852	RAD18
ENSG00000070961.14	5495.19	-0.0202567	0.0763816	-0.265204	0.790852	0.874931	ENSG00000070961	490	ATP2B1
ENSG00000070985.13	0.346105	1.06482	3.06147	0.347814	0.72798	NA	ENSG00000070985	29850	TRPM5
ENSG00000071051.13	2329.71	-0.00701722	0.0973218	-0.0721033	0.94252	0.969423	ENSG00000071051	8440	NCK2
ENSG00000071054.15	17830.4	0.0825485	0.0727755	1.13429	0.256673	0.417431	ENSG00000071054	9448	MAP4K4
ENSG00000071073.12	2150.77	-1.01378	0.113404	-8.93955	3.90757e-19	1.19205e-17	ENSG00000071073	11320	MGAT4A
ENSG00000071082.10	10457.3	0.208914	0.14072	1.4846	0.137649	0.260711	ENSG00000071082	6160	RPL31
ENSG00000071127.16	6958.37	-0.0763237	0.084916	-0.898815	0.368751	0.538636	ENSG00000071127	9948	WDR1
ENSG00000071189.21	2710.44	0.100401	0.0712127	1.40988	0.158575	0.29151	ENSG00000071189	23161	SNX13
ENSG00000071203.9	0	NA	NA	NA	NA	NA	ENSG00000071203	54860	MS4A12
ENSG00000071205.11	131.404	-0.000324636	0.20383	-0.00159268	0.998729	0.999735	ENSG00000071205	79658	ARHGAP10
ENSG00000071242.11	4109.05	-0.0489305	0.0641246	-0.763054	0.445431	0.612991	ENSG00000071242	6196	RPS6KA2
ENSG00000071243.15	813.101	-0.109375	0.127812	-0.855749	0.392137	0.561859	ENSG00000071243	54556	ING3
ENSG00000071246.10	4414.9	0.0954025	0.089472	1.06628	0.286296	0.45085	ENSG00000071246	22846	VASH1
ENSG00000071282.11	189.042	0.340054	0.137982	2.46449	0.013721	0.0387031	ENSG00000071282	29995	LMCD1
ENSG00000071462.11	1673.57	0.132045	0.0744265	1.77417	0.0760353	0.162485	ENSG00000071462	114049	BUD23
ENSG00000071537.13	5215.3	-0.158241	0.0627995	-2.51977	0.0117431	0.0337289	ENSG00000071537	6400	SEL1L
ENSG00000071539.13	294.517	0.313417	0.151014	2.07542	0.0379475	0.0918064	ENSG00000071539	9319	TRIP13
ENSG00000071553.16	9463.35	-0.221753	0.074532	-2.97527	0.00292727	0.00993624	ENSG00000071553	537	ATP6AP1
ENSG00000071564.14	4004.04	0.671934	0.132699	5.06361	4.1139e-07	2.91366e-06	ENSG00000071564	6929	TCF3
ENSG00000071575.11	14915	-0.532518	0.0790945	-6.73268	1.66567e-11	2.1465e-10	ENSG00000071575	28951	TRIB2
ENSG00000071626.16	2150.01	0.282085	0.101185	2.78782	0.00530637	0.0168759	ENSG00000071626	26528	DAZAP1
ENSG00000071655.17	3925.51	0.132337	0.144859	0.913555	0.360951	0.530927	ENSG00000071655	53615
ENSG00000071677.1	0.121054	0	4.18129	0	1	NA	ENSG00000071677	51052	PRLH
ENSG00000071794.15	3953.07	0.0668424	0.0498862	1.3399	0.180279	0.320707	ENSG00000071794	6596	HLTF
ENSG00000071859.14	1832.73	0.151425	0.0675636	2.24121	0.0250122	0.064573	ENSG00000071859	9130	FAM50A
ENSG00000071889.16	1126.08	0.154264	0.102307	1.50785	0.131593	0.25159	ENSG00000071889	60343	FAM3A
ENSG00000071894.14	4023.38	0.174847	0.0888979	1.96684	0.0492022	0.113596	ENSG00000071894	29894	CPSF1
ENSG00000071909.18	23.4166	-0.956313	0.328778	-2.90869	0.00362949	0.0120253	ENSG00000071909	140469	MYO3B
ENSG00000071967.11	588.967	2.2461	0.180125	12.4697	1.09282e-35	1.35947e-33	ENSG00000071967	79901	CYBRD1
ENSG00000071991.8	102.918	-0.85768	0.773991	-1.10813	0.267807	0.430272	ENSG00000071991	28513	CDH19
ENSG00000071994.10	1657.08	0.0228103	0.0865657	0.263503	0.792163	0.875766	ENSG00000071994	5134	PDCD2
ENSG00000072041.16	1966.99	-0.0622703	0.106018	-0.587356	0.556965	0.707594	ENSG00000072041	55117	SLC6A15
ENSG00000072042.12	4056.71	0.0222359	0.0751572	0.295859	0.767338	0.859493	ENSG00000072042	51109	RDH11
ENSG00000072062.13	4463.27	-0.499811	0.0563113	-8.87586	6.93964e-19	2.04034e-17	ENSG00000072062	5566	PRKACA
ENSG00000072071.16	15927.2	-0.524521	0.0898953	-5.8348	5.38543e-09	5.04541e-08	ENSG00000072071	22859	ADGRL1
ENSG00000072080.10	0.20049	-0.72485	4.18129	-0.173355	0.862372	NA	ENSG00000072080	6694	SPP2
ENSG00000072110.13	2286.84	0.730606	0.115985	6.29917	2.99253e-10	3.30679e-09	ENSG00000072110	87	ACTN1
ENSG00000072121.15	2633.97	-0.160304	0.092451	-1.73394	0.0829287	0.174223	ENSG00000072121	23503	ZFYVE26
ENSG00000072133.10	1809.23	-0.649207	0.0921052	-7.04854	1.80806e-12	2.64132e-11	ENSG00000072133	27330	RPS6KA6
ENSG00000072134.15	3416.49	-0.127575	0.0994741	-1.28249	0.19967	0.346396	ENSG00000072134	22905	EPN2
ENSG00000072135.12	596.269	-0.307919	0.0905151	-3.40185	0.000669318	0.00266376	ENSG00000072135	26469	PTPN18
ENSG00000072163.18	108.415	2.0259	0.213878	9.47224	2.73916e-21	1.04029e-19	ENSG00000072163	55679	LIMS2
ENSG00000072182.12	541.93	0.592279	0.17658	3.35416	0.000796054	0.00310978	ENSG00000072182	55515	ASIC4
ENSG00000072195.14	3229.91	0.409471	0.093255	4.39088	1.12895e-05	6.34779e-05	ENSG00000072195	10290	SPEG
ENSG00000072201.13	465.579	-2.21834	0.181105	-12.2489	1.70366e-34	1.97865e-32	ENSG00000072201	84708	LNX1
ENSG00000072210.18	2324.75	-0.0770084	0.0668685	-1.15164	0.249469	0.408552	ENSG00000072210	224	ALDH3A2
ENSG00000072274.12	2647.49	0.698964	0.187835	3.72117	0.000198305	0.000882863	ENSG00000072274	7037	TFRC
ENSG00000072310.16	1584.54	0.0805696	0.122492	0.657753	0.510697	0.670139	ENSG00000072310	6720	SREBF1
ENSG00000072315.3	111.668	-1.23628	0.63053	-1.9607	0.0499139	0.114977	ENSG00000072315	7224	TRPC5
ENSG00000072364.12	10715.2	-0.0506524	0.0445254	-1.13761	0.255285	0.415673	ENSG00000072364	27125	AFF4
ENSG00000072401.14	1606.75	-0.0181519	0.0894489	-0.20293	0.839189	0.905684	ENSG00000072401	7321	UBE2D1
ENSG00000072415.8	1462.97	0.40268	0.112047	3.59385	0.000325825	0.00138663	ENSG00000072415	64398	MPP5
ENSG00000072422.16	1352.57	0.145837	0.0883039	1.65153	0.0986297	0.200395	ENSG00000072422	9886	RHOBTB1
ENSG00000072501.17	7777.03	0.127992	0.083884	1.52582	0.127055	0.244804	ENSG00000072501	8243	SMC1A
ENSG00000072506.12	1604.46	0.164605	0.0729874	2.25525	0.0241175	0.0626496	ENSG00000072506	3028	HSD17B10
ENSG00000072518.20	2214.53	-0.00488456	0.0859042	-0.0568606	0.954656	0.975889	ENSG00000072518	2011	MARK2
ENSG00000072571.19	231.236	0.558664	0.154866	3.6074	0.000309281	0.00132306	ENSG00000072571	3161	HMMR
ENSG00000072609.17	1946.41	-0.188379	0.0935404	-2.01388	0.0440225	0.103781	ENSG00000072609	55743	CHFR
ENSG00000072657.8	197.491	-1.10837	0.173074	-6.40405	1.51313e-10	1.74075e-09	ENSG00000072657	29953	TRHDE
ENSG00000072682.18	357.043	0.239167	0.121041	1.97592	0.0481643	0.111757	ENSG00000072682	8974	P4HA2
ENSG00000072694.18	0.0944353	0.422219	4.18074	0.100991	0.919557	NA	ENSG00000072694	2213	FCGR2B
ENSG00000072736.18	947.993	0.570833	0.0880147	6.48565	8.83478e-11	1.04296e-09	ENSG00000072736	4775	NFATC3
ENSG00000072756.16	863.608	-0.141258	0.07717	-1.83048	0.067178	0.146807	ENSG00000072756	51095	TRNT1
ENSG00000072778.19	3482.51	0.838048	0.136524	6.13849	8.33115e-10	8.66551e-09	ENSG00000072778	37	ACADVL
ENSG00000072786.12	563.89	1.13739	0.151297	7.51759	5.57939e-14	9.65186e-13	ENSG00000072786	6793	STK10
ENSG00000072803.17	6140.01	-0.000915429	0.0530609	-0.0172524	0.986235	0.993369	ENSG00000072803	23291	FBXW11
ENSG00000072818.11	38.5089	0.630086	0.23654	2.66377	0.00772709	0.0235088	ENSG00000072818	9744	ACAP1
ENSG00000072832.14	42544	-0.501057	0.049973	-10.0266	1.1651e-23	5.44425e-22	ENSG00000072832	1400	CRMP1
ENSG00000072840.12	752.956	1.06788	0.160841	6.63934	3.15096e-11	3.93905e-10	ENSG00000072840	2121	EVC
ENSG00000072849.10	1736	0.101081	0.0725671	1.39293	0.163642	0.298277	ENSG00000072849	51009	DERL2
ENSG00000072858.10	108.183	-0.299623	0.395025	-0.758492	0.448157	0.615591	ENSG00000072858	54847	SIDT1
ENSG00000072864.12	462.818	0.739097	0.168819	4.37805	1.19745e-05	6.71136e-05	ENSG00000072864	54820	NDE1
ENSG00000072952.18	839.43	0.553365	0.160708	3.4433	0.000574656	0.00232068	ENSG00000072952	10335	MRVI1
ENSG00000072954.6	708.328	-0.360994	0.0845897	-4.26759	1.97595e-05	0.000106543	ENSG00000072954	79041	TMEM38A
ENSG00000072958.8	4606.7	-0.223446	0.0590486	-3.7841	0.000154266	0.000702786	ENSG00000072958	8907	AP1M1
ENSG00000073008.14	1367.21	-0.42886	0.0883969	-4.85153	1.22511e-06	8.10851e-06	ENSG00000073008	5817	PVR
ENSG00000073050.11	1677.92	-0.0290923	0.0649659	-0.447808	0.654291	0.783091	ENSG00000073050	7515	XRCC1
ENSG00000073060.15	963.816	-0.320227	0.0797254	-4.01662	5.90388e-05	0.000292322	ENSG00000073060	949	SCARB1
ENSG00000073067.13	1.53472	0.0414811	1.09769	0.0377895	0.969856	0.984845	ENSG00000073067	54905	CYP2W1
ENSG00000073111.13	1891.76	0.477345	0.180218	2.64872	0.00807981	0.0244702	ENSG00000073111	4171	MCM2
ENSG00000073146.15	17.5793	0.873138	0.39464	2.21249	0.0269328	0.0686815	ENSG00000073146	54456	MOV10L1
ENSG00000073150.13	293.751	-0.929893	0.215928	-4.3065	1.6586e-05	9.07535e-05	ENSG00000073150	56666	PANX2
ENSG00000073169.13	898.285	-0.0735441	0.139351	-0.52776	0.597666	0.740039	ENSG00000073169	83642	SELENOO
ENSG00000073282.12	8.10403	-0.779938	0.517593	-1.50685	0.131848	0.251941	ENSG00000073282	8626	TP63
ENSG00000073331.17	141.801	0.93608	0.159331	5.87508	4.22645e-09	4.02238e-08	ENSG00000073331	80216	ALPK1
ENSG00000073350.13	11.7333	0.956255	0.523172	1.8278	0.0675796	0.147524	ENSG00000073350	3993	LLGL2
ENSG00000073417.14	857.033	0.028675	0.110979	0.258382	0.796112	0.878259	ENSG00000073417	5151	PDE8A
ENSG00000073464.11	3444.27	-0.67133	0.0893047	-7.5173	5.59173e-14	9.66723e-13	ENSG00000073464	1183	CLCN4
ENSG00000073536.17	1520.64	-0.215442	0.0661927	-3.25477	0.00113483	0.00426936	ENSG00000073536	54475	NLE1
ENSG00000073578.16	2813.25	-0.0121527	0.0522569	-0.232558	0.816105	0.890904	ENSG00000073578	6389	SDHA
ENSG00000073584.18	4168.95	0.369987	0.0923523	4.00625	6.16891e-05	0.0003041	ENSG00000073584	6605	SMARCE1
ENSG00000073598.5	0.757801	0.109267	2.04927	0.0533203	0.957477	NA	ENSG00000073598	54752	FNDC8
ENSG00000073605.18	729.5	-0.076411	0.0839811	-0.909859	0.362897	0.532449	ENSG00000073605	55876	GSDMB
ENSG00000073614.11	3281.2	0.382365	0.0688917	5.55023	2.85297e-08	2.41984e-07	ENSG00000073614	5927	KDM5A
ENSG00000073670.13	762.809	-1.15867	0.140627	-8.23929	1.73237e-16	3.93262e-15	ENSG00000073670	4185	ADAM11
ENSG00000073711.10	3280.69	-0.0350332	0.0637344	-0.549675	0.582543	0.727886	ENSG00000073711	5523	PPP2R3A
ENSG00000073712.13	2305.43	0.602005	0.112129	5.36887	7.92325e-08	6.23736e-07	ENSG00000073712	10979	FERMT2
ENSG00000073734.8	55.1238	-2.9534	0.323643	-9.12546	7.14317e-20	2.3522e-18	ENSG00000073734	8647	ABCB11
ENSG00000073737.16	0.631642	-0.995391	1.88036	-0.529361	0.596555	NA	ENSG00000073737	10170	DHRS9
ENSG00000073754.5	0	NA	NA	NA	NA	NA	ENSG00000073754	922	CD5L
ENSG00000073756.11	12.1543	-0.059663	0.481111	-0.124011	0.901307	0.945198	ENSG00000073756	5743	PTGS2
ENSG00000073792.15	2529.48	0.498766	0.0927972	5.3748	7.66697e-08	6.05356e-07	ENSG00000073792	10644	IGF2BP2
ENSG00000073803.13	1998.49	-0.0492302	0.0935118	-0.526459	0.598569	0.740768	ENSG00000073803	9175	MAP3K13
ENSG00000073849.14	1236.58	1.1038	0.112736	9.79102	1.23043e-22	5.24198e-21	ENSG00000073849	6480	ST6GAL1
ENSG00000073861.2	1.46968	1.29382	1.60115	0.808058	0.419057	0.588206	ENSG00000073861	30009	TBX21
ENSG00000073905.8	15.2054	-0.744422	0.361201	-2.06097	0.0393063	0.0946336	ENSG00000073905	NA	VDAC1P1
ENSG00000073910.19	6695.58	-1.04232	0.0881442	-11.8251	2.89482e-32	2.86311e-30	ENSG00000073910	10129	FRY
ENSG00000073921.17	7071.16	-0.201052	0.0576231	-3.48908	0.000484677	0.00198451	ENSG00000073921	8301	PICALM
ENSG00000073969.18	3904.32	-0.408198	0.0960613	-4.24935	2.1439e-05	0.000114825	ENSG00000073969	4905	NSF
ENSG00000074047.20	1188.95	-0.0270569	0.137761	-0.196405	0.844293	0.909089	ENSG00000074047	2736	GLI2
ENSG00000074054.17	9320.66	-0.143036	0.0589881	-2.42482	0.0153158	0.0425541	ENSG00000074054	23332	CLASP1
ENSG00000074071.13	1173.92	0.106798	0.134223	0.795681	0.426217	0.594855	ENSG00000074071	65993	MRPS34
ENSG00000074181.8	4323.64	0.836419	0.168391	4.96712	6.79549e-07	4.67221e-06	ENSG00000074181	4854	NOTCH3
ENSG00000074201.8	2519.03	0.344329	0.105407	3.26665	0.00108827	0.00411274	ENSG00000074201	1207	CLNS1A
ENSG00000074211.13	3036.98	-2.04322	0.30582	-6.68112	2.37131e-11	3.00602e-10	ENSG00000074211	5522	PPP2R2C
ENSG00000074219.13	1519.6	0.796953	0.189169	4.21293	2.52083e-05	0.000133178	ENSG00000074219	8463	TEAD2
ENSG00000074266.17	763.489	0.0294196	0.0758739	0.387743	0.698206	0.812962	ENSG00000074266	8726	EED
ENSG00000074276.10	38.5725	-0.904446	0.289808	-3.12084	0.00180335	0.00646562	ENSG00000074276	54825	CDHR2
ENSG00000074317.10	770.645	-1.07836	0.191908	-5.61915	1.91901e-08	1.66398e-07	ENSG00000074317	6620	SNCB
ENSG00000074319.12	2770.95	-0.0723321	0.0674977	-1.07162	0.283889	0.448247	ENSG00000074319	7251	TSG101
ENSG00000074356.16	3664.78	0.205222	0.0565297	3.63034	0.000283047	0.00122091	ENSG00000074356	55421	NCBP3
ENSG00000074370.17	24.0272	-1.87892	0.420282	-4.47062	7.79925e-06	4.51689e-05	ENSG00000074370	489	ATP2A3
ENSG00000074410.13	1689.23	-2.50346	0.192315	-13.0175	9.72902e-39	1.5385e-36	ENSG00000074410	771	CA12
ENSG00000074416.13	259.603	-0.959848	0.224423	-4.27696	1.89464e-05	0.000102554	ENSG00000074416	11343	MGLL
ENSG00000074527.11	328.888	-1.97578	0.170702	-11.5745	5.55251e-31	4.98124e-29	ENSG00000074527	59277	NTN4
ENSG00000074582.12	1093.41	-0.244039	0.0682683	-3.57471	0.000350617	0.00148177	ENSG00000074582	617	BCS1L
ENSG00000074590.13	2441.24	0.846129	0.0780441	10.8417	2.18407e-27	1.41183e-25	ENSG00000074590	9891	NUAK1
ENSG00000074603.18	1867.23	0.0958978	0.059356	1.61564	0.106173	0.212801	ENSG00000074603	54878	DPP8
ENSG00000074621.13	282.587	0.655546	0.124221	5.27724	1.31146e-07	9.99939e-07	ENSG00000074621	9187	SLC24A1
ENSG00000074657.13	9995.4	0.0824155	0.0638833	1.2901	0.197017	0.3429	ENSG00000074657	55205	ZNF532
ENSG00000074660.15	60.436	-0.503884	0.18055	-2.79082	0.00525744	0.016747	ENSG00000074660	8578	SCARF1
ENSG00000074695.5	2451.7	0.23855	0.0695714	3.42885	0.000606149	0.00243381	ENSG00000074695	3998	LMAN1
ENSG00000074696.12	9658.32	0.0339205	0.0513793	0.660197	0.509127	0.668722	ENSG00000074696	51495	HACD3
ENSG00000074706.13	54.8375	-0.913263	0.229829	-3.97366	7.0777e-05	0.000345431	ENSG00000074706	26034	IPCEF1
ENSG00000074755.14	4891.69	-0.107839	0.0643162	-1.6767	0.0936006	0.19213	ENSG00000074755	23140	ZZEF1
ENSG00000074771.3	0.426782	-1.1565	2.55054	-0.453434	0.650236	NA	ENSG00000074771	50508	NOX3
ENSG00000074800.13	25318.1	0.134158	0.0938361	1.42971	0.152801	0.283182	ENSG00000074800	2023	ENO1
ENSG00000074803.17	62.441	-0.132296	0.236134	-0.560256	0.575305	0.722292	ENSG00000074803	6557	SLC12A1
ENSG00000074842.7	1042.92	0.170959	0.0710309	2.40683	0.0160916	0.0443792	ENSG00000074842	56005	MYDGF
ENSG00000074855.10	2528.23	-0.199254	0.142815	-1.39519	0.162959	0.297399	ENSG00000074855	57719	ANO8
ENSG00000074935.13	1533.39	-0.199011	0.0709212	-2.80609	0.00501472	0.0160506	ENSG00000074935	51175	TUBE1
ENSG00000074964.16	2730.54	0.0139314	0.0917467	0.151846	0.879308	0.931244	ENSG00000074964	55160	ARHGEF10L
ENSG00000074966.10	6.17746	0.448052	0.701129	0.639043	0.522795	0.680638	ENSG00000074966	7294	TXK
ENSG00000075035.9	1265.67	1.49247	0.233105	6.40255	1.52806e-10	1.75648e-09	ENSG00000075035	9671	WSCD2
ENSG00000075043.17	12555.2	-0.517561	0.111781	-4.63013	3.65431e-06	2.2367e-05	ENSG00000075043	3785	KCNQ2
ENSG00000075073.14	1.23975	-0.357781	1.85529	-0.192844	0.847081	0.910935	ENSG00000075073	6865	TACR2
ENSG00000075089.9	1117.35	-0.025086	0.0845159	-0.29682	0.766604	0.858977	ENSG00000075089	64431	ACTR6
ENSG00000075131.9	207.722	0.164577	0.144886	1.13591	0.255994	0.416607	ENSG00000075131	54962	TIPIN
ENSG00000075142.13	2509.28	0.337395	0.0829724	4.06635	4.7756e-05	0.000240455	ENSG00000075142	6717	SRI
ENSG00000075151.19	9716.13	0.01029	0.0551123	0.186709	0.851889	0.914009	ENSG00000075151	8672	EIF4G3
ENSG00000075188.8	275.583	0.474513	0.141883	3.34439	0.000824643	0.00321079	ENSG00000075188	79023	NUP37
ENSG00000075213.10	1366.56	-0.972393	0.131417	-7.39928	1.36921e-13	2.27713e-12	ENSG00000075213	10371	SEMA3A
ENSG00000075218.18	474.523	0.697877	0.181891	3.83679	0.000124654	0.000578328	ENSG00000075218	51512	GTSE1
ENSG00000075223.13	2488.6	0.990867	0.158152	6.26528	3.72147e-10	4.04521e-09	ENSG00000075223	10512	SEMA3C
ENSG00000075234.16	695.328	0.239463	0.105445	2.27098	0.0231485	0.0605311	ENSG00000075234	55020	TTC38
ENSG00000075239.13	1684.72	-0.475081	0.115475	-4.11415	3.88612e-05	0.000198887	ENSG00000075239	38	ACAT1
ENSG00000075240.16	2094.86	0.27846	0.101759	2.73647	0.00621022	0.0193805	ENSG00000075240	23151	GRAMD4
ENSG00000075275.16	4901.58	2.1263	0.202711	10.4893	9.67275e-26	5.54796e-24	ENSG00000075275	9620	CELSR1
ENSG00000075290.7	201.604	4.48171	0.265186	16.9003	4.47817e-64	2.12447e-61	ENSG00000075290	7479	WNT8B
ENSG00000075292.18	7099.76	-0.130563	0.0673975	-1.93721	0.0527197	0.120361	ENSG00000075292	27332	ZNF638
ENSG00000075303.12	890.942	-0.420967	0.0999652	-4.21113	2.54094e-05	0.000134216	ENSG00000075303	55972	SLC25A40
ENSG00000075336.11	960.862	-0.101063	0.0694282	-1.45566	0.145488	0.272426	ENSG00000075336	29090	TIMM21
ENSG00000075340.22	13361.9	-0.327679	0.0591378	-5.54094	3.00854e-08	2.54101e-07	ENSG00000075340	119	ADD2
ENSG00000075388.3	0.107322	0	4.18129	0	1	NA	ENSG00000075388	2249	FGF4
ENSG00000075391.16	7957.31	-0.532483	0.0460332	-11.5674	6.03035e-31	5.39263e-29	ENSG00000075391	9462	RASAL2
ENSG00000075399.12	1789.76	-0.120936	0.103829	-1.16476	0.244117	0.402201	ENSG00000075399	9605	VPS9D1
ENSG00000075407.17	1640.34	-0.169491	0.0831079	-2.03941	0.0414095	0.0986259	ENSG00000075407	7587	ZNF37A
ENSG00000075413.17	5108.14	0.0563681	0.0519961	1.08408	0.278328	0.442043	ENSG00000075413	4140	MARK3
ENSG00000075415.12	11009.4	-0.204851	0.0845346	-2.42328	0.0153811	0.0427229	ENSG00000075415	5250	SLC25A3
ENSG00000075420.12	2201.92	0.746389	0.113692	6.56502	5.20242e-11	6.35876e-10	ENSG00000075420	64778	FNDC3B
ENSG00000075426.11	515.772	-0.0510267	0.684303	-0.0745674	0.940559	0.968446	ENSG00000075426	2355	FOSL2
ENSG00000075429.8	63.2801	-2.14342	0.307546	-6.96942	3.18259e-12	4.50585e-11	ENSG00000075429	27091	CACNG5
ENSG00000075461.5	9271.92	-0.385413	0.0639878	-6.02323	1.70972e-09	1.71095e-08	ENSG00000075461	27092	CACNG4
ENSG00000075539.13	4211.72	0.136536	0.061777	2.21014	0.0270952	0.0690078	ENSG00000075539	285527	FRYL
ENSG00000075568.16	3717.71	-0.103624	0.0584633	-1.77246	0.0763182	0.162956	ENSG00000075568	23505	TMEM131
ENSG00000075618.17	10303.4	0.00547192	0.132269	0.0413697	0.967001	0.983159	ENSG00000075618	6624	FSCN1
ENSG00000075624.13	107861	-0.180946	0.0655977	-2.75842	0.00580807	0.0182517	ENSG00000075624	60	ACTB
ENSG00000075643.5	10.3683	-0.333009	0.483978	-0.688066	0.491411	0.653953	ENSG00000075643	55034	MOCOS
ENSG00000075651.15	225.443	1.14298	0.245959	4.64702	3.36764e-06	2.07074e-05	ENSG00000075651	5337	PLD1
ENSG00000075673.11	19.7333	-2.26208	0.463565	-4.87976	1.06217e-06	7.08841e-06	ENSG00000075673	479	ATP12A
ENSG00000075702.16	412.831	0.200309	0.167332	1.19707	0.231278	0.386499	ENSG00000075702	284403	WDR62
ENSG00000075711.20	1827.02	0.365872	0.0727581	5.02861	4.94045e-07	3.45794e-06	ENSG00000075711	1739	DLG1
ENSG00000075785.12	9084.37	-0.0887365	0.0555045	-1.59872	0.109882	0.218515	ENSG00000075785	7879	RAB7A
ENSG00000075790.10	952.275	0.121552	0.0917261	1.32517	0.185116	0.326943	ENSG00000075790	55973	BCAP29
ENSG00000075826.16	1005.38	0.31725	0.0857568	3.69941	0.000216101	0.000953297	ENSG00000075826	25956	SEC31B
ENSG00000075856.11	3381.39	-0.060052	0.0427592	-1.40442	0.160192	0.29373	ENSG00000075856	9733	SART3
ENSG00000075884.12	23.9565	-0.350798	0.548504	-0.639555	0.522462	0.680362	ENSG00000075884	55843	ARHGAP15
ENSG00000075886.10	0.755412	-0.00540116	2.19093	-0.00246524	0.998033	NA	ENSG00000075886	113457	TUBA3D
ENSG00000075891.21	231.015	-4.73641	0.427687	-11.0745	1.66812e-28	1.21907e-26	ENSG00000075891	5076	PAX2
ENSG00000075914.12	965.237	-0.207759	0.0950978	-2.18469	0.0289118	0.072931	ENSG00000075914	23016	EXOSC7
ENSG00000075945.12	8474.24	-0.866754	0.0880316	-9.84594	7.13662e-23	3.10659e-21	ENSG00000075945	22920	KIFAP3
ENSG00000075975.15	1618.1	0.18737	0.052386	3.57671	0.000347947	0.00147115	ENSG00000075975	23609	MKRN2
ENSG00000076003.4	1552.92	0.577544	0.190012	3.03952	0.00236958	0.00822988	ENSG00000076003	4175	MCM6
ENSG00000076043.9	514.235	-0.117144	0.0821209	-1.42649	0.153728	0.284674	ENSG00000076043	25996	REXO2
ENSG00000076053.10	497.009	0.459232	0.129902	3.53523	0.000407419	0.00169799	ENSG00000076053	10179	RBM7
ENSG00000076067.11	884.378	0.342112	0.0935721	3.65613	0.000256048	0.00111303	ENSG00000076067	5939	RBMS2
ENSG00000076108.11	5057.23	0.383533	0.107567	3.56551	0.000363145	0.00153056	ENSG00000076108	11176	BAZ2A
ENSG00000076201.14	2822.68	-0.159518	0.114246	-1.39627	0.162633	0.297018	ENSG00000076201	25930	PTPN23
ENSG00000076242.14	1963.05	0.020011	0.0739185	0.270717	0.786609	0.872555	ENSG00000076242	4292	MLH1
ENSG00000076248.10	1233.01	0.359404	0.0791642	4.53998	5.62584e-06	3.34184e-05	ENSG00000076248	7374	UNG
ENSG00000076258.9	44.9876	0.6926	0.22624	3.06135	0.00220338	0.00770715	ENSG00000076258	2329	FMO4
ENSG00000076321.10	1125.21	-0.0771612	0.0531167	-1.45267	0.146315	0.273681	ENSG00000076321	27252	KLHL20
ENSG00000076344.15	166.22	0.14313	0.290515	0.492679	0.622239	0.758987	ENSG00000076344	8786	RGS11
ENSG00000076351.12	643.377	-0.0342771	0.105981	-0.323427	0.746372	0.845034	ENSG00000076351	113235	SLC46A1
ENSG00000076356.6	14629.4	-0.18406	0.0851564	-2.16143	0.0306619	0.0766595	ENSG00000076356	5362	PLXNA2
ENSG00000076382.16	911.275	0.396701	0.12412	3.1961	0.00139298	0.00512346	ENSG00000076382	10615	SPAG5
ENSG00000076513.16	2054.42	-0.00053232	0.0527452	-0.0100923	0.991948	0.996402	ENSG00000076513	88455	ANKRD13A
ENSG00000076554.15	424.08	-1.23363	0.13061	-9.44515	3.54909e-21	1.33341e-19	ENSG00000076554	7163	TPD52
ENSG00000076555.15	560.786	0.728089	0.137386	5.29959	1.16064e-07	8.94943e-07	ENSG00000076555	32	ACACB
ENSG00000076604.14	3228.49	0.35779	0.101828	3.51368	0.000441945	0.00182503	ENSG00000076604	9618	TRAF4
ENSG00000076641.4	3528.17	-0.28762	0.111288	-2.58448	0.0097526	0.0287463	ENSG00000076641	55824	PAG1
ENSG00000076650.6	645.59	-0.10608	0.0718137	-1.47716	0.139634	0.263597	ENSG00000076650	55094	GPATCH1
ENSG00000076662.9	30.3816	0.387486	0.230319	1.68239	0.0924941	0.190347	ENSG00000076662	3385	ICAM3
ENSG00000076685.18	4578.78	-0.0743128	0.0433284	-1.71511	0.0863256	0.180062	ENSG00000076685	22978	NT5C2
ENSG00000076706.14	776.06	0.889066	0.183054	4.85685	1.19268e-06	7.90883e-06	ENSG00000076706	4162
ENSG00000076716.8	2942.48	1.36363	0.215142	6.33829	2.32323e-10	2.60735e-09	ENSG00000076716	2239	GPC4
ENSG00000076770.14	363.185	0.884556	0.153711	5.75467	8.6812e-09	7.90458e-08	ENSG00000076770	55796	MBNL3
ENSG00000076826.9	2258.01	-0.477737	0.166729	-2.86535	0.00416549	0.0135872	ENSG00000076826	57662	CAMSAP3
ENSG00000076864.19	1872.1	-1.63092	0.146337	-11.1449	7.57885e-29	5.70247e-27	ENSG00000076864	5909	RAP1GAP
ENSG00000076924.11	1856.32	0.124651	0.0983779	1.26706	0.205133	0.353181	ENSG00000076924	56949	XAB2
ENSG00000076928.17	855.332	0.672329	0.149366	4.50121	6.75681e-06	3.96153e-05	ENSG00000076928	9138	ARHGEF1
ENSG00000076944.14	64.459	-0.48385	0.247102	-1.9581	0.0502186	0.115565	ENSG00000076944	6813	STXBP2
ENSG00000076984.17	1468.87	0.149071	0.139498	1.06862	0.285239	0.449819	ENSG00000076984	5609	MAP2K7
ENSG00000077009.13	2.74808	-0.19943	0.902189	-0.221051	0.825052	0.896846	ENSG00000077009	27231	NMRK2
ENSG00000077044.9	5062.17	-0.360016	0.0662059	-5.43783	5.39335e-08	4.36048e-07	ENSG00000077044	8527	DGKD
ENSG00000077063.10	1824.68	-0.441644	0.0976736	-4.52163	6.13648e-06	3.6221e-05	ENSG00000077063	83992	CTTNBP2
ENSG00000077080.9	3219.67	-0.65213	0.0607158	-10.7407	6.55437e-27	4.07682e-25	ENSG00000077080	51412	ACTL6B
ENSG00000077092.18	322.61	-0.728256	0.196887	-3.69886	0.000216572	0.000955225	ENSG00000077092	5915	RARB
ENSG00000077097.13	15837.1	0.26659	0.0745021	3.57828	0.000345858	0.00146254	ENSG00000077097	7155	TOP2B
ENSG00000077147.14	7155.43	0.0730784	0.0605025	1.20786	0.227102	0.381457	ENSG00000077147	56889	TM9SF3
ENSG00000077150.17	216.298	0.429256	0.14952	2.8709	0.004093	0.0133773	ENSG00000077150	4791	NFKB2
ENSG00000077152.9	789.763	-0.239894	0.0947732	-2.53125	0.0113658	0.03279	ENSG00000077152	29089	UBE2T
ENSG00000077157.20	3900.36	-0.315858	0.0756571	-4.17487	2.9816e-05	0.00015567	ENSG00000077157	4660	PPP1R12B
ENSG00000077232.16	4268.91	0.248021	0.0795807	3.1166	0.00182951	0.00655253	ENSG00000077232	54431	DNAJC10
ENSG00000077235.17	6795.81	0.0804627	0.0809899	0.99349	0.320471	0.489234	ENSG00000077235	2975	GTF3C1
ENSG00000077238.13	52.358	1.57999	0.344056	4.59225	4.385e-06	2.65376e-05	ENSG00000077238	3566	IL4R
ENSG00000077254.14	5553.01	0.114455	0.0550203	2.08023	0.0375041	0.0909811	ENSG00000077254	23032	USP33
ENSG00000077264.14	12008.9	-0.97913	0.0979627	-9.99493	1.60398e-23	7.42071e-22	ENSG00000077264	5063	PAK3
ENSG00000077274.8	16.5148	0.0766019	0.448175	0.17092	0.864287	0.921682	ENSG00000077274	827	CAPN6
ENSG00000077279.16	58888	-0.435529	0.0603007	-7.22263	5.09934e-13	8.00058e-12	ENSG00000077279	1641	DCX
ENSG00000077312.8	1345.09	0.228831	0.0827519	2.76527	0.00568757	0.0179153	ENSG00000077312	6626	SNRPA
ENSG00000077327.15	294.677	3.75145	0.420212	8.92752	4.35659e-19	1.31828e-17	ENSG00000077327	9576	SPAG6
ENSG00000077348.8	296.583	-0.10379	0.143094	-0.725324	0.468253	0.634263	ENSG00000077348	56915	EXOSC5
ENSG00000077380.15	7835.46	-0.227572	0.0690768	-3.29448	0.000986035	0.0037642	ENSG00000077380	1781	DYNC1I2
ENSG00000077420.15	0.561038	-1.12188	2.49803	-0.449106	0.653355	NA	ENSG00000077420	54518	APBB1IP
ENSG00000077454.15	403.593	0.27463	0.138373	1.9847	0.0471775	0.109904	ENSG00000077454	4034	LRCH4
ENSG00000077458.12	1316.46	0.0564518	0.100959	0.559155	0.576056	0.722782	ENSG00000077458	143684	FAM76B
ENSG00000077463.14	672.652	0.0586235	0.155033	0.378136	0.705329	0.817896	ENSG00000077463	51548
ENSG00000077498.8	0.335332	0.47293	3.77637	0.125234	0.900338	NA	ENSG00000077498	7299	TYR
ENSG00000077514.8	937.393	0.228615	0.109593	2.08604	0.0369752	0.089924	ENSG00000077514	10714	POLD3
ENSG00000077522.12	172.653	-0.81803	0.201688	-4.05592	4.99375e-05	0.000250313	ENSG00000077522	88	ACTN2
ENSG00000077549.17	6149.48	-0.0420519	0.0710471	-0.591887	0.553926	0.705136	ENSG00000077549	832	CAPZB
ENSG00000077585.13	546.35	0.169735	0.120688	1.40639	0.159609	0.292928	ENSG00000077585	7107	GPR137B
ENSG00000077616.10	1009.69	0.137093	0.0835625	1.64061	0.100879	0.204061	ENSG00000077616	10003	NAALAD2
ENSG00000077684.15	1348.03	-0.388924	0.0660262	-5.89045	3.85134e-09	3.6804e-08	ENSG00000077684	79960	JADE1
ENSG00000077713.18	76.9218	0.554634	0.228264	2.4298	0.0151073	0.0420542	ENSG00000077713	203427	SLC25A43
ENSG00000077721.15	2587.13	0.0945423	0.057403	1.64699	0.0995595	0.201947	ENSG00000077721	7319	UBE2A
ENSG00000077782.19	9649.54	0.903453	0.132951	6.79538	1.08026e-11	1.42289e-10	ENSG00000077782	2260	FGFR1
ENSG00000077800.11	0.533726	0.299234	2.49568	0.119901	0.904562	NA	ENSG00000077800	8468	FKBP6
ENSG00000077935.16	0.450565	1.02973	3.0014	0.343084	0.731535	NA	ENSG00000077935	27127	SMC1B
ENSG00000077942.17	2048.71	0.565901	0.139097	4.06838	4.73412e-05	0.000238581	ENSG00000077942	2192	FBLN1
ENSG00000077943.7	84.8541	5.71129	0.651882	8.76123	1.93134e-18	5.44393e-17	ENSG00000077943	8516	ITGA8
ENSG00000077984.5	0	NA	NA	NA	NA	NA	ENSG00000077984	8530	CST7
ENSG00000078018.19	81838.7	-0.54679	0.0612245	-8.9309	4.22563e-19	1.28281e-17	ENSG00000078018	4133	MAP2
ENSG00000078043.15	1901.75	-0.236543	0.0655274	-3.60984	0.000306391	0.0013123	ENSG00000078043	9063	PIAS2
ENSG00000078053.16	4613.63	-0.81166	0.0904174	-8.97681	2.78739e-19	8.57353e-18	ENSG00000078053	273	AMPH
ENSG00000078061.12	943.872	0.402076	0.0939884	4.27793	1.88636e-05	0.000102146	ENSG00000078061	369	ARAF
ENSG00000078070.11	1003.96	-0.123037	0.0615355	-1.99946	0.0455591	0.106747	ENSG00000078070	56922	MCCC1
ENSG00000078081.7	20.6558	0.871526	0.362672	2.40307	0.0162581	0.0447853	ENSG00000078081	27074	LAMP3
ENSG00000078098.13	56.8366	3.44114	0.414552	8.30085	1.03366e-16	2.403e-15	ENSG00000078098	2191	FAP
ENSG00000078114.18	2305.59	1.51995	0.117258	12.9624	1.99954e-38	3.07512e-36	ENSG00000078114	10529	NEBL
ENSG00000078124.11	1367.84	-0.238134	0.0725461	-3.28252	0.00102886	0.00391379	ENSG00000078124	55331	ACER3
ENSG00000078140.13	5131.73	-0.350453	0.0732305	-4.78561	1.70466e-06	1.10091e-05	ENSG00000078140	3093	UBE2K
ENSG00000078142.11	2694.78	0.00397439	0.0617712	0.0643405	0.948699	0.972463	ENSG00000078142	5289	PIK3C3
ENSG00000078177.13	3161.81	-0.255132	0.0828165	-3.08069	0.00206519	0.0072903	ENSG00000078177	55728	N4BP2
ENSG00000078237.5	572.588	0.13342	0.0758314	1.75943	0.0785045	0.16668	ENSG00000078237	57103	TIGAR
ENSG00000078246.15	851.613	0.485931	0.101987	4.76465	1.89184e-06	1.21228e-05	ENSG00000078246	7289	TULP3
ENSG00000078269.13	189.607	-0.454941	0.134479	-3.38298	0.000717043	0.00283275	ENSG00000078269	8871	SYNJ2
ENSG00000078295.15	4403.68	0.22085	0.127267	1.73533	0.0826824	0.173794	ENSG00000078295	108	ADCY2
ENSG00000078304.19	5461.26	-0.155877	0.0709738	-2.19626	0.0280736	0.0711177	ENSG00000078304	5527	PPP2R5C
ENSG00000078319.8	458.507	-0.364771	0.0990786	-3.68163	0.000231745	0.00101574	ENSG00000078319	NA	PMS2P1
ENSG00000078328.19	588.661	1.98542	0.161619	12.2845	1.09688e-34	1.30092e-32	ENSG00000078328	54715	RBFOX1
ENSG00000078369.17	31627.2	-0.272479	0.0460849	-5.91254	3.3687e-09	3.23465e-08	ENSG00000078369	2782	GNB1
ENSG00000078399.15	0.117649	0	4.18129	0	1	NA	ENSG00000078399	3205	HOXA9
ENSG00000078401.6	26.3937	0.580299	0.286628	2.02457	0.0429117	0.101624	ENSG00000078401	1906	EDN1
ENSG00000078403.16	1927.95	0.00971237	0.0761717	0.127506	0.89854	0.943401	ENSG00000078403	8028	MLLT10
ENSG00000078487.17	284.123	-0.0368623	0.136625	-0.269807	0.787309	0.872933	ENSG00000078487	55063	ZCWPW1
ENSG00000078549.14	8990.06	0.430385	0.10367	4.15149	3.3032e-05	0.000171216	ENSG00000078549	117	ADCYAP1R1
ENSG00000078579.8	7.84887	-1.58721	0.509871	-3.11296	0.00185218	0.00661933	ENSG00000078579	26281	FGF20
ENSG00000078589.12	0.165376	-0.159089	4.16847	-0.038165	0.969556	NA	ENSG00000078589	27334	P2RY10
ENSG00000078596.10	9.29095	4.18337	0.754689	5.54316	2.97056e-08	2.51272e-07	ENSG00000078596	9452	ITM2A
ENSG00000078618.19	6222.37	-0.152351	0.0585807	-2.60071	0.00930324	0.0276225	ENSG00000078618	4898	NRDC
ENSG00000078668.13	6183.18	-0.403739	0.0994521	-4.05963	4.91505e-05	0.000246876	ENSG00000078668	7419	VDAC3
ENSG00000078674.17	8974.74	-0.0613702	0.0492906	-1.24507	0.213106	0.363666	ENSG00000078674	5108	PCM1
ENSG00000078687.16	4540.94	-0.258557	0.0739598	-3.49591	0.000472444	0.00193981	ENSG00000078687	57690	TNRC6C
ENSG00000078699.21	4263.52	0.0141355	0.0758824	0.186282	0.852224	0.914178	ENSG00000078699	9139	CBFA2T2
ENSG00000078725.12	3387.66	-0.450285	0.151871	-2.96492	0.00302759	0.010242	ENSG00000078725	1620	BRINP1
ENSG00000078747.12	2249.96	0.25406	0.0626891	4.05269	5.06315e-05	0.000253656	ENSG00000078747	83737	ITCH
ENSG00000078795.16	1.26356	-1.02917	1.30733	-0.78723	0.431147	0.599672	ENSG00000078795	27039	PKD2L2
ENSG00000078804.12	3510.84	-0.765826	0.0827824	-9.25108	2.22245e-20	7.61399e-19	ENSG00000078804	58476	TP53INP2
ENSG00000078808.16	2917.68	0.351688	0.0612295	5.74377	9.25891e-09	8.38424e-08	ENSG00000078808	51150	SDF4
ENSG00000078814.15	44.167	0.260321	0.231922	1.12245	0.261671	0.422874	ENSG00000078814	57644	MYH7B
ENSG00000078898.6	0	NA	NA	NA	NA	NA	ENSG00000078898	80341	BPIFB2
ENSG00000078900.14	28.8613	2.52554	0.391404	6.45252	1.10006e-10	1.28372e-09	ENSG00000078900	7161	TP73
ENSG00000078902.15	2891.05	-0.370117	0.113813	-3.25197	0.0011461	0.00430594	ENSG00000078902	54472	TOLLIP
ENSG00000078967.12	1007.61	-0.385848	0.0855535	-4.51003	6.48198e-06	3.81077e-05	ENSG00000078967	51619	UBE2D4
ENSG00000079101.16	125.197	-3.68009	0.282806	-13.0128	1.03479e-38	1.62718e-36	ENSG00000079101	27098	CLUL1
ENSG00000079102.16	7957.69	-0.849442	0.088757	-9.57043	1.06467e-21	4.20904e-20	ENSG00000079102	862	RUNX1T1
ENSG00000079112.9	0.549675	0.816112	2.1736	0.375466	0.707314	NA	ENSG00000079112	1015	CDH17
ENSG00000079134.11	1621.26	0.0879121	0.0794251	1.10685	0.268357	0.430743	ENSG00000079134	9984	THOC1
ENSG00000079150.17	446.389	0.0858799	0.0931017	0.922431	0.356304	0.526133	ENSG00000079150	51661	FKBP7
ENSG00000079156.16	1579.02	-0.877803	0.0860747	-10.1982	2.02063e-24	1.01722e-22	ENSG00000079156	114880	OSBPL6
ENSG00000079215.13	14912.6	0.825406	0.208779	3.9535	7.70176e-05	0.000374193	ENSG00000079215	6507	SLC1A3
ENSG00000079246.15	15005.4	-0.0897546	0.0796526	-1.12683	0.259816	0.420799	ENSG00000079246	7520	XRCC5
ENSG00000079257.7	21.5011	-0.461343	0.388454	-1.18764	0.234977	0.391162	ENSG00000079257	56925	LXN
ENSG00000079263.18	14.0232	-0.01545	0.431859	-0.0357756	0.971461	0.985724	ENSG00000079263	11262	SP140
ENSG00000079277.19	777.821	0.0348486	0.0977721	0.356427	0.721521	0.828545	ENSG00000079277	8569	MKNK1
ENSG00000079308.16	741.132	0.188955	0.208233	0.907422	0.364184	0.533887	ENSG00000079308	7145	TNS1
ENSG00000079313.11	1134.29	-0.0526387	0.138831	-0.379157	0.704571	0.81762	ENSG00000079313	57455	REXO1
ENSG00000079332.14	4397.99	0.162374	0.0697498	2.32796	0.0199144	0.0532376	ENSG00000079332	56681	SAR1A
ENSG00000079335.17	164.062	0.275351	0.167678	1.64214	0.100561	0.203595	ENSG00000079335	8556	CDC14A
ENSG00000079337.15	193.552	-1.30415	0.158074	-8.25022	1.58109e-16	3.60087e-15	ENSG00000079337	10411	RAPGEF3
ENSG00000079385.21	2.07668	1.31814	0.985227	1.33791	0.180927	0.321595	ENSG00000079385	634	CEACAM1
ENSG00000079387.13	1164.13	0.0923353	0.0657302	1.40476	0.160092	0.293642	ENSG00000079387	29843	SENP1
ENSG00000079393.20	3.28226	0.354447	0.716574	0.494642	0.620853	0.757858	ENSG00000079393	51207	DUSP13
ENSG00000079432.7	5094.1	-0.108628	0.150632	-0.721144	0.470821	0.636355	ENSG00000079432	23152	CIC
ENSG00000079435.9	438.85	-0.344482	0.166312	-2.0713	0.0383304	0.0925969	ENSG00000079435	3991	LIPE
ENSG00000079459.12	9546.65	-0.380115	0.127116	-2.99029	0.00278712	0.00950497	ENSG00000079459	2222	FDFT1
ENSG00000079462.7	4836.56	-0.160344	0.0838807	-1.91158	0.0559304	0.126362	ENSG00000079462	5050	PAFAH1B3
ENSG00000079482.12	2043.09	0.396837	0.150717	2.633	0.00846335	0.0254309	ENSG00000079482	4983	OPHN1
ENSG00000079557.4	0.0851654	0.42222	4.18074	0.100991	0.919557	NA	ENSG00000079557	173	AFM
ENSG00000079616.12	2052.58	0.0844957	0.0914536	0.923919	0.355529	0.525465	ENSG00000079616	3835	KIF22
ENSG00000079689.13	28.2833	0.208383	0.283173	0.735884	0.461801	0.628568	ENSG00000079689	10590	SCGN
ENSG00000079691.16	866.679	-0.430582	0.116792	-3.68673	0.000227155	0.0009975	ENSG00000079691	55604	CARMIL1
ENSG00000079739.15	815.552	-0.63203	0.149715	-4.22155	2.42628e-05	0.000128596	ENSG00000079739	5236	PGM1
ENSG00000079785.14	5340.7	-0.0861118	0.0837518	-1.02818	0.303866	0.471281	ENSG00000079785	1653	DDX1
ENSG00000079805.16	3579.3	0.229688	0.0738533	3.11006	0.0018705	0.00667627	ENSG00000079805	1785	DNM2
ENSG00000079819.16	1479.63	-0.0271746	0.162612	-0.167113	0.867281	0.923854	ENSG00000079819	2037	EPB41L2
ENSG00000079841.18	2358.13	-1.20089	0.128599	-9.33824	9.79524e-21	3.52855e-19	ENSG00000079841	22999	RIMS1
ENSG00000079931.14	555.736	-2.50814	0.165129	-15.189	4.18499e-52	1.27324e-49	ENSG00000079931	26002	MOXD1
ENSG00000079950.13	7589.88	-0.740753	0.0934823	-7.92399	2.3e-15	4.61484e-14	ENSG00000079950	8417	STX7
ENSG00000079974.17	1443.18	0.128737	0.0641034	2.00828	0.0446139	0.104928	ENSG00000079974	11158	RABL2B
ENSG00000079999.13	1833.52	-0.0548541	0.0851999	-0.643829	0.519687	0.677757	ENSG00000079999	9817	KEAP1
ENSG00000080007.7	0.802339	-3.15635	2.55859	-1.23363	0.217341	NA	ENSG00000080007	55510	DDX43
ENSG00000080031.9	58.2724	-2.31437	0.37625	-6.15116	7.69202e-10	8.02458e-09	ENSG00000080031	5794
ENSG00000080166.15	32.2976	0.69013	0.281358	2.45285	0.0141728	0.0398331	ENSG00000080166	1638	DCT
ENSG00000080189.14	1911.68	0.0734193	0.0523925	1.40133	0.161114	0.29515	ENSG00000080189	51006	SLC35C2
ENSG00000080200.9	1095.95	0.546752	0.154116	3.54767	0.000388658	0.00162682	ENSG00000080200	131544	CRYBG3
ENSG00000080224.17	768.393	-1.43777	0.165448	-8.69016	3.6194e-18	9.84519e-17	ENSG00000080224	285220	EPHA6
ENSG00000080293.9	5.02109	-0.63908	0.876129	-0.729436	0.465735	0.6318	ENSG00000080293	6344	SCTR
ENSG00000080298.15	6176.16	0.650894	0.097883	6.64971	2.93669e-11	3.68105e-10	ENSG00000080298	5991	RFX3
ENSG00000080345.17	3603.6	-0.153284	0.0598768	-2.55999	0.0104675	0.0305447	ENSG00000080345	55183	RIF1
ENSG00000080371.5	2498.12	-0.262553	0.0612534	-4.28635	1.81632e-05	9.86397e-05	ENSG00000080371	23011	RAB21
ENSG00000080493.13	729.425	0.182448	0.1267	1.44	0.149866	0.278907	ENSG00000080493	8671	SLC4A4
ENSG00000080503.19	3143.41	-0.970683	0.12505	-7.76234	8.33797e-15	1.56841e-13	ENSG00000080503	6595	SMARCA2
ENSG00000080511.3	0.30021	1.07584	4.17165	0.257894	0.796489	NA	ENSG00000080511	50700
ENSG00000080546.13	1392.5	0.212083	0.0672722	3.15262	0.00161814	0.00586225	ENSG00000080546	27244	SESN1
ENSG00000080561.13	419.671	-1.16923	0.186794	-6.25949	3.86237e-10	4.18697e-09	ENSG00000080561	11043	MID2
ENSG00000080572.12	5.68596	4.66262	1.01107	4.61156	3.99658e-06	2.43236e-05	ENSG00000080572	139212	PIH1D3
ENSG00000080573.6	557.836	3.27394	0.388922	8.41799	3.82995e-17	9.2255e-16	ENSG00000080573	50509	COL5A3
ENSG00000080603.16	746.727	0.128192	0.135335	0.94722	0.343527	0.512975	ENSG00000080603	10847	SRCAP
ENSG00000080608.9	506.217	-0.221199	0.0682951	-3.23887	0.00120005	0.00449477	ENSG00000080608	9933	PUM3
ENSG00000080618.13	0.529644	-0.631204	2.52691	-0.249793	0.802748	NA	ENSG00000080618	1361	CPB2
ENSG00000080644.15	433.909	-0.17066	0.22083	-0.772815	0.439632	0.607697	ENSG00000080644	1136	CHRNA3
ENSG00000080709.14	69.5828	0.308063	0.206912	1.48886	0.136524	0.259007	ENSG00000080709	3781	KCNN2
ENSG00000080802.18	1546.02	-0.150565	0.0653928	-2.30247	0.0213085	0.0564101	ENSG00000080802	4850	CNOT4
ENSG00000080815.18	2881.14	0.378042	0.0601324	6.28683	3.24019e-10	3.55519e-09	ENSG00000080815	5663	PSEN1
ENSG00000080819.6	625.786	-0.0594965	0.0977338	-0.608761	0.542683	0.696216	ENSG00000080819	1371	CPOX
ENSG00000080822.16	3194.37	0.216671	0.073886	2.93251	0.00336239	0.0112334	ENSG00000080822	56650	CLDND1
ENSG00000080823.21	1501.51	0.579953	0.109835	5.28022	1.29031e-07	9.86152e-07	ENSG00000080823	5891	MOK
ENSG00000080824.18	58834.6	-0.316382	0.0841875	-3.75807	0.000171231	0.000772527	ENSG00000080824	3320	HSP90AA1
ENSG00000080839.11	461.431	0.324201	0.116297	2.78769	0.0053085	0.0168808	ENSG00000080839	5933	RBL1
ENSG00000080845.17	7347.46	-0.220294	0.0846049	-2.6038	0.00921955	0.0274235	ENSG00000080845	22839	DLGAP4
ENSG00000080854.14	1945.19	0.218601	0.119271	1.8328	0.0668316	0.146119	ENSG00000080854	22997	IGSF9B
ENSG00000080910.11	0	NA	NA	NA	NA	NA	ENSG00000080910	3080	CFHR2
ENSG00000080947.14	953.015	-0.231231	0.124239	-1.86117	0.0627202	0.138843	ENSG00000080947	NA	CROCCP3
ENSG00000080986.12	295.426	0.772077	0.15976	4.83274	1.34667e-06	8.8544e-06	ENSG00000080986	10403	NDC80
ENSG00000081014.10	707.25	-0.248765	0.0941106	-2.64332	0.00820962	0.024791	ENSG00000081014	23431	AP4E1
ENSG00000081019.13	2343.37	-0.0256396	0.0637069	-0.402462	0.687344	0.805576	ENSG00000081019	54665	RSBN1
ENSG00000081026.18	2285.15	-0.0608843	0.111657	-0.54528	0.585561	0.730513	ENSG00000081026	260425	MAGI3
ENSG00000081041.8	7.76204	-0.678148	0.505605	-1.34126	0.179836	0.320184	ENSG00000081041	2920	CXCL2
ENSG00000081051.7	10.3337	-0.874921	0.518418	-1.68767	0.0914737	0.188719	ENSG00000081051	174	AFP
ENSG00000081052.11	31.2709	-2.92986	0.360071	-8.1369	4.05521e-16	8.85376e-15	ENSG00000081052	1286	COL4A4
ENSG00000081059.19	111.949	0.341452	0.268704	1.27073	0.203823	0.351402	ENSG00000081059	6932	TCF7
ENSG00000081087.14	1133.02	-0.595064	0.0878283	-6.77531	1.24143e-11	1.62144e-10	ENSG00000081087	28962	OSTM1
ENSG00000081138.13	1129.19	-1.1025	0.162566	-6.78187	1.18632e-11	1.5532e-10	ENSG00000081138	1005	CDH7
ENSG00000081148.11	341.86	-0.342671	0.15779	-2.17169	0.0298789	0.075039	ENSG00000081148	50939	IMPG2
ENSG00000081154.11	4227.92	0.23274	0.0862387	2.69879	0.00695921	0.0215093	ENSG00000081154	57092	PCNP
ENSG00000081177.18	2481.38	0.0960272	0.0693186	1.3853	0.16596	0.301449	ENSG00000081177	55218	EXD2
ENSG00000081181.7	2079.47	-0.858213	0.14789	-5.80305	6.51182e-09	6.03129e-08	ENSG00000081181	384	ARG2
ENSG00000081189.13	1563.81	-1.60885	0.152002	-10.5844	3.51944e-26	2.09149e-24	ENSG00000081189	4208	MEF2C
ENSG00000081237.18	8.76054	1.60142	0.452241	3.54108	0.000398496	0.00166501	ENSG00000081237	5788	PTPRC
ENSG00000081248.10	13.5859	-1.7773	0.465534	-3.81775	0.000134673	0.000620699	ENSG00000081248	779	CACNA1S
ENSG00000081277.11	1.02279	-2.96021	1.59352	-1.85766	0.0632175	0.139723	ENSG00000081277	5317	PKP1
ENSG00000081307.12	2363.63	0.0161189	0.070927	0.22726	0.820221	0.893342	ENSG00000081307	79876	UBA5
ENSG00000081320.10	110.32	0.0717996	0.144211	0.49788	0.618569	0.755695	ENSG00000081320	9262	STK17B
ENSG00000081377.16	819.306	-0.282055	0.08262	-3.41389	0.000640433	0.00256008	ENSG00000081377	8555	CDC14B
ENSG00000081386.12	1588.53	-0.0823765	0.0577587	-1.42622	0.153805	0.28478	ENSG00000081386	22869	ZNF510
ENSG00000081479.12	3230.02	-0.841033	0.177048	-4.75031	2.03109e-06	1.29264e-05	ENSG00000081479	4036	LRP2
ENSG00000081665.13	1009.52	0.338602	0.0697019	4.85786	1.18662e-06	7.87049e-06	ENSG00000081665	440515	ZNF506
ENSG00000081692.12	874.012	0.205098	0.0786146	2.60891	0.00908314	0.027058	ENSG00000081692	65094	JMJD4
ENSG00000081721.11	1102.45	-0.0714816	0.114683	-0.623298	0.533089	0.689008	ENSG00000081721	11266	DUSP12
ENSG00000081760.16	1275.57	-0.310932	0.0704584	-4.41299	1.01955e-05	5.77673e-05	ENSG00000081760	65985	AACS
ENSG00000081791.8	2852.71	0.0348537	0.0678006	0.514062	0.607209	0.747264	ENSG00000081791	9812	DELE1
ENSG00000081800.8	0.585343	0.92821	2.20767	0.420447	0.674159	NA	ENSG00000081800	6561	SLC13A1
ENSG00000081803.15	896.559	0.475298	0.186687	2.54597	0.0108975	0.0315954	ENSG00000081803	93664	CADPS2
ENSG00000081818.3	143.03	0.136629	0.13788	0.990926	0.321722	0.490521	ENSG00000081818	56131	PCDHB4
ENSG00000081842.17	182.76	1.04764	0.176324	5.94159	2.82271e-09	2.74332e-08	ENSG00000081842	56142	PCDHA6
ENSG00000081853.14	46.507	-0.083739	0.230801	-0.362819	0.71674	0.825612	ENSG00000081853	56113	PCDHGA2
ENSG00000081870.11	493.024	0.287539	0.105653	2.72153	0.00649802	0.0202044	ENSG00000081870	51668	HSPB11
ENSG00000081913.13	3404.55	0.435348	0.0640488	6.79713	1.06721e-11	1.40636e-10	ENSG00000081913	23239	PHLPP1
ENSG00000081923.10	8.21959	-1.04531	0.557361	-1.87546	0.0607293	0.135325	ENSG00000081923	5205	ATP8B1
ENSG00000081985.10	17.3285	-4.36834	0.699772	-6.24252	4.30566e-10	4.63521e-09	ENSG00000081985	3595	IL12RB2
ENSG00000082014.16	5484.15	-0.18616	0.0692474	-2.68833	0.00718108	0.0220829	ENSG00000082014	6604	SMARCD3
ENSG00000082068.8	1004.2	0.0985664	0.104709	0.941334	0.346534	0.516292	ENSG00000082068	55100	WDR70
ENSG00000082074.15	3.08897	-1.75935	1.12057	-1.57006	0.116402	0.228685	ENSG00000082074	2533	FYB1
ENSG00000082126.17	17.2775	-0.486575	0.311387	-1.56261	0.118145	0.231186	ENSG00000082126	58538	MPP4
ENSG00000082146.12	1567.32	0.120402	0.0665628	1.80884	0.0704752	0.152666	ENSG00000082146	55437	STRADB
ENSG00000082153.17	5520.38	-0.124614	0.0826299	-1.50809	0.13153	0.251505	ENSG00000082153	9689	BZW1
ENSG00000082175.14	5.35329	0.614604	0.771646	0.796485	0.42575	0.594325	ENSG00000082175	5241	PGR
ENSG00000082196.20	187.791	-0.204672	0.103749	-1.97276	0.0485234	0.112403	ENSG00000082196	114899	C1QTNF3
ENSG00000082212.11	2423.72	-0.000553907	0.0752119	-0.00736461	0.994124	0.997522	ENSG00000082212	4200	ME2
ENSG00000082213.17	1414.13	0.083975	0.0828143	1.01402	0.310575	0.478431	ENSG00000082213	55322	C5orf22
ENSG00000082258.12	4197.37	-0.166346	0.0558688	-2.97743	0.00290674	0.00987256	ENSG00000082258	905	CCNT2
ENSG00000082269.16	1887	0.235621	0.0799474	2.9472	0.00320669	0.0107698	ENSG00000082269	57579	FAM135A
ENSG00000082293.12	121.577	-1.75118	0.271243	-6.45614	1.07406e-10	1.25472e-09	ENSG00000082293	1310	COL19A1
ENSG00000082397.15	2667.33	0.188419	0.0868897	2.16849	0.0301217	0.0755403	ENSG00000082397	23136	EPB41L3
ENSG00000082438.15	271.959	0.95712	0.151203	6.33001	2.45139e-10	2.74568e-09	ENSG00000082438	22837	COBLL1
ENSG00000082458.11	2731.44	0.121622	0.0653127	1.86215	0.0625817	0.138592	ENSG00000082458	1741	DLG3
ENSG00000082482.13	968.423	-0.583854	0.173312	-3.3688	0.000754951	0.00296702	ENSG00000082482	3776	KCNK2
ENSG00000082497.11	1634.33	-0.434814	0.145351	-2.99147	0.0027764	0.00947238	ENSG00000082497	56256	SERTAD4
ENSG00000082512.14	270.854	1.19901	0.170709	7.02369	2.16084e-12	3.12568e-11	ENSG00000082512	7188	TRAF5
ENSG00000082515.16	510.943	0.0384456	0.114562	0.335587	0.737183	0.839282	ENSG00000082515	29093	MRPL22
ENSG00000082516.8	1646.67	-0.00809835	0.0724326	-0.111805	0.910978	0.950979	ENSG00000082516	25929	GEMIN5
ENSG00000082556.10	812.994	-0.848346	0.174873	-4.85121	1.22708e-06	8.11964e-06	ENSG00000082556	4986	OPRK1
ENSG00000082641.15	12045	0.35788	0.106656	3.35546	0.000792322	0.00309693	ENSG00000082641	4779	NFE2L1
ENSG00000082684.14	6022.08	0.837774	0.146616	5.71407	1.10303e-08	9.8955e-08	ENSG00000082684	54437	SEMA5B
ENSG00000082701.14	10504.8	-0.196444	0.0670788	-2.92856	0.0034054	0.0113608	ENSG00000082701	2932	GSK3B
ENSG00000082781.11	2500.97	0.948682	0.225516	4.20671	2.59114e-05	0.000136713	ENSG00000082781	3693	ITGB5
ENSG00000082805.19	9635.97	-0.743611	0.0759411	-9.79194	1.21929e-22	5.20243e-21	ENSG00000082805	23085	ERC1
ENSG00000082898.16	9822.38	-0.12048	0.0608144	-1.98111	0.0475793	0.110619	ENSG00000082898	7514	XPO1
ENSG00000082929.8	3.57373	-0.323463	0.90299	-0.358213	0.720184	0.827737	ENSG00000082929	10141	LINC01587
ENSG00000082996.19	1450.4	0.58263	0.0824971	7.06243	1.63613e-12	2.40018e-11	ENSG00000082996	11342	RNF13
ENSG00000083067.22	1618.04	-1.84881	0.178844	-10.3375	4.76681e-25	2.556e-23	ENSG00000083067	80036	TRPM3
ENSG00000083093.9	656.501	0.0440904	0.0917964	0.480306	0.63101	0.765598	ENSG00000083093	79728	PALB2
ENSG00000083097.14	4855.48	-0.30891	0.0605856	-5.09873	3.41934e-07	2.45278e-06	ENSG00000083097	23033	DOP1A
ENSG00000083099.10	2233.52	0.000145981	0.0637014	0.00229165	0.998172	0.999457	ENSG00000083099	57226	LYRM2
ENSG00000083123.14	1237.33	-0.147913	0.0946694	-1.56241	0.118191	0.231227	ENSG00000083123	594	BCKDHB
ENSG00000083168.9	6672.26	0.113509	0.0727298	1.56069	0.118596	0.231826	ENSG00000083168	7994	KAT6A
ENSG00000083223.17	1120.96	0.00989587	0.0738113	0.13407	0.893347	0.939665	ENSG00000083223	79670	TUT7
ENSG00000083290.19	4604.58	-0.382911	0.0789965	-4.84719	1.25225e-06	8.27301e-06	ENSG00000083290	9706	ULK2
ENSG00000083307.10	1.32361	3.64853	1.57067	2.32291	0.0201838	0.0538453	ENSG00000083307	79977	GRHL2
ENSG00000083312.17	17319.9	0.37835	0.0668341	5.66103	1.50471e-08	1.32651e-07	ENSG00000083312	3842	TNPO1
ENSG00000083444.16	1894.92	0.807575	0.182457	4.42612	9.59424e-06	5.46596e-05	ENSG00000083444	5351	PLOD1
ENSG00000083454.21	91.9926	-1.15658	0.210896	-5.48411	4.15556e-08	3.42907e-07	ENSG00000083454	5026	P2RX5
ENSG00000083457.11	528.56	0.236916	0.0909881	2.60381	0.00921945	0.0274235	ENSG00000083457	3682	ITGAE
ENSG00000083520.14	2705.44	-0.0118014	0.0893053	-0.132147	0.894868	0.940675	ENSG00000083520	22894	DIS3
ENSG00000083535.15	687.222	0.082745	0.0953357	0.867933	0.385431	0.555435	ENSG00000083535	10464	PIBF1
ENSG00000083544.13	873.442	0.275686	0.0923636	2.98479	0.00283774	0.00965811	ENSG00000083544	81550	TDRD3
ENSG00000083622.8	0	NA	NA	NA	NA	NA	ENSG00000083622	NA
ENSG00000083635.7	457.8	-0.164543	0.111165	-1.48017	0.138828	0.2625	ENSG00000083635	26747	NUFIP1
ENSG00000083642.18	4155.84	-0.24335	0.0665922	-3.65433	0.000257856	0.00112054	ENSG00000083642	23047	PDS5B
ENSG00000083720.12	3134.38	-0.599818	0.0976021	-6.14554	7.96915e-10	8.30133e-09	ENSG00000083720	5019	OXCT1
ENSG00000083750.12	2082.36	-0.302818	0.0712277	-4.25141	2.12424e-05	0.00011386	ENSG00000083750	10325	RRAGB
ENSG00000083782.7	0.656663	2.51526	2.64077	0.952474	0.340857	NA	ENSG00000083782	1833	EPYC
ENSG00000083799.17	2715.89	-0.485645	0.0617052	-7.87041	3.53494e-15	6.91908e-14	ENSG00000083799	1540	CYLD
ENSG00000083807.9	233.715	-0.132016	0.127096	-1.0387	0.298942	0.465372	ENSG00000083807	10998	SLC27A5
ENSG00000083812.11	1134.66	-0.18087	0.0782871	-2.31034	0.0208691	0.0554094	ENSG00000083812	25799	ZNF324
ENSG00000083814.12	639.191	-0.132539	0.153084	-0.865796	0.386602	0.556578	ENSG00000083814	79891	ZNF671
ENSG00000083817.8	445.694	-0.0384177	0.101902	-0.377006	0.706169	0.818385	ENSG00000083817	55659	ZNF416
ENSG00000083828.15	423.103	-0.126037	0.0793423	-1.58853	0.112167	0.222144	ENSG00000083828	54807	ZNF586
ENSG00000083838.15	1082.32	0.360445	0.109264	3.29884	0.000970863	0.00371569	ENSG00000083838	55663	ZNF446
ENSG00000083844.10	1998.84	-0.134972	0.058976	-2.2886	0.0221029	0.0581556	ENSG00000083844	9422	ZNF264
ENSG00000083845.8	12637.8	0.25187	0.0786063	3.2042	0.00135439	0.00499663	ENSG00000083845	6193	RPS5
ENSG00000083857.13	20094.5	0.788565	0.141874	5.5582	2.72575e-08	2.31896e-07	ENSG00000083857	2195	FAT1
ENSG00000083896.12	4339.51	-0.00726525	0.0745259	-0.0974862	0.92234	0.958126	ENSG00000083896	91746	YTHDC1
ENSG00000083937.8	1774.94	-0.687816	0.109112	-6.30376	2.90519e-10	3.21535e-09	ENSG00000083937	25978	CHMP2B
ENSG00000084070.11	3747.37	-0.547335	0.0671092	-8.15588	3.46637e-16	7.62764e-15	ENSG00000084070	64744	SMAP2
ENSG00000084072.16	1371.39	0.224829	0.0650506	3.45622	0.000547802	0.00222217	ENSG00000084072	10450	PPIE
ENSG00000084073.8	1528.54	0.421573	0.0654035	6.44572	1.15054e-10	1.33903e-09	ENSG00000084073	10269	ZMPSTE24
ENSG00000084090.13	7321.72	-0.0739974	0.0559723	-1.32204	0.186156	0.328407	ENSG00000084090	56910	STARD7
ENSG00000084092.6	676.238	0.0496902	0.10245	0.485017	0.627664	0.763266	ENSG00000084092	84273	NOA1
ENSG00000084093.15	985.554	0.666312	0.114512	5.8187	5.93067e-09	5.52778e-08	ENSG00000084093	5978	REST
ENSG00000084110.10	6.03298	0.70454	0.561355	1.25507	0.209453	0.358677	ENSG00000084110	3034	HAL
ENSG00000084112.14	2542.77	0.0704573	0.0679976	1.03617	0.300122	0.466689	ENSG00000084112	54434	SSH1
ENSG00000084207.15	5491.9	0.54893	0.0937664	5.85422	4.79243e-09	4.52107e-08	ENSG00000084207	2950	GSTP1
ENSG00000084234.16	18775.9	0.0316326	0.0906206	0.349066	0.72704	0.832236	ENSG00000084234	334	APLP2
ENSG00000084444.13	2794.12	-0.638432	0.103533	-6.16643	6.98478e-10	7.32499e-09	ENSG00000084444	57613	FAM234B
ENSG00000084453.16	129.006	0.650781	0.215565	3.01896	0.00253644	0.00873785	ENSG00000084453	6579	SLCO1A2
ENSG00000084463.7	3800.8	-0.164198	0.0613007	-2.67856	0.00739385	0.0226501	ENSG00000084463	51729	WBP11
ENSG00000084623.11	4468.72	0.106834	0.087497	1.221	0.222085	0.375078	ENSG00000084623	8668	EIF3I
ENSG00000084628.9	4725.22	-0.440289	0.0844611	-5.21293	1.85885e-07	1.38486e-06	ENSG00000084628	79570	NKAIN1
ENSG00000084636.17	170.212	-0.501672	0.196338	-2.55514	0.0106144	0.0308897	ENSG00000084636	1307	COL16A1
ENSG00000084652.15	3456.65	0.153279	0.0789065	1.94253	0.0520725	0.119155	ENSG00000084652	200081	TXLNA
ENSG00000084674.13	0.946502	-1.11718	1.70112	-0.656731	0.511354	0.670546	ENSG00000084674	338	APOB
ENSG00000084676.15	4715.09	-0.189729	0.0631587	-3.004	0.00266453	0.00913866	ENSG00000084676	8648	NCOA1
ENSG00000084693.15	2671.12	0.0672602	0.0509144	1.32104	0.186487	0.328805	ENSG00000084693	60509	AGBL5
ENSG00000084710.13	4620.25	-0.201015	0.0998374	-2.01342	0.0440703	0.103885	ENSG00000084710	22979	EFR3B
ENSG00000084731.13	20410	-0.697102	0.0776456	-8.978	2.7574e-19	8.49061e-18	ENSG00000084731	3797	KIF3C
ENSG00000084733.10	6848.17	-0.21092	0.0495813	-4.25403	2.09959e-05	0.000112689	ENSG00000084733	10890	RAB10
ENSG00000084734.8	39.2486	-0.132719	0.266481	-0.498041	0.618455	0.755622	ENSG00000084734	2646	GCKR
ENSG00000084754.10	4540.46	0.0599462	0.0785818	0.762851	0.445552	0.613039	ENSG00000084754	3030	HADHA
ENSG00000084764.10	5221.19	-0.570659	0.0639314	-8.92612	4.41229e-19	1.33226e-17	ENSG00000084764	22924	MAPRE3
ENSG00000084774.13	2612.69	-0.0589608	0.0845977	-0.696955	0.485831	0.649	ENSG00000084774	790	CAD
ENSG00000085063.14	6204.55	1.13178	0.133793	8.45919	2.69245e-17	6.5589e-16	ENSG00000085063	966	CD59
ENSG00000085117.11	1408.94	-0.762529	0.143951	-5.29715	1.17626e-07	9.0574e-07	ENSG00000085117	3732	CD82
ENSG00000085185.15	1655.12	0.0627154	0.151686	0.413455	0.679273	0.800278	ENSG00000085185	63035	BCORL1
ENSG00000085224.20	10513.8	-0.254911	0.0621606	-4.10085	4.11633e-05	0.000209522	ENSG00000085224	546	ATRX
ENSG00000085231.13	514.349	0.102785	0.106894	0.96156	0.336271	0.505788	ENSG00000085231	102157402	AK6
ENSG00000085265.10	0.0433482	0.429296	4.18129	0.102671	0.918224	NA	ENSG00000085265	2219	FCN1
ENSG00000085274.15	1025.75	-0.208202	0.089375	-2.32953	0.0198309	0.0530402	ENSG00000085274	55892	MYNN
ENSG00000085276.17	76.3449	2.94427	0.915566	3.21579	0.00130087	0.00482527	ENSG00000085276	2122	MECOM
ENSG00000085365.17	6402.94	-0.612209	0.0837558	-7.30945	2.68234e-13	4.3323e-12	ENSG00000085365	9522	SCAMP1
ENSG00000085377.13	1698.94	-0.384443	0.0538518	-7.1389	9.40798e-13	1.41727e-11	ENSG00000085377	5550	PREP
ENSG00000085382.11	1458.78	-0.320569	0.0891624	-3.59534	0.000323971	0.00137957	ENSG00000085382	57531	HACE1
ENSG00000085415.15	1109.55	-0.107391	0.103579	-1.0368	0.299828	0.466284	ENSG00000085415	81929	SEH1L
ENSG00000085433.15	6036.45	-0.644976	0.0722078	-8.93223	4.17513e-19	1.26886e-17	ENSG00000085433	22911	WDR47
ENSG00000085449.14	2825.05	0.078402	0.0706954	1.10901	0.267425	0.42984	ENSG00000085449	57590	WDFY1
ENSG00000085465.12	246.897	-0.543015	0.116284	-4.66971	3.01625e-06	1.86739e-05	ENSG00000085465	5016	OVGP1
ENSG00000085491.15	1078.44	-0.138352	0.093712	-1.47635	0.13985	0.263915	ENSG00000085491	29957	SLC25A24
ENSG00000085511.19	1721.08	-0.0919027	0.0510571	-1.8	0.0718608	0.155116	ENSG00000085511	4216	MAP3K4
ENSG00000085514.15	125.933	0.144149	0.155883	0.924729	0.355107	0.525125	ENSG00000085514	29992	PILRA
ENSG00000085552.16	817.469	0.987966	0.166947	5.91784	3.26197e-09	3.14078e-08	ENSG00000085552	57549	IGSF9
ENSG00000085563.14	23.6766	-0.707828	0.347711	-2.03568	0.0417827	0.0993964	ENSG00000085563	5243	ABCB1
ENSG00000085644.13	1392.01	-0.0747165	0.117282	-0.637067	0.524081	0.681488	ENSG00000085644	7760	ZNF213
ENSG00000085662.13	4246.2	-0.211866	0.0748794	-2.82943	0.00466305	0.0150402	ENSG00000085662	231	AKR1B1
ENSG00000085719.11	2498.71	0.301625	0.0790914	3.81363	0.00013694	0.000630214	ENSG00000085719	8895	CPNE3
ENSG00000085721.12	2746.58	-0.173404	0.0763516	-2.27113	0.023139	0.0605178	ENSG00000085721	54700	RRN3
ENSG00000085733.15	4905.08	-0.018779	0.059458	-0.315836	0.752127	0.849078	ENSG00000085733	2017	CTTN
ENSG00000085741.12	50.6765	0.594516	0.332496	1.78804	0.0737697	0.158503	ENSG00000085741	7481	WNT11
ENSG00000085760.14	736.088	0.0601167	0.0776399	0.774301	0.438753	0.606813	ENSG00000085760	4528	MTIF2
ENSG00000085788.13	3737.21	-0.288291	0.0870264	-3.31268	0.000924065	0.0035582	ENSG00000085788	23259	DDHD2
ENSG00000085831.15	33.3546	-2.45889	0.330503	-7.43985	1.00797e-13	1.7006e-12	ENSG00000085831	22996	TTC39A
ENSG00000085832.16	5006.26	-0.407441	0.0695974	-5.85426	4.79152e-09	4.52107e-08	ENSG00000085832	2060	EPS15
ENSG00000085840.12	241.378	0.535952	0.199434	2.68737	0.00720174	0.0221391	ENSG00000085840	4998	ORC1
ENSG00000085871.8	93.0104	0.571933	0.189488	3.01831	0.00254192	0.0087524	ENSG00000085871	4258	MGST2
ENSG00000085872.14	2365.97	0.0121158	0.109712	0.110433	0.912066	0.951606	ENSG00000085872	10523	CHERP
ENSG00000085978.21	1664.04	-0.447495	0.0688895	-6.49583	8.25771e-11	9.78964e-10	ENSG00000085978	55054	ATG16L1
ENSG00000085982.13	1911.86	-0.0354524	0.0591329	-0.599537	0.548815	0.700983	ENSG00000085982	55230	USP40
ENSG00000085998.13	3333.26	0.11695	0.078345	1.49275	0.135502	0.257568	ENSG00000085998	55624	POMGNT1
ENSG00000085999.11	223.757	0.589553	0.248558	2.3719	0.017697	0.0481192	ENSG00000085999	8438	RAD54L
ENSG00000086015.20	9102.83	-0.470166	0.0947972	-4.9597	7.06018e-07	4.83874e-06	ENSG00000086015	23139	MAST2
ENSG00000086061.15	16224.5	-0.332978	0.0892268	-3.73182	0.000190104	0.000849052	ENSG00000086061	3301	DNAJA1
ENSG00000086062.12	133.809	0.49502	0.131647	3.76022	0.000169765	0.000766653	ENSG00000086062	2683	B4GALT1
ENSG00000086065.13	2908.83	-0.172306	0.0910538	-1.89235	0.0584444	0.131183	ENSG00000086065	51510	CHMP5
ENSG00000086102.18	2259.41	-0.0902177	0.0486507	-1.8544	0.0636823	0.140629	ENSG00000086102	4799	NFX1
ENSG00000086159.12	12.7904	0.93441	0.539092	1.7333	0.0830419	0.174356	ENSG00000086159	363	AQP6
ENSG00000086189.9	480.985	-0.0858084	0.106258	-0.807551	0.419349	0.588472	ENSG00000086189	27292	DIMT1
ENSG00000086200.16	920.524	0.161384	0.0887248	1.81893	0.0689224	0.149871	ENSG00000086200	51194	IPO11
ENSG00000086205.16	8.67474	-4.65785	1.03527	-4.49917	6.82195e-06	3.99553e-05	ENSG00000086205	2346	FOLH1
ENSG00000086232.12	5287.02	0.268299	0.0483897	5.54456	2.947e-08	2.49355e-07	ENSG00000086232	27102	EIF2AK1
ENSG00000086288.11	0.786291	0.541502	1.9657	0.275475	0.782951	NA	ENSG00000086288	51314	NME8
ENSG00000086289.11	999.234	0.0648919	0.14535	0.446451	0.655271	0.78343	ENSG00000086289	54749	EPDR1
ENSG00000086300.15	1028.54	-1.30235	0.149326	-8.72152	2.74503e-18	7.58473e-17	ENSG00000086300	29887	SNX10
ENSG00000086475.14	3846.2	0.292496	0.0624538	4.68341	2.82148e-06	1.75769e-05	ENSG00000086475	22929	SEPHS1
ENSG00000086504.15	2035.06	-0.111515	0.0633763	-1.75956	0.0784822	0.166658	ENSG00000086504	10573	MRPL28
ENSG00000086506.2	13.7933	0.380386	0.340989	1.11554	0.26462	0.426483	ENSG00000086506	3049	HBQ1
ENSG00000086544.2	922.781	-0.0417787	0.099108	-0.421547	0.673356	0.795846	ENSG00000086544	80271	ITPKC
ENSG00000086548.8	0	NA	NA	NA	NA	NA	ENSG00000086548	4680	CEACAM6
ENSG00000086570.12	75.0564	-3.12923	0.223746	-13.9857	1.9066e-44	4.10507e-42	ENSG00000086570	2196	FAT2
ENSG00000086589.11	2485.15	0.0165683	0.0529859	0.312692	0.754515	0.850643	ENSG00000086589	55696	RBM22
ENSG00000086598.10	4595.8	0.193678	0.0793743	2.44006	0.0146848	0.0410642	ENSG00000086598	10959	TMED2
ENSG00000086619.13	331.284	0.512477	0.111728	4.58682	4.50056e-06	2.7184e-05	ENSG00000086619	56605	ERO1B
ENSG00000086666.18	2566.54	-0.0360307	0.071073	-0.506954	0.612187	0.750948	ENSG00000086666	54469	ZFAND6
ENSG00000086696.10	104.665	5.26335	0.409707	12.8466	8.9849e-38	1.34485e-35	ENSG00000086696	3294	HSD17B2
ENSG00000086712.12	1257.19	-0.0891752	0.0584637	-1.52531	0.127182	0.244984	ENSG00000086712	55787	TXLNG
ENSG00000086717.18	43.1417	-0.710294	0.24529	-2.89573	0.00378274	0.0124842	ENSG00000086717	5475	PPEF1
ENSG00000086730.16	33.2556	0.129018	0.274013	0.470844	0.637752	0.770455	ENSG00000086730	7462	LAT2
ENSG00000086758.15	22891.1	-0.138136	0.0907567	-1.52205	0.127997	0.246236	ENSG00000086758	10075	HUWE1
ENSG00000086827.8	651.395	0.241514	0.0759702	3.17906	0.00147752	0.00540386	ENSG00000086827	9183	ZW10
ENSG00000086848.14	1149.63	0.0280112	0.0758231	0.369428	0.711809	0.822132	ENSG00000086848	79796	ALG9
ENSG00000086967.9	7.92299	-0.927124	0.595073	-1.558	0.119233	0.232908	ENSG00000086967	4606	MYBPC2
ENSG00000086991.12	39.0925	0.959636	0.245767	3.90466	9.43572e-05	0.000449848	ENSG00000086991	50507	NOX4
ENSG00000087008.15	837.121	-0.0267248	0.0712819	-0.374917	0.707722	0.819284	ENSG00000087008	8310	ACOX3
ENSG00000087053.18	2516.66	-0.149951	0.0652002	-2.29985	0.0214568	0.0567438	ENSG00000087053	8898	MTMR2
ENSG00000087074.7	2444.29	0.00278088	0.121851	0.022822	0.981792	0.991033	ENSG00000087074	23645	PPP1R15A
ENSG00000087076.8	256.175	0.0220211	0.155512	0.141604	0.887393	0.936182	ENSG00000087076	51171	HSD17B14
ENSG00000087077.11	748.799	0.986914	0.127574	7.73603	1.02568e-14	1.91648e-13	ENSG00000087077	7205	TRIP6
ENSG00000087085.13	1044.69	-0.919584	0.18755	-4.90315	9.43123e-07	6.33958e-06	ENSG00000087085	43	ACHE
ENSG00000087086.13	13692.7	0.0554938	0.110555	0.501958	0.615697	0.75333	ENSG00000087086	2512	FTL
ENSG00000087087.18	3625.44	0.0901918	0.0814826	1.10688	0.268344	0.430743	ENSG00000087087	51593	SRRT
ENSG00000087088.19	1775.47	0.342387	0.076558	4.47227	7.73953e-06	4.48694e-05	ENSG00000087088	581	BAX
ENSG00000087095.12	2563.72	-0.236486	0.0677566	-3.49023	0.000482602	0.00197775	ENSG00000087095	51701	NLK
ENSG00000087111.20	2017.56	-0.011127	0.0805619	-0.138117	0.890148	0.93765	ENSG00000087111	94005	PIGS
ENSG00000087116.13	103.223	2.54052	0.223564	11.3637	6.33898e-30	5.15779e-28	ENSG00000087116	9509	ADAMTS2
ENSG00000087128.9	0	NA	NA	NA	NA	NA	ENSG00000087128	28983	TMPRSS11E
ENSG00000087152.15	6918	-0.260136	0.0445708	-5.83648	5.33166e-09	5.00279e-08	ENSG00000087152	56970	ATXN7L3
ENSG00000087157.18	2135.61	-0.067266	0.0676242	-0.994702	0.319881	0.48854	ENSG00000087157	9489	PGS1
ENSG00000087191.12	3763.64	-0.0723492	0.0648789	-1.11514	0.264789	0.426681	ENSG00000087191	5705	PSMC5
ENSG00000087206.16	1238.94	0.373517	0.0643837	5.80142	6.57569e-09	6.08642e-08	ENSG00000087206	51720	UIMC1
ENSG00000087237.10	1.28173	1.80321	1.20987	1.49042	0.136115	0.258507	ENSG00000087237	1071	CETP
ENSG00000087245.12	2135.96	2.37443	0.214095	11.0905	1.39463e-28	1.02187e-26	ENSG00000087245	4313	MMP2
ENSG00000087250.8	268.767	-1.54502	0.267926	-5.76658	8.08965e-09	7.40691e-08	ENSG00000087250	4504	MT3
ENSG00000087253.11	253.823	0.299591	0.171587	1.74601	0.0808098	0.170578	ENSG00000087253	54947	LPCAT2
ENSG00000087258.13	12079.6	-0.420328	0.120807	-3.47934	0.000502645	0.00204969	ENSG00000087258	2775	GNAO1
ENSG00000087263.16	1627.72	-0.234707	0.0609391	-3.85151	0.000117391	0.000547083	ENSG00000087263	55239	OGFOD1
ENSG00000087266.15	2790.73	-0.176588	0.0938413	-1.88177	0.0598666	0.133754	ENSG00000087266	6452	SH3BP2
ENSG00000087269.15	779.786	0.0917272	0.0746899	1.22811	0.219407	0.371817	ENSG00000087269	8602	NOP14
ENSG00000087274.16	14797.4	-0.0177837	0.0489736	-0.363129	0.716509	0.825482	ENSG00000087274	118	ADD1
ENSG00000087299.11	535.579	-0.120735	0.0727727	-1.65906	0.097103	0.197979	ENSG00000087299	79944	L2HGDH
ENSG00000087301.8	1824.3	0.287672	0.0753743	3.81658	0.000135315	0.000623245	ENSG00000087301	57544	TXNDC16
ENSG00000087302.8	2793.11	0.238206	0.0791706	3.00877	0.00262304	0.00900405	ENSG00000087302	51637	RTRAF
ENSG00000087303.16	858.199	4.80586	0.517341	9.28955	1.54935e-20	5.41403e-19	ENSG00000087303	22795	NID2
ENSG00000087338.4	789.113	-0.00995582	0.0926764	-0.107426	0.914451	0.952916	ENSG00000087338	64395	GMCL1
ENSG00000087365.14	9370.51	-0.0200431	0.0465877	-0.430224	0.667033	0.791683	ENSG00000087365	10992	SF3B2
ENSG00000087448.9	4749.17	-0.339455	0.0554833	-6.11815	9.46667e-10	9.78118e-09	ENSG00000087448	57542	KLHL42
ENSG00000087460.23	54221.7	-0.27828	0.0516198	-5.39095	7.00843e-08	5.55711e-07	ENSG00000087460	2778	GNAS
ENSG00000087470.17	6104.07	-0.404529	0.0627324	-6.44848	1.12974e-10	1.31536e-09	ENSG00000087470	10059	DNM1L
ENSG00000087494.15	9.74558	1.75416	0.560724	3.12838	0.00175774	0.00632136	ENSG00000087494	5744	PTHLH
ENSG00000087495.16	822.603	-1.86857	0.149522	-12.4969	7.75769e-36	9.96045e-34	ENSG00000087495	116154	PHACTR3
ENSG00000087502.17	1102.53	-0.101665	0.0552626	-1.83967	0.0658161	0.144429	ENSG00000087502	51290	ERGIC2
ENSG00000087510.6	24.1585	6.2413	0.819287	7.61796	2.5771e-14	4.61504e-13	ENSG00000087510	7022	TFAP2C
ENSG00000087586.17	288.841	0.316406	0.139138	2.27404	0.0229636	0.0601207	ENSG00000087586	6790	AURKA
ENSG00000087589.16	41.6074	0.510493	0.282359	1.80795	0.0706139	0.152931	ENSG00000087589	57091	CASS4
ENSG00000087842.10	359.709	1.11379	0.168724	6.60126	4.07683e-11	5.05585e-10	ENSG00000087842	8544	PIR
ENSG00000087884.14	229.154	0.440114	0.13948	3.1554	0.00160276	0.00581479	ENSG00000087884	28971	AAMDC
ENSG00000087903.12	899.906	1.49178	0.156576	9.52747	1.6117e-21	6.23949e-20	ENSG00000087903	5990	RFX2
ENSG00000087995.15	1105.41	-0.0173502	0.0508669	-0.34109	0.733036	0.836182	ENSG00000087995	339175	METTL2A
ENSG00000088002.11	3.36989	-1.74	0.934052	-1.86285	0.0624834	0.138429	ENSG00000088002	6820	SULT2B1
ENSG00000088035.15	411.303	0.204278	0.115547	1.76792	0.0770745	0.164255	ENSG00000088035	29929	ALG6
ENSG00000088038.17	1688.63	0.219286	0.0947295	2.31487	0.0206203	0.0548476	ENSG00000088038	4849	CNOT3
ENSG00000088053.11	21.9149	-0.847789	0.347589	-2.43906	0.0147257	0.0411555	ENSG00000088053	51206	GP6
ENSG00000088179.8	2323.25	-0.268558	0.0727856	-3.68971	0.000224506	0.000987262	ENSG00000088179	5775	PTPN4
ENSG00000088205.12	3003.27	-0.00556478	0.0887581	-0.062696	0.950009	0.973342	ENSG00000088205	8886	DDX18
ENSG00000088247.15	6166.96	0.11872	0.106695	1.11271	0.265833	0.427846	ENSG00000088247	8570	KHSRP
ENSG00000088256.8	3667.82	-0.189148	0.123684	-1.52928	0.126196	0.243551	ENSG00000088256	2767	GNA11
ENSG00000088280.18	1140.45	0.923544	0.140037	6.59498	4.2531e-11	5.25581e-10	ENSG00000088280	55616	ASAP3
ENSG00000088298.12	393.192	0.0574054	0.0905108	0.634238	0.525925	0.683124	ENSG00000088298	55741	EDEM2
ENSG00000088305.18	786.82	-0.097584	0.160542	-0.607841	0.543293	0.696682	ENSG00000088305	1789	DNMT3B
ENSG00000088320.3	0.371906	-1.16448	4.14969	-0.280619	0.779002	NA	ENSG00000088320	28954	REM1
ENSG00000088325.15	1602.34	1.12167	0.150905	7.433	1.06163e-13	1.78577e-12	ENSG00000088325	22974	TPX2
ENSG00000088340.15	37.6672	0.814376	0.234365	3.47482	0.000511191	0.0020815	ENSG00000088340	NA	FER1L4
ENSG00000088356.5	1699.34	0.772756	0.075409	10.2475	1.21407e-24	6.20108e-23	ENSG00000088356	81572	PDRG1
ENSG00000088367.20	14114	-1.02445	0.0937713	-10.925	8.7518e-28	5.87441e-26	ENSG00000088367	2036	EPB41L1
ENSG00000088386.15	0.581237	0.844922	2.40655	0.351093	0.725519	NA	ENSG00000088386	6564	SLC15A1
ENSG00000088387.17	1187.39	-1.03394	0.126355	-8.18281	2.77306e-16	6.15526e-15	ENSG00000088387	23348	DOCK9
ENSG00000088448.14	5169.13	0.120336	0.0558429	2.1549	0.0311694	0.0777228	ENSG00000088448	55608	ANKRD10
ENSG00000088451.10	176.046	0.195027	0.122972	1.58594	0.112753	0.223018	ENSG00000088451	23483	TGDS
ENSG00000088538.12	5410.03	-0.147961	0.0710968	-2.08112	0.0374228	0.0908118	ENSG00000088538	1795	DOCK3
ENSG00000088543.14	468.935	0.0658267	0.156742	0.419969	0.674508	0.796636	ENSG00000088543	51161	C3orf18
ENSG00000088682.13	1723.19	0.274179	0.0686782	3.99223	6.54544e-05	0.000321698	ENSG00000088682	57017	COQ9
ENSG00000088726.15	1.43023	1.72038	1.66046	1.03609	0.300162	0.466727	ENSG00000088726	55287	TMEM40
ENSG00000088727.12	335.841	0.987209	0.160302	6.15844	7.34656e-10	7.68137e-09	ENSG00000088727	64147	KIF9
ENSG00000088756.12	507.326	0.321406	0.165877	1.93762	0.0526694	0.120275	ENSG00000088756	79822	ARHGAP28
ENSG00000088766.11	1148.7	0.323543	0.0873474	3.70409	0.000212147	0.000938222	ENSG00000088766	54675	CRLS1
ENSG00000088782.4	0	NA	NA	NA	NA	NA	ENSG00000088782	140850	DEFB127
ENSG00000088808.16	1885.32	-0.718894	0.126143	-5.69903	1.2049e-08	1.07576e-07	ENSG00000088808	23368	PPP1R13B
ENSG00000088812.17	7260.93	-0.18152	0.067224	-2.70022	0.00692934	0.0214265	ENSG00000088812	8455	ATRN
ENSG00000088826.17	760.607	0.231973	0.110645	2.09656	0.0360324	0.0878983	ENSG00000088826	54498	SMOX
ENSG00000088827.12	11.0245	-1.33098	0.499136	-2.66657	0.00766295	0.0233416	ENSG00000088827	6614	SIGLEC1
ENSG00000088832.14	3793.25	-0.22885	0.0700077	-3.26893	0.00107956	0.00408725	ENSG00000088832	2280	FKBP1A
ENSG00000088833.17	4358.09	-0.189365	0.0437837	-4.32501	1.52523e-05	8.39552e-05	ENSG00000088833	55968	NSFL1C
ENSG00000088836.12	72.7869	0.420436	0.183562	2.29043	0.0219964	0.05793	ENSG00000088836	83959	SLC4A11
ENSG00000088854.12	5170.81	-0.156703	0.0843337	-1.85813	0.0631502	0.139597	ENSG00000088854	25943	C20orf194
ENSG00000088876.11	516.934	-0.197779	0.0757167	-2.61209	0.00899913	0.0268335	ENSG00000088876	79175	ZNF343
ENSG00000088881.20	924.198	0.497574	0.127685	3.8969	9.74327e-05	0.000462777	ENSG00000088881	57593	EBF4
ENSG00000088882.7	1922.48	0.862788	0.136437	6.32373	2.55326e-10	2.84657e-09	ENSG00000088882	56265	CPXM1
ENSG00000088888.17	4023.51	0.160108	0.104282	1.53534	0.1247	0.241277	ENSG00000088888	57506	MAVS
ENSG00000088899.14	3676.74	-0.517052	0.0960161	-5.38505	7.24237e-08	5.73265e-07	ENSG00000088899	9762	LZTS3
ENSG00000088926.13	8.54036	-1.35485	0.558884	-2.4242	0.015342	0.0426227	ENSG00000088926	2160	F11
ENSG00000088930.7	4658.85	0.163661	0.0593986	2.7553	0.00586378	0.0184102	ENSG00000088930	22803	XRN2
ENSG00000088970.15	329.378	0.498332	0.0897294	5.55372	2.79652e-08	2.37483e-07	ENSG00000088970	55857	KIZ
ENSG00000088986.10	7951.03	-0.109267	0.0826739	-1.32166	0.186282	0.328526	ENSG00000088986	8655	DYNLL1
ENSG00000088992.17	103.855	-0.918667	0.16222	-5.6631	1.48664e-08	1.31183e-07	ENSG00000088992	54997	TESC
ENSG00000089006.16	1804.46	0.604837	0.0895699	6.75268	1.45136e-11	1.88159e-10	ENSG00000089006	27131	SNX5
ENSG00000089009.15	12398.8	0.4148	0.122388	3.38922	0.000700925	0.00277691	ENSG00000089009	6128
ENSG00000089012.14	0.459713	0.71865	3.36636	0.21348	0.830952	NA	ENSG00000089012	55423	SIRPG
ENSG00000089022.13	2389.46	-0.171803	0.06218	-2.763	0.00572736	0.0180264	ENSG00000089022	8550	MAPKAPK5
ENSG00000089041.16	78.7501	2.37201	0.32445	7.31088	2.65402e-13	4.28904e-12	ENSG00000089041	5027	P2RX7
ENSG00000089048.14	693.275	-0.0338668	0.0938517	-0.360854	0.718208	0.826489	ENSG00000089048	51575	ESF1
ENSG00000089050.14	1350.07	0.0915173	0.0693915	1.31886	0.187217	0.32978	ENSG00000089050	10741	RBBP9
ENSG00000089053.12	4323.33	-0.207528	0.0562239	-3.6911	0.000223285	0.000982203	ENSG00000089053	51433	ANAPC5
ENSG00000089057.14	7625.42	-0.594366	0.0603315	-9.85166	6.74197e-23	2.93937e-21	ENSG00000089057	9962	SLC23A2
ENSG00000089060.11	163.17	0.291464	0.138731	2.10093	0.035647	0.087133	ENSG00000089060	80024	SLC8B1
ENSG00000089063.14	2458.19	0.301893	0.07861	3.84039	0.00012284	0.000570577	ENSG00000089063	29058	TMEM230
ENSG00000089091.16	696.987	-0.11793	0.0717405	-1.64384	0.100209	0.203073	ENSG00000089091	55184	DZANK1
ENSG00000089094.16	3140.61	0.150604	0.0484399	3.10908	0.00187672	0.00669589	ENSG00000089094	84678	KDM2B
ENSG00000089101.17	215.754	0.989255	0.189677	5.21547	1.83355e-07	1.3682e-06	ENSG00000089101	26074	CFAP61
ENSG00000089116.3	390.2	-0.0827865	0.154568	-0.535598	0.592236	0.73563	ENSG00000089116	64211	LHX5
ENSG00000089123.15	269.717	-0.0150383	0.112556	-0.133608	0.893713	0.939814	ENSG00000089123	55617	TASP1
ENSG00000089127.12	6.03218	1.94041	0.932129	2.0817	0.0373699	0.0907341	ENSG00000089127	4938
ENSG00000089154.10	6132.15	0.206362	0.101541	2.0323	0.0421236	0.100071	ENSG00000089154	10985	GCN1
ENSG00000089157.15	24959	0.36612	0.0954443	3.83596	0.000125076	0.000580094	ENSG00000089157	6175	RPLP0
ENSG00000089159.15	2108.89	0.257899	0.0875143	2.94694	0.00320937	0.0107762	ENSG00000089159	5829	PXN
ENSG00000089163.4	109.411	-0.129547	0.181398	-0.71416	0.475128	0.639644	ENSG00000089163	23409	SIRT4
ENSG00000089169.14	151.655	-2.18002	0.538728	-4.0466	5.19662e-05	0.000259924	ENSG00000089169	22895	RPH3A
ENSG00000089177.17	412.005	0.140112	0.0881218	1.58998	0.11184	0.221606	ENSG00000089177	55614	KIF16B
ENSG00000089195.14	659.907	-0.249372	0.141977	-1.75643	0.0790146	0.167547	ENSG00000089195	51605	TRMT6
ENSG00000089199.9	4115.93	-0.909446	0.137817	-6.59893	4.14147e-11	5.12919e-10	ENSG00000089199	1114	CHGB
ENSG00000089220.4	13792.7	-0.66812	0.065474	-10.2044	1.89573e-24	9.63003e-23	ENSG00000089220	5037	PEBP1
ENSG00000089225.19	17.1002	-0.444606	0.379914	-1.17028	0.241887	0.399317	ENSG00000089225	6910	TBX5
ENSG00000089234.15	1114.79	0.16526	0.0573592	2.88114	0.00396235	0.0130003	ENSG00000089234	8315	BRAP
ENSG00000089248.6	4269.39	0.123645	0.059987	2.0612	0.0392841	0.094594	ENSG00000089248	10961	ERP29
ENSG00000089250.18	25.6198	-3.37283	0.590318	-5.71359	1.1062e-08	9.9207e-08	ENSG00000089250	4842	NOS1
ENSG00000089280.18	18680.4	0.141435	0.0719104	1.96683	0.0492032	0.113596	ENSG00000089280	2521	FUS
ENSG00000089289.15	2091.22	0.0766946	0.076269	1.00558	0.314618	0.482661	ENSG00000089289	3476	IGBP1
ENSG00000089327.14	8.61324	-0.832326	0.657261	-1.26635	0.205386	0.353552	ENSG00000089327	53827	FXYD5
ENSG00000089335.20	2070.13	0.100938	0.0539112	1.87231	0.061164	0.136087	ENSG00000089335	55900	ZNF302
ENSG00000089351.14	4040.76	-0.265485	0.0872988	-3.04111	0.00235708	0.00819155	ENSG00000089351	57655	GRAMD1A
ENSG00000089356.16	9.08627	-1.24447	3.18919	-0.390215	0.696378	0.811779	ENSG00000089356	5349	FXYD3
ENSG00000089472.16	1487.12	2.53073	0.209592	12.0746	1.4391e-33	1.59211e-31	ENSG00000089472	9843	HEPH
ENSG00000089486.16	2728.91	-0.285305	0.0631938	-4.51477	6.3385e-06	3.73269e-05	ENSG00000089486	29965	CDIP1
ENSG00000089505.17	82.5592	-0.282406	0.241368	-1.17002	0.241992	0.399396	ENSG00000089505	113540	CMTM1
ENSG00000089558.8	53.0449	-1.69344	0.266382	-6.35719	2.0548e-10	2.31911e-09	ENSG00000089558	23415	KCNH4
ENSG00000089597.16	12365.9	0.511401	0.0950162	5.38225	7.35619e-08	5.81473e-07	ENSG00000089597	23193	GANAB
ENSG00000089639.10	1246.3	0.205195	0.115309	1.77952	0.0751541	0.160902	ENSG00000089639	51291	GMIP
ENSG00000089682.16	703.636	-0.192185	0.0851435	-2.2572	0.0239959	0.062403	ENSG00000089682	55285	RBM41
ENSG00000089685.14	886.462	0.402405	0.188206	2.13811	0.0325077	0.0805499	ENSG00000089685	332	BIRC5
ENSG00000089692.8	81.0856	0.473208	0.219708	2.15381	0.0312554	0.0779227	ENSG00000089692	3902	LAG3
ENSG00000089693.10	6882.19	-0.0354004	0.0760323	-0.465596	0.641505	0.772854	ENSG00000089693	8079	MLF2
ENSG00000089723.9	633.844	-0.170911	0.107604	-1.58834	0.112209	0.222196	ENSG00000089723	78990	OTUB2
ENSG00000089737.15	10784.9	-0.0120306	0.0717917	-0.167576	0.866917	0.923536	ENSG00000089737	57062	DDX24
ENSG00000089775.11	1074.39	-0.263283	0.0794537	-3.31367	0.000920801	0.00354759	ENSG00000089775	7597	ZBTB25
ENSG00000089818.16	4928.22	-0.678001	0.11439	-5.92711	3.08306e-09	2.98186e-08	ENSG00000089818	25977	NECAP1
ENSG00000089820.15	323.609	-0.125978	0.178251	-0.706743	0.479726	0.643728	ENSG00000089820	393	ARHGAP4
ENSG00000089847.12	221.149	-1.40241	0.163069	-8.60013	7.96265e-18	2.08099e-16	ENSG00000089847	170961	ANKRD24
ENSG00000089876.11	1135.6	0.810672	0.0734688	11.0342	2.61277e-28	1.83287e-26	ENSG00000089876	55760	DHX32
ENSG00000089902.9	1617.16	0.134334	0.0539288	2.49096	0.0127399	0.036246	ENSG00000089902	23186	RCOR1
ENSG00000089916.17	5744.96	-0.293297	0.0743859	-3.94291	8.04985e-05	0.000389549	ENSG00000089916	55668	GPATCH2L
ENSG00000090006.17	2169.22	0.563756	0.19328	2.91679	0.0035365	0.0117589	ENSG00000090006	8425	LTBP4
ENSG00000090013.9	331.17	0.870133	0.113108	7.69291	1.4383e-14	2.64334e-13	ENSG00000090013	645	BLVRB
ENSG00000090020.10	1057.44	-0.310048	0.0888312	-3.4903	0.000482474	0.00197752	ENSG00000090020	6548	SLC9A1
ENSG00000090054.13	1495.12	0.143599	0.0607949	2.36203	0.018175	0.0491991	ENSG00000090054	10558	SPTLC1
ENSG00000090060.17	7548.68	0.139311	0.0624051	2.23237	0.0255907	0.0657986	ENSG00000090060	10914	PAPOLA
ENSG00000090061.17	1375.18	0.286312	0.0740998	3.86387	0.000111605	0.000522554	ENSG00000090061	8812	CCNK
ENSG00000090097.20	6707.75	-0.0036629	0.111109	-0.0329668	0.973701	0.986703	ENSG00000090097	57060	PCBP4
ENSG00000090104.11	0.0499363	-0.72485	4.18129	-0.173355	0.862372	NA	ENSG00000090104	5996	RGS1
ENSG00000090238.11	893.104	-0.258476	0.14058	-1.83864	0.0659677	0.144694	ENSG00000090238	83719	YPEL3
ENSG00000090263.15	1322.64	-0.352624	0.0922377	-3.823	0.000131839	0.000609143	ENSG00000090263	51650	MRPS33
ENSG00000090266.12	1926.82	-0.35374	0.0985124	-3.59081	0.000329647	0.00140076	ENSG00000090266	4708	NDUFB2
ENSG00000090273.13	3590.5	0.0710959	0.0549207	1.29452	0.195486	0.341041	ENSG00000090273	10726	NUDC
ENSG00000090316.15	2942.32	0.0432516	0.0952402	0.454132	0.649734	0.77911	ENSG00000090316	10296	MAEA
ENSG00000090339.8	19.9699	1.33931	0.385458	3.47459	0.000511636	0.00208271	ENSG00000090339	3383	ICAM1
ENSG00000090372.14	7222.48	-0.158302	0.0860523	-1.8396	0.0658271	0.144442	ENSG00000090372	29888	STRN4
ENSG00000090376.8	16.9736	-0.32735	0.40889	-0.800584	0.423373	0.592303	ENSG00000090376	11213	IRAK3
ENSG00000090382.6	10.4878	-0.926008	0.421954	-2.19457	0.0281942	0.071391	ENSG00000090382	4069	LYZ
ENSG00000090402.7	2.10422	-0.0328813	1.12454	-0.0292398	0.976673	0.988213	ENSG00000090402	6476	SI
ENSG00000090432.6	1575.03	0.0739378	0.0718095	1.02964	0.30318	0.470529	ENSG00000090432	79594	MUL1
ENSG00000090447.11	277.645	0.0805499	0.181854	0.442938	0.65781	0.78492	ENSG00000090447	7023	TFAP4
ENSG00000090470.14	850.713	0.0999215	0.0838272	1.19199	0.233263	0.388966	ENSG00000090470	10081	PDCD7
ENSG00000090487.10	2295.64	0.341216	0.0622401	5.48226	4.19934e-08	3.46112e-07	ENSG00000090487	51324	SPG21
ENSG00000090512.11	3.90194	0.712175	0.728589	0.977471	0.328336	0.497597	ENSG00000090512	26998	FETUB
ENSG00000090520.10	1973.14	0.127557	0.0912573	1.39777	0.162183	0.296467	ENSG00000090520	51726	DNAJB11
ENSG00000090530.9	120.625	0.434247	0.35828	1.21203	0.2255	0.379266	ENSG00000090530	55214	P3H2
ENSG00000090534.17	13.2858	1.05816	0.445809	2.37357	0.0176173	0.0479396	ENSG00000090534	7066	THPO
ENSG00000090539.15	154.405	1.28188	0.221128	5.79703	6.75007e-09	6.2334e-08	ENSG00000090539	8646	CHRD
ENSG00000090554.12	2.4404	0.306924	0.878725	0.349284	0.726876	0.832117	ENSG00000090554	2323	FLT3LG
ENSG00000090565.15	4208.43	-0.0733123	0.0829127	-0.884211	0.376582	0.546368	ENSG00000090565	9727	RAB11FIP3
ENSG00000090581.9	1600.68	0.224063	0.115334	1.94272	0.0520497	0.119123	ENSG00000090581	84572	GNPTG
ENSG00000090612.20	1181.8	0.257845	0.0815806	3.16062	0.00157432	0.00572274	ENSG00000090612	10795	ZNF268
ENSG00000090615.12	4982.59	-0.32007	0.0862817	-3.7096	0.000207588	0.000919949	ENSG00000090615	2802	GOLGA3
ENSG00000090621.13	3379.44	0.0278426	0.0517664	0.537851	0.59068	0.734479	ENSG00000090621	8761	PABPC4
ENSG00000090659.17	0	NA	NA	NA	NA	NA	ENSG00000090659	30835	CD209
ENSG00000090661.11	798.737	0.10488	0.101618	1.0321	0.302024	0.468944	ENSG00000090661	79603	CERS4
ENSG00000090674.15	1170.67	-0.422183	0.0868802	-4.85937	1.17763e-06	7.81455e-06	ENSG00000090674	57192	MCOLN1
ENSG00000090686.15	3174.23	-0.0536889	0.0608169	-0.882796	0.377346	0.547268	ENSG00000090686	84196	USP48
ENSG00000090776.5	3650.46	0.69071	0.095968	7.19729	6.14199e-13	9.51244e-12	ENSG00000090776	1947	EFNB1
ENSG00000090857.13	3441.6	0.220851	0.094077	2.34756	0.0188969	0.0509317	ENSG00000090857	55066	PDPR
ENSG00000090861.15	6726.6	-0.0522803	0.0635691	-0.822418	0.410839	0.580349	ENSG00000090861	16	AARS
ENSG00000090863.11	11305.9	0.0910469	0.0833219	1.09271	0.27452	0.437849	ENSG00000090863	2734	GLG1
ENSG00000090889.11	679.955	0.441565	0.149104	2.96145	0.00306196	0.010342	ENSG00000090889	24137	KIF4A
ENSG00000090905.17	6694.39	-0.115414	0.0706863	-1.63276	0.102519	0.20676	ENSG00000090905	27327	TNRC6A
ENSG00000090924.14	3511.83	0.438676	0.099354	4.41529	1.00875e-05	5.72019e-05	ENSG00000090924	64857	PLEKHG2
ENSG00000090932.10	570.477	-0.0910078	0.195879	-0.464613	0.642209	0.773339	ENSG00000090932	10683
ENSG00000090971.4	1699.36	0.0570508	0.0683364	0.834853	0.4038	0.573783	ENSG00000090971	57106	NAT14
ENSG00000090975.12	1091.59	-0.648924	0.153557	-4.22594	2.37944e-05	0.000126376	ENSG00000090975	57605	PITPNM2
ENSG00000090989.17	3016.6	-0.254339	0.0720373	-3.53066	0.000414525	0.00172401	ENSG00000090989	55763	EXOC1
ENSG00000091009.7	853.61	-0.0545926	0.0662206	-0.824406	0.409709	0.579435	ENSG00000091009	54439	RBM27
ENSG00000091010.4	41.1985	-1.97837	0.33321	-5.93731	2.89745e-09	2.81011e-08	ENSG00000091010	5459	POU4F3
ENSG00000091039.16	4703.06	-0.220795	0.074914	-2.94731	0.00320549	0.010767	ENSG00000091039	114882	OSBPL8
ENSG00000091073.19	155.231	0.323582	0.195887	1.65188	0.0985597	0.200282	ENSG00000091073	113878	DTX2
ENSG00000091106.18	1.62964	-2.0469	1.43965	-1.4218	0.155084	0.286706	ENSG00000091106	58484	NLRC4
ENSG00000091127.13	335.123	0.0464852	0.0966377	0.481025	0.630498	0.765226	ENSG00000091127	54517	PUS7
ENSG00000091128.12	22.7494	-0.806281	0.354091	-2.27705	0.0227835	0.0596938	ENSG00000091128	22798	LAMB4
ENSG00000091129.19	12350.1	-0.429899	0.0604814	-7.10795	1.17777e-12	1.7563e-11	ENSG00000091129	4897	NRCAM
ENSG00000091136.13	2780.03	0.00181361	0.148113	0.0122448	0.99023	0.995601	ENSG00000091136	3912	LAMB1
ENSG00000091137.11	8.65861	0.405743	0.649002	0.625179	0.531853	0.687983	ENSG00000091137	5172	SLC26A4
ENSG00000091138.12	0.142606	-0.671319	4.17668	-0.16073	0.872306	NA	ENSG00000091138	1811	SLC26A3
ENSG00000091140.12	3036.93	-0.226237	0.0756224	-2.99167	0.00277457	0.0094673	ENSG00000091140	1738	DLD
ENSG00000091157.13	3031.2	-0.580709	0.0665923	-8.72035	2.77337e-18	7.65549e-17	ENSG00000091157	23335	WDR7
ENSG00000091164.12	3416.81	-0.156289	0.0632703	-2.47018	0.0135044	0.0381536	ENSG00000091164	9352	TXNL1
ENSG00000091181.19	10.7424	0.312303	0.488299	0.639574	0.52245	0.680362	ENSG00000091181	3568	IL5RA
ENSG00000091262.14	39.5603	1.38035	0.323941	4.2611	2.03421e-05	0.000109432	ENSG00000091262	368	ABCC6
ENSG00000091317.7	1506.09	0.780368	0.112631	6.92855	4.25187e-12	5.90327e-11	ENSG00000091317	54918	CMTM6
ENSG00000091409.14	1950.65	0.960647	0.176184	5.45252	4.96605e-08	4.04422e-07	ENSG00000091409	3655	ITGA6
ENSG00000091428.17	1254.92	-1.13198	0.114389	-9.89587	4.33825e-23	1.93665e-21	ENSG00000091428	11069	RAPGEF4
ENSG00000091436.16	863.799	1.76813	0.123863	14.2749	3.13962e-46	7.3847e-44	ENSG00000091436	51776	MAP3K20
ENSG00000091482.5	6.01977	2.48446	2.43067	1.02213	0.306721	0.474237	ENSG00000091482	23676	SMPX
ENSG00000091483.6	2249.03	-0.199456	0.0781498	-2.55223	0.0107037	0.031114	ENSG00000091483	2271	FH
ENSG00000091490.10	1585.49	2.99562	0.295892	10.124	4.32167e-24	2.10006e-22	ENSG00000091490	23231	SEL1L3
ENSG00000091513.14	210.898	-1.09886	0.117063	-9.38694	6.17665e-21	2.25993e-19	ENSG00000091513	7018	TF
ENSG00000091527.15	5081.6	-0.118166	0.0679074	-1.74011	0.0818396	0.172362	ENSG00000091527	55573	CDV3
ENSG00000091536.16	139.621	-0.178048	0.208895	-0.852333	0.394029	0.56382	ENSG00000091536	51168	MYO15A
ENSG00000091542.8	2992.17	0.0486284	0.0489736	0.992951	0.320734	0.489389	ENSG00000091542	54890	ALKBH5
ENSG00000091583.10	1.49519	1.10435	1.34046	0.823859	0.41002	0.579706	ENSG00000091583	350	APOH
ENSG00000091592.15	5591.31	0.161455	0.107062	1.50805	0.131542	0.251511	ENSG00000091592	22861	NLRP1
ENSG00000091622.15	2881.36	0.551302	0.14825	3.71873	0.000200231	0.00089088	ENSG00000091622	83394	PITPNM3
ENSG00000091640.7	2098.64	-0.223928	0.079416	-2.81969	0.004807	0.0154546	ENSG00000091640	9552	SPAG7
ENSG00000091651.8	442.249	0.531072	0.14801	3.58809	0.000333107	0.00141375	ENSG00000091651	23594	ORC6
ENSG00000091656.15	10641.8	-0.234986	0.102642	-2.28938	0.0220571	0.0580626	ENSG00000091656	79776	ZFHX4
ENSG00000091664.7	6202.77	-2.07791	0.18066	-11.5018	1.29206e-30	1.11965e-28	ENSG00000091664	57084	SLC17A6
ENSG00000091704.9	0.174362	1.25241	4.16794	0.300486	0.763806	NA	ENSG00000091704	1357	CPA1
ENSG00000091732.15	1023.53	-0.0672113	0.0717476	-0.936773	0.348875	0.518352	ENSG00000091732	51530	ZC3HC1
ENSG00000091831.21	7.19795	0.331623	0.521582	0.635802	0.524905	0.68218	ENSG00000091831	2099	ESR1
ENSG00000091844.7	2174.2	-1.05394	0.0846518	-12.4503	1.39248e-35	1.72458e-33	ENSG00000091844	26575	RGS17
ENSG00000091879.13	81.7114	0.819916	0.335837	2.44141	0.0146299	0.0409407	ENSG00000091879	285	ANGPT2
ENSG00000091947.9	791.237	0.267756	0.0966305	2.77093	0.00558973	0.0176587	ENSG00000091947	84336	TMEM101
ENSG00000091972.18	6169.48	-0.338012	0.0789266	-4.28261	1.84711e-05	0.000100273	ENSG00000091972	4345	CD200
ENSG00000091986.15	3244.72	2.03588	0.178737	11.3903	4.67127e-30	3.8569e-28	ENSG00000091986	151887	CCDC80
ENSG00000092009.10	0.107214	-0.72485	4.18129	-0.173355	0.862372	NA	ENSG00000092009	1215	CMA1
ENSG00000092010.14	944.928	0.584916	0.124684	4.69117	2.71642e-06	1.69791e-05	ENSG00000092010	5720	PSME1
ENSG00000092020.10	932.092	0.0945251	0.0963894	0.980658	0.326761	0.49593	ENSG00000092020	55012	PPP2R3C
ENSG00000092036.16	200.157	0.727199	0.139021	5.23085	1.68734e-07	1.26584e-06	ENSG00000092036	54930	HAUS4
ENSG00000092051.16	3835.69	-0.846471	0.104397	-8.10822	5.13651e-16	1.10763e-14	ENSG00000092051	84502	JPH4
ENSG00000092054.12	344.5	-0.255128	0.160148	-1.59308	0.111143	0.220458	ENSG00000092054	4625	MYH7
ENSG00000092067.5	0.157463	0	4.18129	0	1	NA	ENSG00000092067	1053	CEBPE
ENSG00000092068.18	774.364	-1.00884	0.164702	-6.12524	9.05482e-10	9.36602e-09	ENSG00000092068	23428	SLC7A8
ENSG00000092094.10	1401.72	0.151841	0.0756361	2.00752	0.044694	0.105045	ENSG00000092094	55644	OSGEP
ENSG00000092096.14	8125.74	0.0900023	0.0904389	0.995172	0.319652	0.488297	ENSG00000092096	51310	SLC22A17
ENSG00000092098.16	717.116	0.0700267	0.119886	0.584112	0.559145	0.709431	ENSG00000092098	55072	RNF31
ENSG00000092108.20	1895.69	-0.210344	0.0957088	-2.19775	0.0279667	0.0708983	ENSG00000092108	23256	SCFD1
ENSG00000092140.14	1554.06	-0.0723156	0.0706874	-1.02303	0.306292	0.473757	ENSG00000092140	55632	G2E3
ENSG00000092148.12	6751.19	-0.0183071	0.0554968	-0.329877	0.741493	0.842218	ENSG00000092148	25831	HECTD1
ENSG00000092199.17	13070.1	0.145694	0.0855998	1.70204	0.0887484	0.184169	ENSG00000092199	3183	HNRNPC
ENSG00000092200.12	3.65086	-1.09318	0.882694	-1.23846	0.215547	0.36707	ENSG00000092200	57096	RPGRIP1
ENSG00000092201.9	7529.44	0.0169144	0.08181	0.206753	0.836203	0.9037	ENSG00000092201	11198	SUPT16H
ENSG00000092203.13	3493.65	0.0228392	0.0531535	0.429684	0.667426	0.792014	ENSG00000092203	9878	TOX4
ENSG00000092208.16	478.802	0.0304498	0.082996	0.366883	0.713707	0.82344	ENSG00000092208	8487	GEMIN2
ENSG00000092295.11	123.43	-0.00286584	0.17108	-0.0167515	0.986635	0.993527	ENSG00000092295	7051	TGM1
ENSG00000092330.15	1589.78	0.198035	0.0680614	2.90965	0.00361832	0.0119925	ENSG00000092330	26277
ENSG00000092345.13	6.73174	-1.68709	0.747571	-2.25676	0.0240232	0.0624509	ENSG00000092345	1618	DAZL
ENSG00000092377.13	17.31	1.72164	0.441371	3.90066	9.59321e-05	0.000456346	ENSG00000092377	90665	TBL1Y
ENSG00000092421.16	8617.22	0.563611	0.111118	5.0722	3.93241e-07	2.79432e-06	ENSG00000092421	57556	SEMA6A
ENSG00000092439.13	1774.1	0.198286	0.0565492	3.50644	0.000454143	0.00187043	ENSG00000092439	54822	TRPM7
ENSG00000092445.11	2150.32	-0.0228999	0.0972969	-0.235361	0.813929	0.889534	ENSG00000092445	7301	TYRO3
ENSG00000092470.11	391.087	0.483827	0.153031	3.16163	0.00156887	0.0057059	ENSG00000092470	79968	WDR76
ENSG00000092529.22	42.3014	-0.0299093	0.247452	-0.120869	0.903795	0.946823	ENSG00000092529	825	CAPN3
ENSG00000092531.9	684.682	0.564879	0.106129	5.32255	1.02325e-07	7.94695e-07	ENSG00000092531	8773	SNAP23
ENSG00000092607.13	79.2735	2.75222	0.336218	8.18581	2.70481e-16	6.0181e-15	ENSG00000092607	6913	TBX15
ENSG00000092621.11	3947.77	1.39974	0.147458	9.49247	2.25631e-21	8.61583e-20	ENSG00000092621	26227	PHGDH
ENSG00000092758.15	46.4387	2.38026	0.295006	8.06852	7.11576e-16	1.51001e-14	ENSG00000092758	1299	COL9A3
ENSG00000092820.17	3986.85	0.689901	0.168049	4.10536	4.03687e-05	0.000205927	ENSG00000092820	7430	EZR
ENSG00000092841.18	21826	-0.0751491	0.098999	-0.759089	0.447799	0.615342	ENSG00000092841	4637	MYL6
ENSG00000092847.10	4445.09	0.287529	0.104273	2.75746	0.00582524	0.0182974	ENSG00000092847	26523	AGO1
ENSG00000092850.11	704.231	0.729162	0.157165	4.63948	3.49291e-06	2.14388e-05	ENSG00000092850	27285	TEKT2
ENSG00000092853.13	357.431	0.587676	0.15644	3.75655	0.000172274	0.000776982	ENSG00000092853	63967	CLSPN
ENSG00000092871.16	655.62	-0.177216	0.0745238	-2.37798	0.0174077	0.0474433	ENSG00000092871	117584	RFFL
ENSG00000092929.11	39.1044	0.0306149	0.317078	0.0965531	0.923081	0.958419	ENSG00000092929	201294	UNC13D
ENSG00000092931.11	831.142	-0.184051	0.0740413	-2.48579	0.0129264	0.0367209	ENSG00000092931	79157	MFSD11
ENSG00000092964.16	35030.9	-0.703566	0.0818534	-8.59545	8.29416e-18	2.16359e-16	ENSG00000092964	1808	DPYSL2
ENSG00000092969.11	1354.75	0.533444	0.299591	1.78057	0.0749821	0.160639	ENSG00000092969	7042	TGFB2
ENSG00000092978.10	856.56	0.324786	0.0778851	4.17007	3.04509e-05	0.000158749	ENSG00000092978	55105	GPATCH2
ENSG00000093000.18	2540.09	0.284187	0.069336	4.09869	4.15493e-05	0.000211371	ENSG00000093000	10762	NUP50
ENSG00000093009.9	241.766	0.524603	0.228493	2.29593	0.0216801	0.0572368	ENSG00000093009	8318	CDC45
ENSG00000093010.11	903.951	-4.79535	0.149081	-32.1661	5.26592e-227	7.36965e-223	ENSG00000093010	1312	COMT
ENSG00000093072.15	95.6823	-2.06272	0.278671	-7.402	1.34152e-13	2.23598e-12	ENSG00000093072	51816	ADA2
ENSG00000093100.13	20.1052	-0.135593	0.304226	-0.445698	0.655815	0.783652	ENSG00000093100	NA
[truncated: 64,025 more rows]
