# Supplementary material for: Presynaptic dysfunction in CASK-related neurodevelopmental disorders
Source: Transl Psychiatry. 2020 Sep 14;10:312. doi: 10.1038/s41398-020-00994-0 (PMC7490425; doi:10.1038/s41398-020-00994-0)
Supplement: Supplementary file 6 — Supplementary Table 7 [file 41398_2020_994_MOESM6_ESM.xlsx]

## Sheet: Supplementary Table 7
Supplementary Table 7: Differential expression between MICPCH_CASKdup4/5 and female control
	entrez	hgnc_symbol	baseMean	log2FoldChange	lfcSE	stat	pvalue	padj
ENSG00000121410.11	1	A1BG	102.531	-0.0637902	0.182012	-0.350472	0.725985	0.851862
ENSG00000268895.5	NA	A1BG-AS1	371.198	-0.0831282	0.142507	-0.583329	0.559672	0.735079
ENSG00000148584.14	29974	A1CF	0.161443	0.82396	4.50288	0.182985	0.85481	NA
ENSG00000175899.14	2	A2M	1375.45	2.53533	0.239458	10.5878	3.39545e-26	2.59668e-24
ENSG00000245105.2	144571	A2M-AS1	43.56	0.506133	0.305179	1.65848	0.0972211	0.221453
ENSG00000166535.19	144568	A2ML1	12.1481	-1.62502	0.586416	-2.77111	0.00558658	0.0217329
ENSG00000256661.1	NA	A2ML1-AS1	1.47511	0.282467	1.27073	0.222287	0.824091	0.909734
ENSG00000256904.1	NA	A2ML1-AS2	0.345791	0	4.5154	0	1	NA
ENSG00000256069.7	3	A2MP1	1.86021	-0.152765	1.19734	-0.127586	0.898476	0.950573
ENSG00000184389.9	127550	A3GALT2	11.3658	-0.180507	0.517691	-0.348677	0.727332	0.852939
ENSG00000128274.15	53947	A4GALT	7.97966	3.52833	0.794558	4.44062	8.96988e-06	7.48337e-05
ENSG00000118017.3	51146	A4GNT	0.930282	1.26428	1.39768	0.904557	0.3657	0.568411
ENSG00000094914.12	8086	AAAS	2037.11	0.132438	0.060815	2.17771	0.0294274	0.0862666
ENSG00000081760.16	65985	AACS	1275.57	0.31396	0.0758081	4.14151	3.4503e-05	0.000252944
ENSG00000250420.8	NA	AACSP1	307.101	1.02468	0.496286	2.0647	0.0389514	0.108332
ENSG00000114771.13	13	AADAC	0	NA	NA	NA	NA	NA
ENSG00000197953.5	344752	AADACL2	0.59519	-1.15175	2.71461	-0.424277	0.671364	NA
ENSG00000261846.2	344752	AADACL2	0	NA	NA	NA	NA	NA
ENSG00000242908.6	NA	AADACL2-AS1	0	NA	NA	NA	NA	NA
ENSG00000262466.5	NA	AADACL2-AS1	0	NA	NA	NA	NA	NA
ENSG00000188984.11	126767	AADACL3	0.195505	0.36589	4.51567	0.0810267	0.935421	NA
ENSG00000204518.2	343066	AADACL4	0	NA	NA	NA	NA	NA
ENSG00000240602.7	NA	AADACP1	0.271182	1.97646	4.47414	0.441751	0.658669	NA
ENSG00000109576.13	51166	AADAT	1261.96	-0.46089	0.0853416	-5.40053	6.64435e-08	8.27661e-07
ENSG00000103591.12	79719	AAGAB	2527.93	0.106532	0.0817167	1.30368	0.192343	0.366411
ENSG00000115977.18	22848	AAK1	6831.73	-0.273875	0.0790546	-3.46437	0.000531473	0.00283567
ENSG00000087884.14	28971	AAMDC	229.154	0.474087	0.149258	3.17629	0.00149171	0.00698794
ENSG00000127837.9	14	AAMP	3373.39	0.0610409	0.0644918	0.946491	0.343898	0.546822
ENSG00000129673.9	15	AANAT	7.03135	-0.117442	0.66657	-0.176189	0.860145	0.929911
ENSG00000131043.11	25980	AAR2	2174.98	-0.0912259	0.0579944	-1.57301	0.115716	0.2529
ENSG00000205002.3	441376	AARD	47.391	0.189127	0.285252	0.663016	0.50732	0.694373
ENSG00000090861.15	16	AARS	6726.6	-0.264254	0.0686303	-3.85039	0.00011793	0.00075517
ENSG00000124608.4	57505	AARS2	1351.3	0.0504635	0.103485	0.48764	0.625805	0.783726
ENSG00000266967.6	80755	AARSD1	150.31	0.0772511	0.127143	0.607592	0.543458	0.722872
ENSG00000249038.2	NA	AARSP1	0.0562219	-1.07886	4.5162	-0.238887	0.811193	NA
ENSG00000157426.13	132949	AASDH	754.073	0.0214855	0.0805237	0.266822	0.789606	0.891157
ENSG00000149313.10	60496	AASDHPPT	7896.32	-0.112096	0.0809816	-1.38421	0.166294	0.330203
ENSG00000008311.14	10157	AASS	1191.62	0.39796	0.129145	3.08151	0.00205953	0.00922637
ENSG00000215458.8	NA	AATBC	0.82702	-0.167454	2.22402	-0.0752937	0.939981	NA
ENSG00000275700.4	26574	AATF	1046	0.0507046	0.0983529	0.515537	0.606178	0.768394
ENSG00000276072.2	26574	AATF	0	NA	NA	NA	NA	NA
ENSG00000181409.11	9625	AATK	769.127	-0.829874	0.206102	-4.02653	5.66064e-05	0.000391406
ENSG00000281376.1	NA	ABALON	2.69075	0.332299	1.19155	0.278879	0.780338	0.886068
ENSG00000183044.11	18	ABAT	15005	-0.327194	0.0952917	-3.43361	0.000595598	0.00313361
ENSG00000165029.15	19	ABCA1	2362.38	-0.277452	0.252237	-1.09997	0.271347	0.465754
ENSG00000154263.17	10349	ABCA10	92.6782	-0.00306357	0.208504	-0.0146931	0.988277	0.994817
ENSG00000251595.7	NA	ABCA11P	112.256	0.0423474	0.154592	0.273931	0.784138	0.887952
ENSG00000144452.14	26154	ABCA12	111.603	0.638533	0.204077	3.12888	0.00175473	0.00804636
ENSG00000179869.14	154664	ABCA13	187.821	2.95632	0.308686	9.57711	9.98021e-22	5.46665e-20
ENSG00000238098.8	NA	ABCA17P	28.7626	-0.382426	0.319343	-1.19754	0.231096	0.417261
ENSG00000107331.16	20	ABCA2	5402.84	-0.525066	0.134025	-3.91768	8.94038e-05	0.000590749
ENSG00000167972.13	21	ABCA3	7773.6	-0.41924	0.108984	-3.8468	0.000119671	0.000764397
ENSG00000198691.11	24	ABCA4	25.5523	4.83274	0.618821	7.80958	5.73768e-15	1.81877e-13
ENSG00000154265.15	23461	ABCA5	1274.61	0.0281836	0.127586	0.2209	0.82517	0.9102
ENSG00000154262.12	23460	ABCA6	28.5481	0.955574	0.310759	3.07497	0.00210522	0.00938597
ENSG00000064687.12	10347	ABCA7	1301.47	-0.844368	0.167956	-5.0273	4.97427e-07	5.29996e-06
ENSG00000141338.13	10351	ABCA8	1381.39	1.07271	0.168734	6.35741	2.05186e-10	3.76601e-09
ENSG00000154258.16	10350	ABCA9	166.146	1.80774	0.274577	6.58373	4.58777e-11	9.2449e-10
ENSG00000231749.3	NA	ABCA9-AS1	0.151713	1.26036	4.49419	0.280443	0.779138	NA
ENSG00000085563.14	5243	ABCB1	23.6766	-0.149251	0.332859	-0.448391	0.653871	0.803812
ENSG00000135776.4	23456	ABCB10	884.624	-0.0394916	0.0870743	-0.453539	0.650161	0.801321
ENSG00000274099.1	NA	ABCB10P1	0.124782	1.07998	4.5067	0.239638	0.810611	NA
ENSG00000280461.1	NA	ABCB10P1	0	NA	NA	NA	NA	NA
ENSG00000281173.1	NA	ABCB10P1	0	NA	NA	NA	NA	NA
ENSG00000261524.1	NA	ABCB10P3	0.170424	0	4.51611	0	1	NA
ENSG00000282479.1	NA	ABCB10P3	0	NA	NA	NA	NA	NA
ENSG00000260053.2	NA	ABCB10P4	0	NA	NA	NA	NA	NA
ENSG00000274192.1	NA	ABCB10P4	0	NA	NA	NA	NA	NA
ENSG00000282004.1	NA	ABCB10P4	0	NA	NA	NA	NA	NA
ENSG00000073734.8	8647	ABCB11	55.1238	-0.285086	0.293087	-0.972698	0.330703	0.532098
ENSG00000276582.1	8647	ABCB11	0	NA	NA	NA	NA	NA
ENSG00000005471.15	5244	ABCB4	15.6694	2.15959	0.421376	5.12509	2.97392e-07	3.29483e-06
ENSG00000004846.16	340273	ABCB5	1.68815	3.46182	1.3779	2.5124	0.0119913	0.0413042
ENSG00000115657.12	10058	ABCB6	305.35	-0.304961	0.171166	-1.78167	0.0748031	0.181355
ENSG00000131269.15	22	ABCB7	590.905	-0.0877216	0.0936833	-0.936363	0.349086	0.552036
ENSG00000197150.12	11194	ABCB8	2356.02	-0.255527	0.127641	-2.00191	0.0452939	0.122467
ENSG00000150967.17	23457	ABCB9	716.322	0.181039	0.0942434	1.92097	0.0547349	0.142369
ENSG00000103222.18	4363	ABCC1	2054.3	0.254184	0.0807337	3.14842	0.00164154	0.00759825
ENSG00000278183.4	4363	ABCC1	0	NA	NA	NA	NA	NA
ENSG00000124574.14	89845	ABCC10	1988.01	-0.0677412	0.11666	-0.580671	0.561462	0.736426
ENSG00000121270.15	85320	ABCC11	78.0002	-0.429796	0.195373	-2.19988	0.0278156	0.0825183
ENSG00000140798.15	94160	ABCC12	1.7565	0.763121	1.39483	0.547108	0.584305	0.753362
ENSG00000243064.8	NA	ABCC13	0.0887821	0.636606	4.50513	0.141307	0.887628	NA
ENSG00000023839.10	1244	ABCC2	46.2823	0.66934	0.218655	3.06118	0.00220469	0.00975332
ENSG00000108846.15	8714	ABCC3	2.24966	1.86129	1.36047	1.36812	0.171274	0.337507
ENSG00000125257.13	10257	ABCC4	471.559	-0.467976	0.175149	-2.67187	0.00754296	0.0280307
ENSG00000114770.16	10057	ABCC5	5610.51	0.246583	0.0760391	3.24284	0.00118344	0.00570061
ENSG00000223882.1	NA	ABCC5-AS1	0	NA	NA	NA	NA	NA
ENSG00000091262.14	368	ABCC6	39.5603	-0.143468	0.311823	-0.460095	0.645448	0.797866
ENSG00000275331.4	368	ABCC6	0	NA	NA	NA	NA	NA
ENSG00000256340.8	NA	ABCC6P1	8.60611	1.08219	0.474719	2.27963	0.0226294	0.0696907
ENSG00000255277.3	NA	ABCC6P2	6.66046	1.56179	0.604758	2.5825	0.0098086	0.0350048
ENSG00000273808.2	NA	ABCC6P2	0	NA	NA	NA	NA	NA
ENSG00000006071.11	6833	ABCC8	429.374	0.0183314	0.132836	0.138	0.89024	0.945769
ENSG00000069431.10	10060	ABCC9	373.104	0.634347	0.225718	2.81036	0.00494868	0.019553
ENSG00000101986.11	215	ABCD1	379.514	-0.136463	0.129402	-1.05457	0.291623	0.489448
ENSG00000215151.4	NA	ABCD1P2	0	NA	NA	NA	NA	NA
ENSG00000261233.2	NA	ABCD1P3	0	NA	NA	NA	NA	NA
ENSG00000225293.1	NA	ABCD1P4	0	NA	NA	NA	NA	NA
ENSG00000214330.4	NA	ABCD1P5	0	NA	NA	NA	NA	NA
ENSG00000173208.3	225	ABCD2	342.66	-0.63238	0.135141	-4.67942	2.87687e-06	2.66194e-05
ENSG00000117528.11	5825	ABCD3	2661.21	-0.0787109	0.0665838	-1.18213	0.237153	0.424663
ENSG00000119688.20	5826	ABCD4	2228.05	0.07696	0.0952181	0.80825	0.418947	0.618673
ENSG00000164163.10	6059	ABCE1	2466.62	-0.0253465	0.0865081	-0.292996	0.769525	0.879251
ENSG00000204574.12	23	ABCF1	3261.99	0.0815607	0.0717286	1.13707	0.255508	0.447538
ENSG00000206490.11	23	ABCF1	0	NA	NA	NA	NA	NA
ENSG00000225989.9	23	ABCF1	0	NA	NA	NA	NA	NA
ENSG00000231129.8	23	ABCF1	0	NA	NA	NA	NA	NA
ENSG00000232169.9	23	ABCF1	0	NA	NA	NA	NA	NA
ENSG00000236149.9	23	ABCF1	0	NA	NA	NA	NA	NA
ENSG00000236342.8	23	ABCF1	0	NA	NA	NA	NA	NA
ENSG00000033050.7	10061	ABCF2	2547.68	0.00487064	0.0597642	0.0814977	0.935046	0.969143
ENSG00000242159.1	NA	ABCF2P1	1.20865	-0.710822	1.46966	-0.483665	0.628624	0.78592
ENSG00000228769.1	NA	ABCF2P2	0	NA	NA	NA	NA	NA
ENSG00000161204.11	55324	ABCF3	2135	-0.0674346	0.0770755	-0.874916	0.38162	0.582958
ENSG00000160179.18	9619	ABCG1	810.446	-0.102059	0.194573	-0.524529	0.599911	0.764613
ENSG00000118777.10	9429	ABCG2	26.5838	2.82735	0.452776	6.24448	4.25203e-10	7.46639e-09
ENSG00000172350.9	64137	ABCG4	421.343	0.413119	0.147038	2.80961	0.00496018	0.0195902
ENSG00000138075.11	64240	ABCG5	0.538721	3.29348	2.86426	1.14985	0.250204	NA
ENSG00000143921.6	64241	ABCG8	0.541162	-1.78443	2.67103	-0.668069	0.50409	NA
ENSG00000143994.13	84696	ABHD1	20.9572	0.966759	0.401334	2.40886	0.0160022	0.0524906
ENSG00000144827.8	55347	ABHD10	2024.11	-0.195097	0.0646933	-3.01573	0.00256365	0.0111078
ENSG00000106077.18	83451	ABHD11	325.266	0.171264	0.104248	1.64284	0.100415	0.22703
ENSG00000225969.1	NA	ABHD11-AS1	0.104644	-1.12695	4.5162	-0.249535	0.802947	NA
ENSG00000100997.18	26090	ABHD12	2060.17	-0.537271	0.0708877	-7.57918	3.47733e-14	1.01492e-12
ENSG00000131969.14	145447	ABHD12B	2.34028	4.90381	1.17654	4.16798	3.07308e-05	0.000227976
ENSG00000139826.5	84945	ABHD13	737.216	0.125324	0.122815	1.02043	0.307522	0.507015
ENSG00000248487.8	25864	ABHD14A	800.394	-0.111148	0.113143	-0.982373	0.325916	0.526667
ENSG00000114786.15	100526760	ABHD14A-ACY1	21.785	-0.818988	0.371026	-2.20736	0.0272888	0.0812742
ENSG00000114779.19	84836	ABHD14B	179.336	1.07797	0.146608	7.35272	1.94213e-13	5.23703e-12
ENSG00000168792.4	116236	ABHD15	151.609	0.734789	0.208507	3.52405	0.000424996	0.0023334
ENSG00000264031.1	NA	ABHD15-AS1	0.134824	0.730336	4.50201	0.162224	0.871129	NA
ENSG00000204427.11	7920	ABHD16A	293.014	-0.401487	0.126958	-3.16235	0.00156501	0.00728013
ENSG00000206403.11	7920	ABHD16A	0	NA	NA	NA	NA	NA
ENSG00000224552.9	7920	ABHD16A	0	NA	NA	NA	NA	NA
ENSG00000230475.9	7920	ABHD16A	0	NA	NA	NA	NA	NA
ENSG00000231488.9	7920	ABHD16A	0	NA	NA	NA	NA	NA
ENSG00000235676.9	7920	ABHD16A	0	NA	NA	NA	NA	NA
ENSG00000236063.9	7920	ABHD16A	0	NA	NA	NA	NA	NA
ENSG00000183260.6	140701	ABHD16B	0.0904919	-0.358416	4.50695	-0.0795252	0.936615	NA
ENSG00000129968.15	81926	ABHD17A	1113.56	-0.608897	0.173785	-3.50374	0.000458769	0.00249678
ENSG00000198658.4	NA	ABHD17AP1	1.41186	-1.22459	1.38806	-0.882232	0.377651	0.579521
ENSG00000250536.1	NA	ABHD17AP3	0.156094	-0.776313	4.51553	-0.17192	0.8635	NA
ENSG00000229107.2	NA	ABHD17AP4	0.168297	0	4.5162	0	1	NA
ENSG00000263366.2	NA	ABHD17AP5	0.354758	-0.603876	3.39988	-0.177617	0.859024	NA
ENSG00000226981.2	NA	ABHD17AP6	0.622495	-1.70058	3.17863	-0.535002	0.592648	NA
ENSG00000260864.1	NA	ABHD17AP7	0	NA	NA	NA	NA	NA
ENSG00000260540.2	NA	ABHD17AP8	0	NA	NA	NA	NA	NA
ENSG00000261536.2	NA	ABHD17AP9	0	NA	NA	NA	NA	NA
ENSG00000107362.13	51104	ABHD17B	1213.78	-0.0809791	0.0872861	-0.927744	0.35354	0.556396
ENSG00000136379.11	58489	ABHD17C	1721.21	-0.233363	0.0939501	-2.4839	0.0129952	0.0440891
ENSG00000164074.14	80167	ABHD18	609.434	-0.244501	0.0759129	-3.22082	0.00127826	0.00610555
ENSG00000140526.16	11057	ABHD2	6651.76	-0.378485	0.0845008	-4.47907	7.49699e-06	6.3762e-05
ENSG00000158201.9	171586	ABHD3	423.627	-0.516471	0.130444	-3.95932	7.51635e-05	0.000504757
ENSG00000100439.10	63874	ABHD4	1943.39	-0.27013	0.171996	-1.57056	0.116285	0.253769
ENSG00000011198.7	51099	ABHD5	501.348	-0.288819	0.101614	-2.84233	0.00447851	0.0180028
ENSG00000163686.13	57406	ABHD6	852.087	0.012785	0.121105	0.105569	0.915924	0.9591
ENSG00000127220.5	79575	ABHD8	984.726	-0.705855	0.184447	-3.82688	0.000129779	0.000822019
ENSG00000136754.16	10006	ABI1	2283.22	-0.213753	0.072251	-2.95848	0.00309161	0.0130546
ENSG00000271484.1	NA	ABI1P1	0.143567	0.316988	4.5043	0.0703745	0.943896	NA
ENSG00000138443.15	10152	ABI2	12767.3	-0.208434	0.0480125	-4.34125	1.41673e-05	0.000112943
ENSG00000108798.8	51225	ABI3	1.38304	2.93488	1.27549	2.30099	0.0213922	0.0667226
ENSG00000154175.16	25890	ABI3BP	69.6712	3.76924	0.309782	12.1674	4.63622e-34	5.92547e-32
ENSG00000119328.11	54942	ABITRAM	702.222	-0.101642	0.121654	-0.835497	0.403438	0.603279
ENSG00000251106.1	NA	ABITRAMP1	0.11052	0.219522	4.5162	0.0486077	0.961232	NA
ENSG00000097007.17	25	ABL1	6866.46	0.0136277	0.0797904	0.170794	0.864386	0.932527
ENSG00000143322.19	27	ABL2	2789.97	0.0603631	0.0718102	0.840593	0.400576	0.600574
ENSG00000099204.18	3983	ABLIM1	8666.98	-0.0343687	0.122918	-0.279606	0.77978	0.885833
ENSG00000163995.18	84448	ABLIM2	903.885	-0.213455	0.169799	-1.25711	0.208715	0.388873
ENSG00000173210.19	22885	ABLIM3	3354.92	-0.612656	0.184374	-3.3229	0.000890865	0.00445035
ENSG00000175164.13	28	ABO	1.86936	3.61392	1.2707	2.84405	0.00445446	0.0179164
ENSG00000281879.1	28	ABO	0	NA	NA	NA	NA	NA
ENSG00000159842.14	29	ABR	8972.95	-0.136996	0.0843342	-1.62444	0.104281	0.233637
ENSG00000276016.4	29	ABR	0	NA	NA	NA	NA	NA
ENSG00000278741.4	29	ABR	0	NA	NA	NA	NA	NA
ENSG00000174429.3	137735	ABRA	0.147469	0.50529	4.50676	0.112118	0.91073	NA
ENSG00000146386.7	58527	ABRACL	413.277	0.00859696	0.156447	0.0549512	0.956177	0.979402
ENSG00000163322.13	84142	ABRAXAS1	259.525	0.704629	0.152189	4.62997	3.65715e-06	3.32288e-05
ENSG00000165660.7	23172	ABRAXAS2	1014.58	-0.0735749	0.064931	-1.13312	0.257162	0.44965
ENSG00000146109.4	29777	ABT1	715.05	0.216189	0.128082	1.68789	0.0914316	0.211344
ENSG00000250496.2	NA	ABT1P1	1.55696	-0.201709	1.33246	-0.151381	0.879675	0.940421
ENSG00000114626.17	80325	ABTB1	167.285	0.814463	0.180878	4.50283	6.70532e-06	5.75358e-05
ENSG00000166016.5	25841	ABTB2	777.717	-0.282879	0.124619	-2.26995	0.0232108	0.071111
ENSG00000060971.17	30	ACAA1	1498.03	-0.00749415	0.0784624	-0.0955127	0.923908	0.963027
ENSG00000167315.17	10449	ACAA2	837.055	-0.0776443	0.104734	-0.741351	0.458481	0.653738
ENSG00000275176.4	31	ACACA	0	NA	NA	NA	NA	NA
ENSG00000278540.4	31	ACACA	7726.05	-0.302601	0.066067	-4.58021	4.64499e-06	4.12217e-05
ENSG00000076555.15	32	ACACB	560.786	0.474428	0.147562	3.21511	0.00130396	0.00621453
ENSG00000111271.14	80724	ACAD10	1104.98	0.185313	0.0893111	2.07491	0.0379947	0.106241
ENSG00000240303.7	84129	ACAD11	143.695	0.0207284	0.157506	0.131604	0.895297	0.948859
ENSG00000151498.11	27034	ACAD8	1428.3	0.136416	0.0852533	1.60012	0.109572	0.242779
ENSG00000177646.17	28976	ACAD9	1508.64	0.0391783	0.0592311	0.661449	0.508325	0.695134
ENSG00000115361.7	33	ACADL	58.8269	-0.786171	0.219478	-3.582	0.000340976	0.00192651
ENSG00000117054.13	34	ACADM	1653.69	-0.0927286	0.0809553	-1.14543	0.252032	0.443113
ENSG00000122971.8	35	ACADS	76.3869	0.265978	0.276974	0.960298	0.336905	0.538979
ENSG00000196177.12	36	ACADSB	1610.54	-0.160614	0.0988202	-1.62531	0.104096	0.233437
ENSG00000072778.19	37	ACADVL	3482.51	0.143586	0.147703	0.972125	0.330988	0.532413
ENSG00000157766.15	176	ACAN	2.75684	2.11696	1.24277	1.70342	0.0884903	0.2062
ENSG00000072818.11	9744	ACAP1	38.5089	0.121509	0.272502	0.445902	0.655668	0.804677
ENSG00000114331.12	23527	ACAP2	2420.52	0.209219	0.0762359	2.74436	0.00606286	0.0233136
ENSG00000229325.1	NA	ACAP2-IT1	177.202	0.0114409	0.142731	0.0801567	0.936113	0.969431
ENSG00000131584.18	116983	ACAP3	3263.76	-0.493815	0.171192	-2.88456	0.00391955	0.0160815
ENSG00000075239.13	38	ACAT1	1684.72	-0.228944	0.124153	-1.84404	0.0651776	0.163061
ENSG00000120437.8	39	ACAT2	4217.17	-0.353016	0.145769	-2.42176	0.0154457	0.0509637
ENSG00000182827.8	64746	ACBD3	1959.47	-0.0937177	0.0690783	-1.35669	0.17488	0.342373
ENSG00000234478.1	NA	ACBD3-AS1	0.146781	0	4.51586	0	1	NA
ENSG00000181513.14	79777	ACBD4	236.79	-0.158796	0.134066	-1.18447	0.236227	0.423439
ENSG00000107897.18	91452	ACBD5	2606.12	-0.447983	0.0907529	-4.9363	7.96195e-07	8.17216e-06
ENSG00000230124.6	84320	ACBD6	2456.37	-0.0979894	0.0641374	-1.5278	0.126561	0.269787
ENSG00000176244.6	414149	ACBD7	327.624	-0.357107	0.22425	-1.59245	0.111283	0.245298
ENSG00000110455.13	84680	ACCS	12.0535	0.580955	0.596204	0.974424	0.329846	0.531055
ENSG00000205126.2	390110	ACCSL	0.905138	0.668732	1.97832	0.33803	0.735341	0.857949
ENSG00000102977.13	65057	ACD	1222.27	-0.562714	0.104982	-5.36008	8.31838e-08	1.01673e-06
ENSG00000159640.14	1636	ACE	34.3028	-0.253849	0.284322	-0.892823	0.371952	0.57389
ENSG00000130234.10	59272	ACE2	16.6249	1.23731	0.369972	3.34433	0.00082481	0.00416745
ENSG00000224353.2	NA	ACE3P	0	NA	NA	NA	NA	NA
ENSG00000167769.4	125981	ACER1	2.29312	0.150486	0.932468	0.161385	0.87179	0.936508
ENSG00000177076.5	340485	ACER2	171.836	0.210428	0.135699	1.5507	0.120974	0.261145
ENSG00000078124.11	55331	ACER3	1367.84	-0.13387	0.0775854	-1.72545	0.0844468	0.198728
ENSG00000087085.13	43	ACHE	1044.69	-0.981866	0.202119	-4.85785	1.18667e-06	1.17992e-05
ENSG00000100813.14	22985	ACIN1	10772.5	0.162493	0.0734322	2.21284	0.0269089	0.0803564
ENSG00000213088.9	2532	ACKR1	591.587	0.680027	0.125602	5.41415	6.15789e-08	7.70493e-07
ENSG00000144648.14	1238	ACKR2	15.898	-0.769193	0.366234	-2.10028	0.0357042	0.100895
ENSG00000144476.5	57007	ACKR3	752.862	-0.0794996	0.228544	-0.347852	0.727951	0.853168
ENSG00000129048.6	51554	ACKR4	0.582017	0.968335	2.03156	0.476647	0.633613	NA
ENSG00000131473.16	47	ACLY	13998.9	-0.012748	0.0683136	-0.18661	0.851966	0.925465
ENSG00000153086.13	130013	ACMSD	0.172905	0.783373	4.50553	0.173869	0.861968	NA
ENSG00000227411.1	NA	ACNATP	0.313078	1.38264	4.10923	0.336473	0.736514	NA
ENSG00000122729.18	48	ACO1	1328.59	0.757484	0.122206	6.1984	5.70405e-10	9.8675e-09
ENSG00000100412.15	50	ACO2	7246.78	-0.300017	0.11462	-2.61749	0.00885789	0.0321156
ENSG00000102794.9	730249	ACOD1	0	NA	NA	NA	NA	NA
ENSG00000184227.7	641371	ACOT1	48.9211	0.464249	0.229817	2.02008	0.0433748	0.118226
ENSG00000162390.17	26027	ACOT11	18.7658	1.11077	0.340813	3.25917	0.0011174	0.00542047
ENSG00000172497.8	134526	ACOT12	20.2497	1.05876	0.363347	2.91391	0.00356935	0.0148031
ENSG00000112304.10	55856	ACOT13	729.565	-0.341246	0.079068	-4.31586	1.58984e-05	0.000125635
ENSG00000119673.14	10965	ACOT2	179.802	0.333599	0.138635	2.40632	0.016114	0.0527706
ENSG00000177465.4	122970	ACOT4	8.54931	0.867049	0.484427	1.78984	0.0734792	0.178857
ENSG00000205669.2	641372	ACOT6	1.24314	1.52321	1.52618	0.998053	0.318254	0.517945
ENSG00000097021.19	11332	ACOT7	6258.26	-0.50983	0.0874025	-5.83313	5.43965e-09	8.10734e-08
ENSG00000101473.16	10005	ACOT8	978.834	-0.194591	0.0779174	-2.4974	0.0125109	0.0427571
ENSG00000123130.16	23597	ACOT9	839.573	1.06574	0.0947292	11.2504	2.30448e-29	2.22422e-27
ENSG00000161533.11	51	ACOX1	2575.15	-0.389348	0.0892858	-4.36069	1.29653e-05	0.000103983
ENSG00000168306.12	8309	ACOX2	22.2788	1.97382	0.400199	4.9321	8.13489e-07	8.33745e-06
ENSG00000087008.15	8310	ACOX3	837.121	-0.171692	0.0761362	-2.25506	0.0241293	0.0734108
ENSG00000153093.18	55289	ACOXL	2.23137	0.686608	0.983964	0.697798	0.485303	0.677117
ENSG00000204581.2	NA	ACOXL-AS1	8.45655	-0.343545	0.54323	-0.632412	0.527117	0.709908
ENSG00000143727.15	52	ACP1	3752.1	-0.0962627	0.0947737	-1.01571	0.309767	0.509513
ENSG00000134575.9	53	ACP2	1993.45	-0.0523482	0.085895	-0.609445	0.54223	0.721985
ENSG00000142513.5	93650	ACP4	0.374354	0	3.9072	0	1	NA
ENSG00000102575.10	54	ACP5	1.38263	2.10711	1.36099	1.54822	0.12157	0.262092
ENSG00000162836.11	51205	ACP6	514.633	1.12957	0.136463	8.27753	1.25761e-16	4.68715e-15
ENSG00000183760.10	390928	ACP7	0.532186	-1.19298	2.34896	-0.507874	0.611542	NA
ENSG00000014257.15	55	ACPP	0.270945	1.4193	4.4967	0.315632	0.752282	NA
ENSG00000100312.10	49	ACR	8.44523	-1.27638	0.544819	-2.34275	0.019142	0.0609516
ENSG00000111644.7	84519	ACRBP	74.875	0.138039	0.228751	0.603448	0.54621	0.724879
ENSG00000134940.13	56	ACRV1	13.0726	-0.557213	0.50195	-1.1101	0.266957	0.46056
ENSG00000103740.9	23205	ACSBG1	250.817	-0.242573	0.408492	-0.593825	0.552629	0.729806
ENSG00000130377.13	81616	ACSBG2	3.92251	3.11097	1.02995	3.02051	0.0025235	0.0109712
ENSG00000167107.12	80221	ACSF2	261.715	1.92949	0.19626	9.83127	8.2568e-23	4.8248e-21
ENSG00000176715.15	197322	ACSF3	921.519	-0.211697	0.106554	-1.98675	0.0469496	0.126051
ENSG00000151726.13	2180	ACSL1	2280.66	-0.301024	0.132776	-2.26715	0.0233809	0.071546
ENSG00000123983.13	2181	ACSL3	6227.92	0.148018	0.107539	1.37642	0.168692	0.333666
ENSG00000068366.19	2182	ACSL4	5054.99	0.548751	0.107787	5.09106	3.56071e-07	3.88251e-06
ENSG00000197142.10	51703	ACSL5	1.81859	3.42581	1.26023	2.7184	0.00655991	0.0249134
ENSG00000164398.12	23305	ACSL6	1627.13	-0.769795	0.134707	-5.71458	1.09978e-08	1.57282e-07
ENSG00000166743.9	116285	ACSM1	4.04239	-0.663599	0.708652	-0.936425	0.349055	0.552036
ENSG00000183747.11	123876	ACSM2A	0.0796344	-1.07886	4.5162	-0.238887	0.811193	NA
ENSG00000066813.14	348158	ACSM2B	0.342518	0.413354	3.39706	0.12168	0.903152	NA
ENSG00000005187.11	6296	ACSM3	17.8851	0.418572	0.393546	1.06359	0.287514	0.484607
ENSG00000215009.5	341392	ACSM4	0.0811255	0.457594	4.51614	0.101324	0.919293	NA
ENSG00000183549.10	54988	ACSM5	3.54733	-0.323998	0.868165	-0.373199	0.709	0.841136
ENSG00000260762.1	NA	ACSM5P1	0.0562219	-1.07886	4.5162	-0.238887	0.811193	NA
ENSG00000173124.14	142827	ACSM6	0.43402	0	3.86353	0	1	NA
ENSG00000154930.14	84532	ACSS1	341.55	0.964276	0.389614	2.47495	0.0133253	0.0450726
ENSG00000131069.19	55902	ACSS2	1421.34	0.317159	0.102888	3.08257	0.0020522	0.00920088
ENSG00000111058.7	79611	ACSS3	281.934	1.56538	0.261734	5.9808	2.22045e-09	3.50144e-08
ENSG00000143632.14	58	ACTA1	23.1736	1.04742	0.476636	2.19752	0.0279836	0.0828846
ENSG00000107796.12	59	ACTA2	927.918	1.33634	0.204809	6.52483	6.80777e-11	1.33813e-09
ENSG00000180139.11	NA	ACTA2-AS1	18.7394	0.69607	0.395437	1.76025	0.0783647	0.187777
ENSG00000075624.13	60	ACTB	107861	-0.0945154	0.0708474	-1.33407	0.182181	0.352271
ENSG00000169067.3	345651	ACTBL2	0	NA	NA	NA	NA	NA
ENSG00000229145.1	NA	ACTBP1	1.27008	-0.750417	1.33691	-0.561307	0.574588	0.746065
ENSG00000188460.4	NA	ACTBP11	3.11607	-0.221713	0.83791	-0.264602	0.791316	0.891951
ENSG00000233125.3	NA	ACTBP12	0.323954	0.942824	2.92644	0.322174	0.747321	NA
ENSG00000234667.1	NA	ACTBP13	4.62358	-0.126479	0.835215	-0.151433	0.879634	0.940413
ENSG00000229001.1	NA	ACTBP14	1.07973	0.0461172	1.78645	0.0258149	0.979405	0.990839
ENSG00000213763.4	NA	ACTBP2	8.0243	-0.609441	0.493842	-1.23408	0.217173	0.399913
ENSG00000203413.3	NA	ACTBP6	1.90513	-0.35505	1.43413	-0.247572	0.804465	0.899253
ENSG00000185607.5	NA	ACTBP7	5.49107	-0.55551	0.638502	-0.870021	0.384289	0.5857
ENSG00000220267.1	NA	ACTBP8	2.41512	0.609627	0.94753	0.643385	0.519974	0.704206
ENSG00000266920.1	NA	ACTBP9	1.33325	0.313752	1.31743	0.238155	0.811761	0.903032
ENSG00000159251.6	70	ACTC1	84.7246	4.68492	0.767092	6.10737	1.01284e-09	1.68947e-08
ENSG00000184009.9	71	ACTG1	155249	0.0167922	0.0648051	0.259118	0.795544	0.894286
ENSG00000178631.7	NA	ACTG1P1	88.1301	-0.0631751	0.174357	-0.362331	0.717105	0.845447
ENSG00000231340.1	NA	ACTG1P10	0.9844	-0.811869	1.4656	-0.553951	0.579613	0.749762
ENSG00000229465.1	NA	ACTG1P11	0	NA	NA	NA	NA	NA
ENSG00000226642.1	NA	ACTG1P12	2.0611	0.4468	1.00077	0.446456	0.655268	0.804471
ENSG00000241305.1	NA	ACTG1P13	0	NA	NA	NA	NA	NA
ENSG00000230581.2	NA	ACTG1P14	5.19166	-0.196502	0.644339	-0.304966	0.760392	0.873606
ENSG00000259904.1	NA	ACTG1P15	0.147714	0.411867	4.5162	0.0911977	0.927335	NA
ENSG00000260298.2	NA	ACTG1P16	1.37898	0.584577	1.40389	0.416398	0.677119	0.820048
ENSG00000259315.1	283693	ACTG1P17	17.8403	0.665501	0.339046	1.96286	0.0496624	0.131833
ENSG00000218475.2	NA	ACTG1P18	0.129775	-1.65957	4.51251	-0.367771	0.713044	NA
ENSG00000237999.2	NA	ACTG1P19	0.671007	-0.865432	1.89364	-0.45702	0.647657	NA
ENSG00000229129.1	NA	ACTG1P2	0.170398	-1.18342	4.51615	-0.262042	0.793289	NA
ENSG00000241547.1	NA	ACTG1P20	29.8656	0.101773	0.30151	0.337545	0.735706	0.858196
ENSG00000232672.1	NA	ACTG1P21	0.891222	0.0991955	1.90951	0.0519482	0.95857	NA
ENSG00000271615.1	NA	ACTG1P22	0	NA	NA	NA	NA	NA
ENSG00000230362.1	NA	ACTG1P23	1.62036	-0.18864	1.18363	-0.159375	0.873374	0.936972
ENSG00000226359.1	NA	ACTG1P24	9.6372	0.676512	0.609953	1.10912	0.267377	0.461043
ENSG00000215388.3	NA	ACTG1P3	12.8481	0.37099	0.440377	0.842438	0.399543	0.599414
ENSG00000236085.1	NA	ACTG1P4	0	NA	NA	NA	NA	NA
ENSG00000229349.2	NA	ACTG1P9	1.61327	-0.369719	1.13838	-0.324776	0.745351	0.864546
ENSG00000163017.13	72	ACTG2	179.662	4.0471	0.347118	11.6592	2.0608e-31	2.23573e-29
ENSG00000182584.4	170487	ACTL10	5.46792	-0.582648	0.664027	-0.877446	0.380245	0.581533
ENSG00000136518.16	86	ACTL6A	1155.12	0.84136	0.172117	4.88829	1.01714e-06	1.02482e-05
ENSG00000077080.9	51412	ACTL6B	3219.67	-0.36057	0.0651961	-5.53054	3.19242e-08	4.19905e-07
ENSG00000187003.6	10881	ACTL7A	0	NA	NA	NA	NA	NA
ENSG00000148156.7	10880	ACTL7B	1.5749	0.186855	1.07017	0.174603	0.861391	0.930722
ENSG00000117148.7	81569	ACTL8	0.344083	5.20558	4.46358	1.16623	0.243519	NA
ENSG00000181786.4	284382	ACTL9	0	NA	NA	NA	NA	NA
ENSG00000072110.13	87	ACTN1	2286.84	-0.201256	0.125664	-1.60154	0.109256	0.242282
ENSG00000259062.2	NA	ACTN1-AS1	0.877953	0.597228	1.91195	0.312367	0.754762	NA
ENSG00000077522.12	88	ACTN2	172.653	1.37732	0.212871	6.4702	9.78721e-11	1.88537e-09
ENSG00000248746.5	89	ACTN3	4.73796	1.14726	0.700942	1.63674	0.101684	0.22914
ENSG00000130402.11	81	ACTN4	4938.34	0.041082	0.112691	0.364553	0.715445	0.844456
ENSG00000213493.3	NA	ACTN4P1	0.794461	0.714415	1.72181	0.414922	0.678199	NA
ENSG00000214141.4	NA	ACTN4P2	0.221486	0.968864	4.5052	0.215055	0.829725	NA
ENSG00000229890.1	NA	ACTP1	0.0615671	0	4.5162	0	1	NA
ENSG00000131966.13	55860	ACTR10	3837.31	-0.154394	0.101469	-1.52158	0.128115	0.271929
ENSG00000138107.11	10121	ACTR1A	10570.2	-0.285676	0.0539768	-5.29258	1.20604e-07	1.43404e-06
ENSG00000115073.7	10120	ACTR1B	3390.56	-0.0633257	0.0694466	-0.911862	0.361842	0.564665
ENSG00000138071.13	10097	ACTR2	9596.56	0.000287957	0.0727804	0.00395652	0.996843	0.9992
ENSG00000115091.11	10096	ACTR3	8046.56	-0.0921248	0.077494	-1.1888	0.234519	0.421359
ENSG00000133627.17	57180	ACTR3B	920.21	-0.376096	0.103779	-3.62403	0.00029005	0.00167047
ENSG00000270242.1	NA	ACTR3BP1	0	NA	NA	NA	NA	NA
ENSG00000226481.3	NA	ACTR3BP2	0	NA	NA	NA	NA	NA
ENSG00000260327.2	NA	ACTR3BP3	0	NA	NA	NA	NA	NA
ENSG00000249283.3	NA	ACTR3BP4	0.108857	0	4.51617	0	1	NA
ENSG00000227264.3	NA	ACTR3BP5	0	NA	NA	NA	NA	NA
ENSG00000226444.2	NA	ACTR3BP6	0	NA	NA	NA	NA	NA
ENSG00000106526.10	653857	ACTR3C	1.71114	2.14287	1.30482	1.64227	0.100533	0.227186
ENSG00000232267.1	NA	ACTR3P2	0.213559	-1.17088	4.50418	-0.259954	0.794899	NA
ENSG00000242573.1	NA	ACTR3P3	0.0419935	0	4.51619	0	1	NA
ENSG00000101442.9	79913	ACTR5	455.315	-0.0688414	0.0912441	-0.754475	0.450564	0.647065
ENSG00000075089.9	64431	ACTR6	1117.35	-0.121996	0.0911686	-1.33814	0.180851	0.350435
ENSG00000248915.2	NA	ACTR6P1	0.0587477	0	4.5162	0	1	NA
ENSG00000113812.13	93973	ACTR8	2065.81	0.167292	0.0636728	2.62737	0.00860481	0.0313344
ENSG00000123165.8	139741	ACTRT1	0.799527	2.20771	1.58587	1.39211	0.16389	NA
ENSG00000169717.6	140625	ACTRT2	0.0887735	0.219522	4.5162	0.0486077	0.961232	NA
ENSG00000184378.2	84517	ACTRT3	14.8823	0.587799	0.469033	1.25321	0.210128	0.390822
ENSG00000115170.13	90	ACVR1	612.286	0.1529	0.104582	1.46202	0.143737	0.296784
ENSG00000135503.12	91	ACVR1B	5022.96	0.165154	0.0637948	2.58882	0.00963043	0.0344884
ENSG00000123612.15	130399	ACVR1C	34.0193	-0.207973	0.333066	-0.62442	0.532352	0.714037
ENSG00000121989.14	92	ACVR2A	5320.75	-0.617063	0.10579	-5.83293	5.4463e-09	8.11292e-08
ENSG00000114739.13	93	ACVR2B	5587.15	0.321208	0.100423	3.19854	0.00138126	0.0065406
ENSG00000229589.1	NA	ACVR2B-AS1	89.9969	-0.362852	0.21402	-1.69541	0.0899973	0.208788
ENSG00000139567.12	94	ACVRL1	5.90592	2.23179	0.631968	3.53149	0.000413231	0.00227773
ENSG00000243989.7	95	ACY1	55.3419	-0.207416	0.274362	-0.755992	0.449654	0.646123
ENSG00000132744.7	91703	ACY3	0	NA	NA	NA	NA	NA
ENSG00000119640.8	97	ACYP1	557.906	-0.169001	0.0817993	-2.06605	0.0388238	0.108084
ENSG00000170634.12	98	ACYP2	473.518	-0.0875357	0.114031	-0.767646	0.442697	0.639608
ENSG00000196839.12	100	ADA	243.694	0.952398	0.157223	6.05761	1.3816e-09	2.26278e-08
ENSG00000093072.15	51816	ADA2	95.6823	0.789845	0.27645	2.8571	0.00427527	0.0173001
ENSG00000164113.10	132612	ADAD1	0.324039	-0.543201	4.02376	-0.134998	0.892613	NA
ENSG00000267511.1	NA	ADAD1P2	0	NA	NA	NA	NA	NA
ENSG00000140955.10	161931	ADAD2	3.74685	-0.803902	0.897037	-0.896175	0.370159	0.572269
ENSG00000168803.14	161823	ADAL	775.377	0.0272861	0.0651903	0.41856	0.675538	0.818878
ENSG00000137845.14	102	ADAM10	3050.55	0.472169	0.0815694	5.78856	7.09934e-09	1.03983e-07
ENSG00000073670.13	4185	ADAM11	762.809	-0.57296	0.151293	-3.78708	0.000152428	0.000945581
ENSG00000148848.14	8038	ADAM12	803.51	3.54837	0.369947	9.59156	8.67664e-22	4.7713e-20
ENSG00000143537.13	8751	ADAM15	1447.79	0.583674	0.13254	4.40377	1.06385e-05	8.69656e-05
ENSG00000151694.12	6868	ADAM17	2294.42	0.444254	0.0798709	5.56215	2.66471e-08	3.54493e-07
ENSG00000168619.15	8749	ADAM18	3.74329	3.08816	1.14017	2.70852	0.00675847	0.0255393
ENSG00000278548.4	8749	ADAM18	0	NA	NA	NA	NA	NA
ENSG00000135074.15	8728	ADAM19	817.575	0.400363	0.13929	2.87431	0.00404906	0.0165161
ENSG00000229186.4	NA	ADAM1A	0	NA	NA	NA	NA	NA
ENSG00000226469.1	NA	ADAM1B	1.12139	-1.04748	1.66146	-0.630461	0.528393	0.710839
ENSG00000104755.14	2515	ADAM2	0.616927	1.04987	1.84811	0.568078	0.569982	NA
ENSG00000276286.4	2515	ADAM2	0	NA	NA	NA	NA	NA
ENSG00000134007.3	8748	ADAM20	21.9747	-0.265706	0.375507	-0.707592	0.479198	0.671915
ENSG00000259158.2	NA	ADAM20P1	95.1342	0.00823414	0.251954	0.0326811	0.973929	0.988319
ENSG00000248574.1	NA	ADAM20P2	0	NA	NA	NA	NA	NA
ENSG00000249162.1	NA	ADAM20P3	0	NA	NA	NA	NA	NA
ENSG00000139985.6	8747	ADAM21	36.9005	0.282353	0.250149	1.12874	0.259008	0.451911
ENSG00000235812.4	NA	ADAM21P1	3.30314	-1.73349	0.859738	-2.0163	0.0437688	0.119103
ENSG00000008277.14	53616	ADAM22	3666.33	-0.271317	0.0886592	-3.06023	0.0022117	0.00977662
ENSG00000114948.12	8745	ADAM23	3606.43	-0.364243	0.102815	-3.5427	0.000396054	0.00219603
ENSG00000214607.2	NA	ADAM24P	0	NA	NA	NA	NA	NA
ENSG00000042980.12	10863	ADAM28	47.6813	0.597525	0.245843	2.43051	0.0150775	0.0499137
ENSG00000168594.15	11086	ADAM29	67.9418	0.354386	0.207202	1.71034	0.0872024	0.203807
ENSG00000134249.6	11085	ADAM30	0.0587477	0	4.5162	0	1	NA
ENSG00000197140.14	203102	ADAM32	91.8545	-0.922892	0.210629	-4.3816	1.17809e-05	9.54407e-05
ENSG00000275594.4	203102	ADAM32	0	NA	NA	NA	NA	NA
ENSG00000149451.17	80332	ADAM33	17.0554	-0.437903	0.514256	-0.851527	0.394477	0.595319
ENSG00000197475.11	1587	ADAM3A	1.68938	0.891968	1.22132	0.730328	0.46519	0.660042
ENSG00000260089.2	NA	ADAM3B	2.41511	0.456342	0.887092	0.514425	0.606955	0.769031
ENSG00000196115.12	NA	ADAM5	0.671733	-2.13079	2.3374	-0.911609	0.361974	NA
ENSG00000271968.2	8755	ADAM6	0	NA	NA	NA	NA	NA
ENSG00000282626.1	8755	ADAM6	0	NA	NA	NA	NA	NA
ENSG00000069206.15	8756	ADAM7	0.220081	-1.36876	4.51103	-0.303426	0.761565	NA
ENSG00000151651.15	101	ADAM8	195.503	-0.21931	0.200324	-1.09477	0.273616	0.468611
ENSG00000168615.11	8754	ADAM9	4070.92	-0.166837	0.178169	-0.936401	0.349067	0.552036
ENSG00000282230.1	8754	ADAM9	0	NA	NA	NA	NA	NA
ENSG00000134028.14	27299	ADAMDEC1	0	NA	NA	NA	NA	NA
ENSG00000154734.14	9510	ADAMTS1	265.936	2.02731	0.277587	7.30332	2.80746e-13	7.42028e-12
ENSG00000142303.13	81794	ADAMTS10	1534.01	-0.528539	0.116614	-4.53239	5.83204e-06	5.0601e-05
ENSG00000151388.10	81792	ADAMTS12	1020.97	2.62036	0.470042	5.57474	2.47903e-08	3.32e-07
ENSG00000281690.2	81792	ADAMTS12	0	NA	NA	NA	NA	NA
ENSG00000160323.18	11093	ADAMTS13	603.991	-0.246659	0.183661	-1.34301	0.179267	0.348161
ENSG00000281244.2	11093	ADAMTS13	0	NA	NA	NA	NA	NA
ENSG00000138316.10	140766	ADAMTS14	23.9453	2.84678	0.510296	5.57868	2.42355e-08	3.25818e-07
ENSG00000166106.3	170689	ADAMTS15	1218.43	2.14767	0.173408	12.3851	3.14862e-35	4.51948e-33
ENSG00000145536.15	170690	ADAMTS16	420.368	0.995532	0.307619	3.23625	0.00121111	0.00582154
ENSG00000140470.13	170691	ADAMTS17	43.2323	1.45616	0.382306	3.8089	0.000139587	0.000875432
ENSG00000140873.15	170692	ADAMTS18	118.381	0.139485	0.338282	0.412333	0.680095	0.821858
ENSG00000145808.8	171019	ADAMTS19	104.764	1.0364	0.328237	3.15746	0.00159149	0.00738737
ENSG00000249421.1	NA	ADAMTS19-AS1	18.9926	-0.00702322	0.356449	-0.0197033	0.98428	0.992917
ENSG00000087116.13	9509	ADAMTS2	103.223	0.473203	0.222594	2.12586	0.0335153	0.0959588
ENSG00000173157.16	80070	ADAMTS20	35.492	0.835282	0.298654	2.79682	0.00516081	0.0202653
ENSG00000156140.8	9508	ADAMTS3	2489.44	-0.452325	0.168682	-2.68153	0.00732873	0.0273565
ENSG00000158859.9	9507	ADAMTS4	93.6344	1.61695	0.282987	5.71387	1.10434e-08	1.57788e-07
ENSG00000154736.5	11096	ADAMTS5	213.905	1.0365	0.226706	4.57202	4.83053e-06	4.26385e-05
ENSG00000049192.14	11174	ADAMTS6	371.375	-0.894635	0.139454	-6.41529	1.40554e-10	2.63504e-09
ENSG00000136378.14	11173	ADAMTS7	1797.62	0.586788	0.186729	3.14247	0.0016753	0.00773664
ENSG00000274376.4	NA	ADAMTS7P1	19.721	0.808682	0.321948	2.51184	0.0120104	0.0413442
ENSG00000281976.1	NA	ADAMTS7P1	0	NA	NA	NA	NA	NA
ENSG00000261143.1	NA	ADAMTS7P3	15.7581	-0.0147477	0.620812	-0.0237555	0.981048	0.991569
ENSG00000218052.5	NA	ADAMTS7P4	1.51396	2.78162	1.30542	2.13082	0.0331041	0.0950244
ENSG00000134917.9	11095	ADAMTS8	62.8184	1.56222	0.312856	4.99341	5.93234e-07	6.23765e-06
ENSG00000163638.13	56999	ADAMTS9	542.605	2.87912	0.235752	12.2125	2.66595e-34	3.50328e-32
ENSG00000241158.5	NA	ADAMTS9-AS1	0.398753	-0.17869	4.47961	-0.0398895	0.968181	NA
ENSG00000241684.5	NA	ADAMTS9-AS2	11.2537	1.86743	0.549155	3.40055	0.000672514	0.00348264
ENSG00000178031.15	92949	ADAMTSL1	2162.46	-0.834245	0.170185	-4.902	9.48664e-07	9.61024e-06
ENSG00000197859.9	9719	ADAMTSL2	8.32404	1.52385	0.715869	2.12867	0.0332813	0.0954157
ENSG00000156218.12	57188	ADAMTSL3	37.9897	1.61197	0.334014	4.82604	1.39272e-06	1.36732e-05
ENSG00000143382.13	54507	ADAMTSL4	43.9154	0.236308	0.331672	0.712474	0.476171	0.669178
ENSG00000203804.4	NA	ADAMTSL4-AS1	27.2287	-0.24961	0.394723	-0.632368	0.527146	0.709912
ENSG00000185761.10	339366	ADAMTSL5	5.84893	-0.111734	0.576066	-0.193961	0.846206	0.922433
ENSG00000105963.13	11033	ADAP1	406.903	-1.10164	0.303133	-3.63418	0.000278861	0.00161234
ENSG00000184060.10	55803	ADAP2	75.281	0.342241	0.184785	1.85211	0.0640102	0.16083
ENSG00000160710.15	103	ADAR	16670.4	-0.187263	0.0557444	-3.35931	0.000781375	0.00397793
ENSG00000197381.15	104	ADARB1	1787.45	0.225853	0.0752915	2.99971	0.00270236	0.0116278
ENSG00000185736.15	105	ADARB2	491.745	0.232641	0.187795	1.2388	0.215418	0.397702
ENSG00000205696.4	NA	ADARB2-AS1	0.126001	0.886073	4.51118	0.196417	0.844283	NA
ENSG00000065457.10	23536	ADAT1	1493.18	0.160613	0.0691687	2.32205	0.0202301	0.0637085
ENSG00000189007.15	134637	ADAT2	299.836	0.0367186	0.135907	0.270176	0.787025	0.889529
ENSG00000213638.5	113179	ADAT3	31.0759	-0.388576	0.524777	-0.740458	0.459022	0.65421
ENSG00000063761.15	57143	ADCK1	750.384	-0.092641	0.096385	-0.961156	0.336474	0.538412
ENSG00000133597.9	90956	ADCK2	586.37	0.197172	0.143828	1.37089	0.17041	0.336183
ENSG00000173137.11	203054	ADCK5	257.049	-0.708299	0.196656	-3.60171	0.000316129	0.00180066
ENSG00000164742.14	107	ADCY1	21918.1	-0.759083	0.133178	-5.69977	1.19969e-08	1.70024e-07
ENSG00000143199.17	55811	ADCY10	23.6805	-0.139079	0.327847	-0.42422	0.671405	0.815829
ENSG00000161912.17	NA	ADCY10P1	260.419	0.589365	0.116504	5.05876	4.21982e-07	4.5498e-06
ENSG00000078295.15	108	ADCY2	4403.68	0.0124022	0.137669	0.0900871	0.928218	0.965184
ENSG00000138031.14	109	ADCY3	1054.38	-0.140789	0.0842507	-1.67107	0.0947071	0.217141
ENSG00000129467.13	196883	ADCY4	2.60806	2.91156	1.22056	2.38543	0.017059	0.0553664
ENSG00000173175.14	111	ADCY5	3492.43	-0.241435	0.0990105	-2.43848	0.0147492	0.0490121
ENSG00000174233.11	112	ADCY6	4969.07	0.425336	0.0990727	4.29317	1.76138e-05	0.000138021
ENSG00000121281.12	113	ADCY7	232.422	0.367205	0.277688	1.32237	0.186045	0.357382
ENSG00000155897.9	114	ADCY8	625.366	0.957332	0.222874	4.29539	1.74385e-05	0.000136762
ENSG00000162104.9	115	ADCY9	1449.49	0.396362	0.0933144	4.2476	2.16076e-05	0.000165879
ENSG00000141433.12	116	ADCYAP1	2412.35	-1.67235	0.346935	-4.82034	1.43313e-06	1.40355e-05
ENSG00000078549.14	117	ADCYAP1R1	8990.06	-0.303746	0.111999	-2.71203	0.00668717	0.0253211
ENSG00000087274.16	118	ADD1	14797.4	-0.287034	0.0528924	-5.42675	5.73904e-08	7.22283e-07
ENSG00000075340.22	119	ADD2	13361.9	-0.318206	0.0639131	-4.97873	6.40021e-07	6.68421e-06
ENSG00000148700.13	120	ADD3	4719.03	0.972341	0.138889	7.00084	2.54433e-12	5.98956e-11
ENSG00000203876.9	NA	ADD3-AS1	66.8713	1.27545	0.257942	4.94473	7.62479e-07	7.85781e-06
ENSG00000118492.16	79747	ADGB	17.3583	-0.163622	0.531862	-0.30764	0.758356	0.87246
ENSG00000197177.15	84435	ADGRA1	809.381	-0.472401	0.165627	-2.85219	0.00434188	0.0175266
ENSG00000256925.2	NA	ADGRA1-AS1	172.173	0.0303351	0.178198	0.170232	0.864827	0.932706
ENSG00000020181.17	25960	ADGRA2	535.664	3.20576	0.19453	16.4795	5.15282e-61	2.7736e-58
ENSG00000152990.13	166647	ADGRA3	2155.42	0.170044	0.132434	1.28399	0.199146	0.375538
ENSG00000181790.10	575	ADGRB1	832.689	-0.219144	0.160408	-1.36617	0.171886	0.338404
ENSG00000121753.12	576	ADGRB2	6064.44	-0.69194	0.124669	-5.5502	2.85346e-08	3.77986e-07
ENSG00000135298.13	577	ADGRB3	5128.05	-0.438589	0.0908401	-4.82815	1.37808e-06	1.35437e-05
ENSG00000111452.12	283383	ADGRD1	53.7175	0.587374	0.279527	2.10132	0.0356132	0.100709
ENSG00000256151.1	NA	ADGRD1-AS1	0	NA	NA	NA	NA	NA
ENSG00000180264.10	347088	ADGRD2	2.27761	-0.527946	1.6746	-0.315267	0.752559	0.869143
ENSG00000174837.14	2015	ADGRE1	0.0588243	-1.07885	4.5162	-0.238885	0.811195	NA
ENSG00000127507.17	30817	ADGRE2	0.462071	-0.380868	3.82012	-0.0997005	0.920582	NA
ENSG00000131355.14	84658	ADGRE3	0.0403512	0.267608	4.5162	0.059255	0.952749	NA
ENSG00000268758.5	NA	ADGRE4P	3.84067	0.473789	1.16455	0.406844	0.684122	0.824542
ENSG00000123146.19	976	ADGRE5	29.3941	1.74118	0.316388	5.50331	3.72728e-08	4.83666e-07
ENSG00000153292.15	266977	ADGRF1	1.33224	0.461389	1.67833	0.274909	0.783386	0.887711
ENSG00000164393.8	222611	ADGRF2	1.80277	0.458538	1.2381	0.370357	0.711117	0.842317
ENSG00000173567.14	165082	ADGRF3	30.8087	0.219768	0.292241	0.752009	0.452046	0.64843
ENSG00000153294.11	221393	ADGRF4	1.18453	0.3288	1.49424	0.220045	0.825836	0.91044
ENSG00000069122.18	221395	ADGRF5	40.6917	4.6117	0.412978	11.1669	5.91836e-29	5.50348e-27
ENSG00000227582.2	NA	ADGRF5P1	73.6547	-0.159279	0.246517	-0.64612	0.518201	0.703006
ENSG00000204818.4	NA	ADGRF5P2	20.8955	-0.816634	0.458058	-1.78282	0.0746156	0.181104
ENSG00000205336.11	9289	ADGRG1	21036.9	-0.736075	0.157664	-4.66863	3.03218e-06	2.7918e-05
ENSG00000173698.17	10149	ADGRG2	134.222	4.91176	0.293771	16.7197	9.42056e-63	5.85959e-60
ENSG00000182885.16	222487	ADGRG3	17.7459	-1.14155	0.46406	-2.45991	0.013897	0.046668
ENSG00000156920.10	139378	ADGRG4	2.11572	4.57598	1.48756	3.07616	0.00209686	0.00935764
ENSG00000159618.15	221188	ADGRG5	0.912156	-0.291647	1.85147	-0.157522	0.874834	0.937434
ENSG00000112414.14	57211	ADGRG6	196.237	2.37697	0.232517	10.2228	1.56774e-24	1.06766e-22
ENSG00000144820.7	84873	ADGRG7	0.606766	3.11304	4.13504	0.752845	0.451543	NA
ENSG00000072071.16	22859	ADGRL1	15927.2	-0.394302	0.0970355	-4.06348	4.83468e-05	0.000340007
ENSG00000117114.19	23266	ADGRL2	7919.43	-0.203323	0.100959	-2.01391	0.0440187	0.119701
ENSG00000150471.15	23284	ADGRL3	11949	-0.315454	0.0756146	-4.17186	3.02124e-05	0.000224667
ENSG00000248692.5	NA	ADGRL3-AS1	0.979388	2.65582	2.1188	1.25345	0.210041	0.390737
ENSG00000162618.12	64123	ADGRL4	22.0583	4.02915	0.477801	8.4327	3.37783e-17	1.31863e-15
ENSG00000164199.15	84059	ADGRV1	10746.7	-0.944138	0.12335	-7.65414	1.94612e-14	5.85719e-13
ENSG00000187758.7	124	ADH1A	0.846425	2.37199	2.81877	0.841495	0.40007	NA
ENSG00000196616.12	125	ADH1B	5.13941	4.86041	1.19544	4.06577	4.78738e-05	0.000337528
ENSG00000248144.5	126	ADH1C	1.31586	3.10866	1.38881	2.23837	0.025197	0.0761872
ENSG00000198099.8	127	ADH4	1.70673	-2.5641	1.50276	-1.70626	0.0879598	0.205269
ENSG00000197894.10	128	ADH5	5151.73	-0.109802	0.0704536	-1.55849	0.119116	0.25808
ENSG00000232676.1	NA	ADH5P2	0.272614	-1.03691	4.30534	-0.240842	0.809678	NA
ENSG00000223694.1	NA	ADH5P3	1.72724	-0.823491	1.3588	-0.606041	0.544487	0.723506
ENSG00000233859.2	NA	ADH5P4	7.09358	0.103825	0.643187	0.161424	0.87176	0.936508
ENSG00000277364.2	NA	ADH5P4	0	NA	NA	NA	NA	NA
ENSG00000172955.17	130	ADH6	0.296167	-0.303171	4.18108	-0.0725103	0.942196	NA
ENSG00000196344.11	131	ADH7	1.30332	-3.05494	1.46199	-2.08957	0.0366563	0.103168
ENSG00000147576.15	137872	ADHFE1	94.5707	0.582405	0.205764	2.83045	0.00464826	0.0185838
ENSG00000182551.13	55256	ADI1	1151.88	0.314746	0.0916338	3.43483	0.000592934	0.00312018
ENSG00000280830.1	55256	ADI1	0	NA	NA	NA	NA	NA
ENSG00000235102.1	NA	ADI1P1	0	NA	NA	NA	NA	NA
ENSG00000250684.4	NA	ADI1P2	0	NA	NA	NA	NA	NA
ENSG00000258369.1	NA	ADI1P3	0	NA	NA	NA	NA	NA
ENSG00000182035.11	149685	ADIG	0.283289	1.14512	4.49163	0.254945	0.798765	NA
ENSG00000181092.9	9370	ADIPOQ	0.352974	-0.372841	3.34135	-0.111584	0.911153	NA
ENSG00000226482.1	NA	ADIPOQ-AS1	0	NA	NA	NA	NA	NA
ENSG00000159346.12	51094	ADIPOR1	2423.63	0.0180662	0.0716925	0.251996	0.801044	0.897315
ENSG00000232497.1	NA	ADIPOR1P1	0.0433482	0	4.5162	0	1	NA
ENSG00000258805.1	NA	ADIPOR1P2	0	NA	NA	NA	NA	NA
ENSG00000006831.9	79602	ADIPOR2	2682.96	0.172534	0.0759618	2.27132	0.0231276	0.0709026
ENSG00000148671.13	10974	ADIRF	1.74809	-1.82126	1.24641	-1.4612	0.14396	0.297068
ENSG00000272734.1	NA	ADIRF-AS1	8.80604	1.96839	0.567117	3.47087	0.000518779	0.00277907
ENSG00000156110.13	132	ADK	976.601	-0.350816	0.088934	-3.94467	7.99091e-05	0.000533299
ENSG00000148926.9	133	ADM	47.5676	-0.570377	0.491326	-1.16089	0.245685	0.435373
ENSG00000128165.8	79924	ADM2	66.9227	0.583827	0.340168	1.71629	0.0861086	0.20179
ENSG00000224420.3	199800	ADM5	32.125	-0.356941	0.305902	-1.16684	0.243273	0.43221
ENSG00000101126.15	23394	ADNP	9523.93	-0.0550231	0.0487431	-1.12884	0.258966	0.451881
ENSG00000101544.8	22850	ADNP2	2306.37	0.00282909	0.124374	0.0227467	0.981852	0.991953
ENSG00000259456.3	NA	ADNP-AS1	84.9032	-0.0220832	0.232069	-0.0951578	0.924189	0.963148
ENSG00000181915.4	84890	ADO	1722.01	-0.525557	0.117593	-4.46928	7.84827e-06	6.6438e-05
ENSG00000163485.15	134	ADORA1	1064.07	-0.452908	0.154514	-2.93118	0.00337674	0.0141004
ENSG00000128271.19	135	ADORA2A	94.5784	-0.710424	0.245151	-2.8979	0.00375666	0.0154996
ENSG00000178803.10	NA	ADORA2A-AS1	0.133756	-1.11018	4.51514	-0.24588	0.805775	NA
ENSG00000170425.3	136	ADORA2B	145.451	0.109856	0.210166	0.52271	0.601176	0.765364
ENSG00000236136.1	NA	ADORA2BP1	0	NA	NA	NA	NA	NA
ENSG00000282608.1	140	ADORA3	0	NA	NA	NA	NA	NA
ENSG00000159322.17	83440	ADPGK	1292.67	0.397962	0.0569876	6.98332	2.88293e-12	6.75256e-11
ENSG00000260898.5	100287559	ADPGK-AS1	4.32285	0.0997985	0.764584	0.130526	0.89615	0.949296
ENSG00000144843.11	141	ADPRH	18.6142	0.70968	0.431806	1.64352	0.100276	0.226818
ENSG00000153531.12	113622	ADPRHL1	146.459	0.469503	0.129862	3.61541	0.000299875	0.00171752
ENSG00000116863.10	54936	ADPRHL2	1456.03	-0.107805	0.08005	-1.34671	0.178072	0.346633
ENSG00000170222.11	56985	ADPRM	246.557	0.357837	0.109774	3.25976	0.00111506	0.00541098
ENSG00000120907.17	148	ADRA1A	133.045	3.75859	0.350943	10.71	9.14045e-27	7.30975e-25
ENSG00000170214.3	147	ADRA1B	50.2374	0.204188	0.262632	0.777468	0.436883	0.634584
ENSG00000171873.7	146	ADRA1D	12.2761	1.00386	0.562753	1.78384	0.0744496	0.180795
ENSG00000150594.6	150	ADRA2A	268.188	0.622328	0.200359	3.10607	0.0018959	0.0085854
ENSG00000274286.1	151	ADRA2B	4.6929	-0.3245	0.912253	-0.355713	0.722055	0.849209
ENSG00000184160.7	152	ADRA2C	17.5943	0.199526	0.504652	0.395373	0.692567	0.830262
ENSG00000043591.5	153	ADRB1	5.89925	0.915796	0.640976	1.42875	0.153075	0.310927
ENSG00000169252.5	154	ADRB2	5.97377	0.128789	0.733796	0.175511	0.860678	0.930346
ENSG00000188778.4	155	ADRB3	0.425819	-0.175074	3.8189	-0.0458441	0.963435	NA
ENSG00000130706.12	11047	ADRM1	2401.93	-0.30094	0.146345	-2.05638	0.0397463	0.110137
ENSG00000239900.11	158	ADSL	2224.32	0.0589849	0.0792267	0.744508	0.456569	0.652109
ENSG00000035687.9	159	ADSS	2163.75	-0.302467	0.100853	-2.99907	0.00270804	0.0116505
ENSG00000185100.10	122622	ADSSL1	85.2456	1.24313	0.249298	4.98652	6.14778e-07	6.43999e-06
ENSG00000111863.12	84830	ADTRP	0.555817	-0.354411	2.88256	-0.12295	0.902147	NA
ENSG00000106624.8	165	AEBP1	1107.59	2.4116	0.243198	9.9162	3.53991e-23	2.14e-21
ENSG00000139154.14	121536	AEBP2	1005.45	0.10379	0.0765882	1.35517	0.175364	0.343079
ENSG00000181026.14	64782	AEN	1605.95	0.118168	0.126552	0.933748	0.350434	0.553598
ENSG00000196526.10	60312	AFAP1	8673.14	-0.225084	0.0919217	-2.44865	0.0143392	0.0478959
ENSG00000272620.1	NA	AFAP1-AS1	4.94242	0.712014	0.821036	0.867215	0.385824	0.587361
ENSG00000157510.13	134265	AFAP1L1	50.135	5.33758	0.389992	13.6864	1.22448e-42	2.78645e-40
ENSG00000169129.14	84632	AFAP1L2	753.271	2.03408	0.198271	10.2591	1.07686e-24	7.44232e-23
ENSG00000130396.20	4301	AFDN	17028.5	0.379672	0.110146	3.44698	0.000566892	0.00299949
ENSG00000198221.8	NA	AFDN-DT	633.28	0.64501	0.139711	4.61676	3.89782e-06	3.51595e-05
ENSG00000172493.20	4299	AFF1	1400.53	0.541608	0.124181	4.36144	1.29206e-05	0.000103743
ENSG00000155966.13	2334	AFF2	5559.62	-0.309075	0.0965644	-3.20072	0.00137086	0.00650013
ENSG00000223516.1	NA	AFF2-IT1	0.645499	-1.1892	2.11254	-0.562927	0.573485	NA
ENSG00000144218.18	3899	AFF3	4413.61	-0.559859	0.0816756	-6.85467	7.14782e-12	1.59429e-10
ENSG00000072364.12	27125	AFF4	10715.2	-0.254486	0.0480893	-5.29194	1.21028e-07	1.43846e-06
ENSG00000135537.16	246269	AFG1L	394.899	-0.266292	0.110627	-2.40711	0.0160793	0.0526693
ENSG00000223959.8	172	AFG3L1P	973.772	-0.0243892	0.0853621	-0.285714	0.775097	0.882866
ENSG00000141385.9	10939	AFG3L2	2544.83	-0.0157544	0.06545	-0.240709	0.809781	0.901905
ENSG00000253606.2	NA	AFG3L2P1	0.345446	1.29641	4.01468	0.322918	0.746757	NA
ENSG00000079557.4	173	AFM	0.0851654	0.452033	4.51565	0.100104	0.920262	NA
ENSG00000183077.15	125061	AFMID	402.429	-0.0525884	0.123488	-0.425857	0.670212	0.815158
ENSG00000081051.7	174	AFP	10.3337	2.54226	0.66501	3.8229	0.000131892	0.000832956
ENSG00000119844.14	54812	AFTPH	2272.38	-0.177218	0.0741273	-2.39073	0.016815	0.0546888
ENSG00000038002.8	175	AGA	315.048	-0.101032	0.159707	-0.632603	0.526993	0.709855
ENSG00000157985.17	116987	AGAP1	11916.2	-0.43069	0.0712158	-6.04767	1.46954e-09	2.39839e-08
ENSG00000230869.1	NA	AGAP10P	7.26265	2.61972	0.893715	2.93127	0.00337583	0.0140987
ENSG00000271880.1	119385	AGAP11	0.0436565	0.267617	4.5162	0.0592571	0.952747	NA
ENSG00000265018.6	NA	AGAP12P	7.99037	2.71747	0.602297	4.51184	6.42685e-06	5.53841e-05
ENSG00000243289.1	NA	AGAP13P	16.7022	-1.55486	0.393001	-3.95637	7.60979e-05	0.000510786
ENSG00000279058.1	NA	AGAP14P	15.7755	5.51131	0.976202	5.64567	1.64541e-08	2.27545e-07
ENSG00000235529.1	NA	AGAP1-IT1	1.66449	0.188812	1.14458	0.164962	0.868974	0.93503
ENSG00000135439.11	116986	AGAP2	6312.24	-0.595669	0.110339	-5.39852	6.71919e-08	8.36239e-07
ENSG00000255737.2	NA	AGAP2-AS1	20.296	2.48738	0.421221	5.90518	3.52266e-09	5.42053e-08
ENSG00000133612.18	116988	AGAP3	5227	-0.507076	0.0976443	-5.19309	2.06829e-07	2.3581e-06
ENSG00000188234.13	119016	AGAP4	251.412	-0.290351	0.106746	-2.72001	0.0065279	0.0248121
ENSG00000172650.12	729092	AGAP5	22.8803	-0.0484963	0.358044	-0.135448	0.892258	0.947108
ENSG00000204149.9	414189	AGAP6	607.841	0.0912866	0.0795953	1.14688	0.251429	0.442472
ENSG00000264204.2	NA	AGAP7P	36.2681	3.91765	0.877448	4.46483	8.01325e-06	6.76594e-05
ENSG00000204172.11	642517	AGAP9	313.494	-0.651258	0.11371	-5.72738	1.01992e-08	1.46623e-07
ENSG00000273540.1	123624	AGBL1	1.28215	2.93643	1.92182	1.52795	0.126526	0.269764
ENSG00000260125.1	NA	AGBL1-AS1	0.163485	0.0564477	4.50304	0.0125355	0.989998	NA
ENSG00000165923.15	79841	AGBL2	7.69514	1.7064	0.738669	2.3101	0.0208825	0.0654025
ENSG00000146856.14	340351	AGBL3	214.515	-0.52885	0.179366	-2.94845	0.00319375	0.0134204
ENSG00000186094.16	84871	AGBL4	133.238	0.865276	0.143663	6.02297	1.71244e-09	2.76101e-08
ENSG00000225623.1	NA	AGBL4-IT1	0	NA	NA	NA	NA	NA
ENSG00000084693.15	60509	AGBL5	2671.12	-0.0355406	0.0553406	-0.642216	0.520733	0.704734
ENSG00000231636.1	NA	AGBL5-AS1	3.17313	-0.324975	0.892042	-0.364305	0.71563	0.844515
ENSG00000229122.1	NA	AGBL5-IT1	7.85064	-0.435401	0.536956	-0.810868	0.417441	0.617035
ENSG00000204305.13	177	AGER	155.056	0.121693	0.21995	0.553276	0.580074	0.750069
ENSG00000206320.12	177	AGER	0	NA	NA	NA	NA	NA
ENSG00000229058.10	177	AGER	0	NA	NA	NA	NA	NA
ENSG00000230514.11	177	AGER	0	NA	NA	NA	NA	NA
ENSG00000231268.9	177	AGER	0	NA	NA	NA	NA	NA
ENSG00000234729.9	177	AGER	0	NA	NA	NA	NA	NA
ENSG00000237405.10	177	AGER	0	NA	NA	NA	NA	NA
ENSG00000173744.17	3267	AGFG1	3839.85	-0.274476	0.0714692	-3.84048	0.000122794	0.000782382
ENSG00000106351.12	3268	AGFG2	361.379	0.0902233	0.173052	0.521365	0.602113	0.765738
ENSG00000164252.12	55109	AGGF1	1939.19	-0.255436	0.0662787	-3.85397	0.000116219	0.000745242
ENSG00000214273.4	NA	AGGF1P1	10.341	-6.35356	1.09019	-5.82795	5.61132e-09	8.33656e-08
ENSG00000233435.2	NA	AGGF1P2	8.04403	-5.31277	1.16773	-4.54964	5.37378e-06	4.70626e-05
ENSG00000241532.1	NA	AGGF1P3	4.39969	1.11342	0.712863	1.5619	0.118312	0.256909
ENSG00000261689.1	NA	AGGF1P4	0	NA	NA	NA	NA	NA
ENSG00000260680.1	NA	AGGF1P5	0.0562219	-1.07886	4.5162	-0.238887	0.811193	NA
ENSG00000259836.1	NA	AGGF1P6	0.146229	-0.653276	4.51338	-0.144742	0.884915	NA
ENSG00000260994.1	NA	AGGF1P7	0	NA	NA	NA	NA	NA
ENSG00000261752.1	NA	AGGF1P8	0	NA	NA	NA	NA	NA
ENSG00000260427.1	NA	AGGF1P9	0	NA	NA	NA	NA	NA
ENSG00000006530.15	55750	AGK	1675.3	-0.139729	0.0790266	-1.76813	0.077039	0.185368
ENSG00000262327.7	55750	AGK	0	NA	NA	NA	NA	NA
ENSG00000226555.1	NA	AGKP1	1.8019	0	1.6898	0	1	1
ENSG00000162688.15	178	AGL	1919.11	-0.847377	0.0994243	-8.52283	1.55703e-17	6.31613e-16
ENSG00000116771.5	79814	AGMAT	15.5109	0.320989	0.39028	0.822459	0.410816	0.610467
ENSG00000187546.13	392636	AGMO	6.03763	3.4688	0.711319	4.87657	1.07948e-06	1.08102e-05
ENSG00000092847.10	26523	AGO1	4445.09	0.101496	0.11287	0.899227	0.368532	0.570923
ENSG00000123908.11	27161	AGO2	5070.73	-0.0296112	0.0862697	-0.343239	0.731418	0.85544
ENSG00000126070.18	192669	AGO3	2422.26	0.0247641	0.0693527	0.357074	0.721036	0.848331
ENSG00000134698.10	192670	AGO4	3701.15	-0.482279	0.0580175	-8.31265	9.35854e-17	3.52551e-15
ENSG00000204310.10	10554	AGPAT1	5714.09	-0.144574	0.0685417	-2.10929	0.0349198	0.0990944
ENSG00000206324.11	10554	AGPAT1	0	NA	NA	NA	NA	NA
ENSG00000226467.9	10554	AGPAT1	0	NA	NA	NA	NA	NA
ENSG00000227642.9	10554	AGPAT1	0	NA	NA	NA	NA	NA
ENSG00000228892.9	10554	AGPAT1	0	NA	NA	NA	NA	NA
ENSG00000235758.9	10554	AGPAT1	0	NA	NA	NA	NA	NA
ENSG00000236873.9	10554	AGPAT1	0	NA	NA	NA	NA	NA
ENSG00000169692.12	10555	AGPAT2	143.478	1.46169	0.215034	6.79749	1.06455e-11	2.33333e-10
ENSG00000160216.18	56894	AGPAT3	4183.83	-0.369273	0.0904885	-4.08088	4.48655e-05	0.000318808
ENSG00000026652.13	56895	AGPAT4	6161.09	-0.258036	0.0772231	-3.34144	0.00083346	0.0042046
ENSG00000279355.1	NA	AGPAT4-IT1	327.928	-0.496664	0.146133	-3.39871	0.000677035	0.00350281
ENSG00000155189.11	55326	AGPAT5	3100.23	-0.36858	0.0673575	-5.47199	4.44998e-08	5.70307e-07
ENSG00000234652.1	NA	AGPAT5P1	0	NA	NA	NA	NA	NA
ENSG00000018510.12	8540	AGPS	2796.56	-0.23969	0.0866203	-2.76713	0.0056552	0.0219602
ENSG00000106541.11	10551	AGR2	0.255389	0.576102	4.49374	0.128201	0.89799	NA
ENSG00000173467.8	155465	AGR3	1.23406	3.14523	1.62812	1.93182	0.0533818	0.139719
ENSG00000188157.13	375790	AGRN	10347.9	-0.806232	0.203965	-3.9528	7.72421e-05	0.000517846
ENSG00000159723.4	181	AGRP	1.2722	-0.42959	1.92169	-0.223548	0.823109	0.909044
ENSG00000135744.7	183	AGT	47.6197	-0.501335	0.446543	-1.1227	0.261563	0.45468
ENSG00000135049.15	23287	AGTPBP1	3881.53	-0.371512	0.109248	-3.40062	0.000672337	0.00348237
ENSG00000144891.17	185	AGTR1	76.3584	0.530972	0.263136	2.01787	0.0436052	0.11875
ENSG00000180772.6	186	AGTR2	2.59557	4.7926	1.46998	3.2603	0.00111293	0.00540344
ENSG00000177674.15	57085	AGTRAP	492.716	0.361726	0.191008	1.89377	0.0582551	0.149196
ENSG00000172482.4	189	AGXT	0.645213	-0.785821	2.36337	-0.3325	0.739512	NA
ENSG00000113492.13	64902	AGXT2	0.273328	0.49987	4.50776	0.110891	0.911703	NA
ENSG00000153207.14	25909	AHCTF1	1766.92	0.106924	0.0694467	1.53966	0.123643	0.265351
ENSG00000101444.12	191	AHCY	3542.15	0.190385	0.0783543	2.4298	0.0151073	0.0500003
ENSG00000168710.17	10768	AHCYL1	4685.63	0.0434309	0.0784593	0.553547	0.579889	0.749975
ENSG00000158467.16	23382	AHCYL2	3251.49	0.0623774	0.0631243	0.988166	0.323071	0.523338
ENSG00000238181.2	NA	AHCYP2	2.88942	0.713294	0.988167	0.721836	0.470395	0.66416
ENSG00000233955.1	NA	AHCYP3	0	NA	NA	NA	NA	NA
ENSG00000232992.2	NA	AHCYP4	0	NA	NA	NA	NA	NA
ENSG00000213107.2	NA	AHCYP5	0	NA	NA	NA	NA	NA
ENSG00000259465.2	NA	AHCYP7	1.24747	1.14604	1.59238	0.719705	0.471707	0.665142
ENSG00000242529.1	NA	AHCYP8	0	NA	NA	NA	NA	NA
ENSG00000126705.13	27245	AHDC1	3971.08	-0.0714404	0.190358	-0.375296	0.707441	0.840247
ENSG00000135541.20	54806	AHI1	2727.73	-0.804999	0.160528	-5.0147	5.31163e-07	5.62728e-06
ENSG00000124942.13	79026	AHNAK	12536.1	0.69694	0.221741	3.14303	0.00167207	0.00772298
ENSG00000185567.6	113146	AHNAK2	1258.19	-0.113028	0.145209	-0.778386	0.436341	0.634353
ENSG00000106546.12	196	AHR	429.964	1.3973	0.14882	9.38923	6.0438e-21	3.13851e-19
ENSG00000063438.16	NA	AHRR	355.827	0.234161	0.229269	1.02134	0.307094	0.506634
ENSG00000100591.7	10598	AHSA1	3368.04	-0.132469	0.0928367	-1.4269	0.153608	0.311692
ENSG00000173209.22	NA	AHSA2P	1719.21	0.0499095	0.0738964	0.675399	0.499422	0.689093
ENSG00000145192.12	197	AHSG	37.9547	0.204738	0.283441	0.722331	0.470091	0.66405
ENSG00000169877.9	51327	AHSP	0.358586	-2.53661	4.48244	-0.565899	0.571462	NA
ENSG00000111732.10	57379	AICDA	0.162952	-1.17504	4.5162	-0.260184	0.794722	NA
ENSG00000186063.12	64853	AIDA	777.348	-0.347746	0.101772	-3.41692	0.000633348	0.00330304
ENSG00000204472.12	199	AIF1	1.63631	3.78322	1.50263	2.51774	0.0118112	0.0408293
ENSG00000206428.9	199	AIF1	0	NA	NA	NA	NA	NA
ENSG00000234836.7	199	AIF1	0	NA	NA	NA	NA	NA
ENSG00000235588.8	199	AIF1	0	NA	NA	NA	NA	NA
ENSG00000235985.7	199	AIF1	0	NA	NA	NA	NA	NA
ENSG00000237727.7	199	AIF1	0	NA	NA	NA	NA	NA
ENSG00000126878.12	83543	AIF1L	3331.93	-0.308903	0.159843	-1.93254	0.0532924	0.139552
ENSG00000156709.13	9131	AIFM1	1115.49	-0.0539397	0.0719246	-0.749948	0.453286	0.649441
ENSG00000225509.1	NA	AIFM1P1	0	NA	NA	NA	NA	NA
ENSG00000042286.14	84883	AIFM2	258.819	0.289726	0.13202	2.19456	0.0281948	0.0833428
ENSG00000183773.15	150209	AIFM3	55.2178	1.1636	0.321578	3.6184	0.000296426	0.00170124
ENSG00000146416.16	51390	AIG1	1254.53	-0.0129507	0.0745531	-0.17371	0.862093	0.931243
ENSG00000249089.1	NA	AIG1P1	0	NA	NA	NA	NA	NA
ENSG00000163568.13	9447	AIM2	158.685	-0.0977068	0.144101	-0.678042	0.497745	0.687519
ENSG00000164022.16	9255	AIMP1	1197.52	0.0582896	0.0851082	0.684888	0.493414	0.683392
ENSG00000234187.1	NA	AIMP1P1	1.08121	0.208897	1.70095	0.122812	0.902256	0.952092
ENSG00000227177.1	NA	AIMP1P2	0	NA	NA	NA	NA	NA
ENSG00000106305.9	7965	AIMP2	659.301	-0.152309	0.102302	-1.48882	0.136534	0.285812
ENSG00000110711.9	9049	AIP	1509.76	-0.278936	0.112843	-2.4719	0.0134398	0.0453941
ENSG00000129221.14	23746	AIPL1	3.55816	-0.442995	0.944391	-0.469079	0.639013	0.79331
ENSG00000160224.16	326	AIRE	0.251692	20.1867	4.48794	4.49799	6.8599e-06	NA
ENSG00000268257.2	NA	AIRN	0	NA	NA	NA	NA	NA
ENSG00000196581.10	55966	AJAP1	611.56	2.06149	0.449566	4.58551	4.52885e-06	4.02932e-05
ENSG00000232434.2	389813	AJM1	404.807	-1.10943	0.290214	-3.82281	0.00013194	0.000833072
ENSG00000129474.15	84962	AJUBA	975.311	1.60567	0.164227	9.77719	1.41071e-22	8.0748e-21
ENSG00000106992.17	203	AK1	930.955	-0.443898	0.11048	-4.01791	5.87158e-05	0.000404792
ENSG00000004455.16	204	AK2	1607.19	0.235883	0.0846336	2.7871	0.00531817	0.0207963
ENSG00000242272.1	NA	AK2P2	0.938886	1.35148	1.81522	0.744529	0.456556	0.652109
ENSG00000147853.16	50808	AK3	2003.34	0.128672	0.0884132	1.45535	0.145574	0.299515
ENSG00000250115.2	NA	AK3P2	0.123291	-0.357523	4.5162	-0.0791647	0.936902	NA
ENSG00000282669.1	NA	AK3P2	0	NA	NA	NA	NA	NA
ENSG00000230042.1	NA	AK3P3	60.3498	-0.624337	0.219137	-2.84908	0.00438461	0.0176685
ENSG00000248722.1	NA	AK3P4	0	NA	NA	NA	NA	NA
ENSG00000228816.1	NA	AK3P5	1.55577	0.821477	1.36666	0.601085	0.547783	0.726209
ENSG00000162433.14	205	AK4	706.335	-0.0442775	0.195776	-0.226164	0.821074	0.907871
ENSG00000263535.1	NA	AK4P1	6.70237	0.133807	0.610075	0.219328	0.826395	0.910684
ENSG00000249410.1	NA	AK4P2	0	NA	NA	NA	NA	NA
ENSG00000233381.3	NA	AK4P3	0.179814	0.128861	4.51616	0.0285333	0.977237	NA
ENSG00000223621.1	NA	AK4P4	1.22761	0.254792	1.34919	0.188849	0.850211	0.924638
ENSG00000217377.1	NA	AK4P5	0	NA	NA	NA	NA	NA
ENSG00000235606.3	NA	AK4P6	0	NA	NA	NA	NA	NA
ENSG00000154027.18	26289	AK5	970.401	0.279247	0.251681	1.10952	0.267204	0.460872
ENSG00000085231.13	102157402	AK6	514.349	-0.0694998	0.116122	-0.598504	0.549504	0.727507
ENSG00000279247.3	102157402	AK6	0	NA	NA	NA	NA	NA
ENSG00000256614.1	NA	AK6P1	0	NA	NA	NA	NA	NA
ENSG00000257173.1	NA	AK6P2	0	NA	NA	NA	NA	NA
ENSG00000140057.8	122481	AK7	368.504	0.48473	0.251767	1.92531	0.0541907	0.141331
ENSG00000165695.9	158067	AK8	134.758	0.517766	0.174939	2.95969	0.00307947	0.0130183
ENSG00000155085.15	221264	AK9	910.473	-0.0726895	0.0633053	-1.14824	0.25087	0.441821
ENSG00000231824.3	642597	AKAIN1	1.21595	-1.57917	1.63234	-0.967421	0.333333	0.534977
ENSG00000121057.12	8165	AKAP1	2497.59	-0.131388	0.0569334	-2.30775	0.0210129	0.0657448
ENSG00000108599.14	11216	AKAP10	1069.32	-0.0857206	0.0619502	-1.3837	0.16645	0.330421
ENSG00000023516.8	11215	AKAP11	8018.72	-0.166423	0.0640579	-2.59801	0.0093767	0.0337193
ENSG00000131016.16	9590	AKAP12	4521.88	0.749325	0.128272	5.84167	5.16794e-09	7.73533e-08
ENSG00000170776.19	11214	AKAP13	6614.82	-0.582076	0.101152	-5.75446	8.69191e-09	1.2586e-07
ENSG00000186471.12	158798	AKAP14	190.111	1.44913	0.336459	4.307	1.65486e-05	0.000130111
ENSG00000197976.10	8227	AKAP17A	1415.6	-0.0279011	0.114018	-0.244708	0.806683	0.900326
ENSG00000214992.6	NA	AKAP17BP	0.289074	-2.04971	4.49994	-0.455497	0.648752	NA
ENSG00000241978.9	11217	AKAP2	15.0554	-0.314528	0.442009	-0.711588	0.47672	0.669715
ENSG00000111254.7	10566	AKAP3	198.698	-0.211589	0.143067	-1.47895	0.139153	0.289692
ENSG00000147081.14	8852	AKAP4	0.0443911	0.262046	4.51571	0.0580299	0.953725	NA
ENSG00000179841.8	9495	AKAP5	260.003	-0.562995	0.128234	-4.39036	1.13165e-05	9.18644e-05
ENSG00000151320.10	9472	AKAP6	8076.77	-0.423002	0.101932	-4.14985	3.32699e-05	0.000244866
ENSG00000118507.15	9465	AKAP7	1291.36	0.168978	0.193173	0.87475	0.38171	0.583032
ENSG00000105127.8	10270	AKAP8	1283.91	-0.157333	0.109588	-1.43568	0.151094	0.307998
ENSG00000011243.17	26993	AKAP8L	3286.72	-0.286648	0.0916975	-3.12602	0.00177189	0.00811041
ENSG00000234146.1	NA	AKAP8P1	0.0634613	-0.838423	4.5162	-0.185648	0.852721	NA
ENSG00000127914.16	10142	AKAP9	7490.17	-0.133962	0.0873195	-1.53416	0.12499	0.267376
ENSG00000166452.11	56672	AKIP1	744.673	-0.317469	0.083694	-3.79321	0.000148715	0.000925018
ENSG00000174574.15	79647	AKIRIN1	5388.94	-0.203997	0.0818999	-2.49081	0.0127451	0.0434303
ENSG00000257786.1	NA	AKIRIN1P1	0	NA	NA	NA	NA	NA
ENSG00000228125.2	NA	AKIRIN1P2	0.0541215	0	4.5162	0	1	NA
ENSG00000135334.8	55122	AKIRIN2	2115.77	-0.202527	0.0546764	-3.7041	0.000212144	0.00126716
ENSG00000251482.1	NA	AKIRIN2P1	0	NA	NA	NA	NA	NA
ENSG00000106948.16	80709	AKNA	1032.54	-0.0914008	0.149787	-0.610205	0.541726	0.721631
ENSG00000162641.18	254268	AKNAD1	31.5622	-0.799733	0.422361	-1.89348	0.0582937	0.149259
ENSG00000117448.13	10327	AKR1A1	2076.06	0.0609837	0.104771	0.582068	0.560521	0.735692
ENSG00000085662.13	231	AKR1B1	4246.2	0.0721005	0.0808518	0.891762	0.372521	0.574504
ENSG00000198074.9	57016	AKR1B10	0.261318	-0.135953	4.51526	-0.0301097	0.97598	NA
ENSG00000213606.3	NA	AKR1B10P1	0	NA	NA	NA	NA	NA
ENSG00000263355.1	NA	AKR1B10P2	0.0587477	0	4.5162	0	1	NA
ENSG00000227471.8	441282	AKR1B15	0.562522	1.17493	3.02472	0.388441	0.69769	NA
ENSG00000229991.1	NA	AKR1B1P1	1.4697	2.18348	1.3636	1.60127	0.109317	0.24236
ENSG00000213452.4	NA	AKR1B1P2	0.282889	0.431839	4.4988	0.0959899	0.923529	NA
ENSG00000213785.3	NA	AKR1B1P3	3.23786	-0.263374	0.980362	-0.26865	0.788199	0.890367
ENSG00000237876.1	NA	AKR1B1P4	0.0615671	0	4.5162	0	1	NA
ENSG00000225212.4	NA	AKR1B1P6	0.0436565	0.267617	4.5162	0.0592571	0.952747	NA
ENSG00000266899.1	NA	AKR1B1P7	0.494524	0.450902	3.09018	0.145915	0.883989	NA
ENSG00000231371.1	NA	AKR1B1P8	0	NA	NA	NA	NA	NA
ENSG00000187134.12	1645	AKR1C1	1108.31	-0.568143	0.110001	-5.1649	2.40562e-07	2.70741e-06
ENSG00000151632.16	1646	AKR1C2	637.457	0.465285	0.149878	3.10442	0.00190651	0.00862366
ENSG00000196139.11	8644	AKR1C3	59.5463	-1.27996	0.237115	-5.39804	6.73746e-08	8.37768e-07
ENSG00000198610.10	1109	AKR1C4	3.20125	-1.84341	0.832301	-2.21484	0.0267709	0.0800296
ENSG00000225418.1	NA	AKR1C5P	0.946375	-2.73693	2.21336	-1.23655	0.216254	0.398745
ENSG00000151631.8	NA	AKR1C6P	0.210339	0	4.51606	0	1	NA
ENSG00000215267.8	NA	AKR1C7P	0.329001	-1.08075	4.07311	-0.265338	0.790749	NA
ENSG00000264006.6	NA	AKR1C8P	2.33796	-3.35898	1.41215	-2.37863	0.017377	0.0562422
ENSG00000122787.14	6718	AKR1D1	0.429152	-2.03163	3.72577	-0.545292	0.585552	NA
ENSG00000227776.1	NA	AKR1D1P1	0	NA	NA	NA	NA	NA
ENSG00000165568.17	83592	AKR1E2	58.5163	-0.534124	0.279405	-1.91165	0.0559215	0.144756
ENSG00000053371.12	8574	AKR7A2	1079.85	0.408559	0.0807849	5.05737	4.2507e-07	4.57956e-06
ENSG00000229020.4	NA	AKR7A2P1	0.564367	1.73436	3.06284	0.566257	0.571219	NA
ENSG00000280751.1	NA	AKR7A2P1	0	NA	NA	NA	NA	NA
ENSG00000162482.4	22977	AKR7A3	46.0122	0.308013	0.212366	1.45039	0.146951	0.301529
ENSG00000211454.13	246181	AKR7L	45.7843	-0.464221	0.256528	-1.80963	0.0703529	0.173191
ENSG00000142208.15	207	AKT1	6689.49	-0.165038	0.0653779	-2.52437	0.0115904	0.0401804
ENSG00000204673.10	84335	AKT1S1	1056.38	0.099708	0.0714107	1.39626	0.162636	0.3249
ENSG00000105221.16	208	AKT2	5799.69	-0.102096	0.0690205	-1.47922	0.139083	0.289587
ENSG00000117020.16	10000	AKT3	6396.13	-0.25722	0.0930809	-2.7634	0.00572031	0.0221946
ENSG00000275199.4	10000	AKT3	0	NA	NA	NA	NA	NA
ENSG00000228939.1	NA	AKT3-IT1	1.07045	0.490326	1.51394	0.323874	0.746034	0.865052
ENSG00000166971.16	64400	AKTIP	1666.17	-0.3855	0.0816392	-4.722	2.33534e-06	2.20683e-05
ENSG00000148218.15	210	ALAD	1829.53	-0.0600583	0.0825749	-0.727319	0.467031	0.661523
ENSG00000023330.14	211	ALAS1	2217.66	-0.0442191	0.0739752	-0.597756	0.550003	0.727732
ENSG00000158578.18	212	ALAS2	0.0815487	0	4.51538	0	1	NA
ENSG00000163631.16	213	ALB	28.7298	-0.104286	0.283093	-0.36838	0.71259	0.842931
ENSG00000170017.12	214	ALCAM	6845.35	0.149744	0.152491	0.981988	0.326106	0.526863
ENSG00000161618.9	126133	ALDH16A1	364.381	0.0155575	0.209216	0.074361	0.940723	0.971941
ENSG00000059573.8	5832	ALDH18A1	2646.71	0.561039	0.0744741	7.53335	4.94561e-14	1.41542e-12
ENSG00000165092.12	216	ALDH1A1	9.56798	1.39716	0.633404	2.2058	0.0273982	0.081513
ENSG00000128918.14	8854	ALDH1A2	50.8171	3.94352	0.468174	8.42319	3.66383e-17	1.42432e-15
ENSG00000184254.16	220	ALDH1A3	300.42	8.68426	1.25376	6.92655	4.31217e-12	9.89326e-11
ENSG00000137124.6	219	ALDH1B1	498.088	0.494388	0.135679	3.6438	0.000268643	0.00156078
ENSG00000144908.13	10840	ALDH1L1	106.627	0.899196	0.293167	3.06718	0.00216091	0.0095894
ENSG00000250218.1	NA	ALDH1L1-AS1	3.64444	-1.93154	0.907352	-2.12877	0.0332731	0.0954118
ENSG00000246022.2	NA	ALDH1L1-AS2	5.96574	1.43519	0.728833	1.96916	0.0489349	0.130384
ENSG00000136010.13	160428	ALDH1L2	852.902	0.163827	0.146919	1.11508	0.264815	0.457853
ENSG00000111275.12	217	ALDH2	2365.14	-0.0352768	0.0664646	-0.53076	0.595585	0.762007
ENSG00000108602.17	218	ALDH3A1	1.67492	3.40327	1.34323	2.53365	0.011288	0.0392975
ENSG00000072210.18	224	ALDH3A2	2324.75	-0.100527	0.0721231	-1.39382	0.163373	0.325976
ENSG00000006534.15	221	ALDH3B1	152.49	-0.10588	0.304763	-0.347419	0.728277	0.853442
ENSG00000132746.14	222	ALDH3B2	0.0526087	0	4.5162	0	1	NA
ENSG00000159423.16	8659	ALDH4A1	565.753	-0.137146	0.116224	-1.18001	0.237994	0.425625
ENSG00000112294.12	7915	ALDH5A1	3229.43	-0.476244	0.107033	-4.44949	8.60746e-06	7.2111e-05
ENSG00000119711.12	4329	ALDH6A1	1595.74	-0.439073	0.125166	-3.50794	0.000451591	0.00246059
ENSG00000164904.15	501	ALDH7A1	2856.37	0.251992	0.129521	1.94558	0.0517054	0.136322
ENSG00000251400.1	NA	ALDH7A1P1	3.31152	-0.584121	0.863222	-0.676675	0.498612	0.688411
ENSG00000232292.1	NA	ALDH7A1P2	0	NA	NA	NA	NA	NA
ENSG00000243853.1	NA	ALDH7A1P3	0	NA	NA	NA	NA	NA
ENSG00000234489.1	NA	ALDH7A1P4	0	NA	NA	NA	NA	NA
ENSG00000118514.13	64577	ALDH8A1	131.941	-0.466108	0.212983	-2.18847	0.0286352	0.084457
ENSG00000143149.12	223	ALDH9A1	2483.47	0.196592	0.134811	1.45828	0.144764	0.29838
ENSG00000149925.16	226	ALDOA	12211.3	-0.25107	0.0998375	-2.51479	0.0119103	0.0410958
ENSG00000242849.2	NA	ALDOAP1	0.195556	0.843585	4.49412	0.187709	0.851105	NA
ENSG00000214297.3	NA	ALDOAP2	0.220452	1.11588	4.49775	0.248097	0.804059	NA
ENSG00000136872.17	229	ALDOB	1.93414	-0.226306	1.03995	-0.217612	0.827731	0.911404
ENSG00000109107.13	230	ALDOC	383.099	0.600849	0.27915	2.15242	0.0313644	0.0909825
ENSG00000033011.11	56052	ALG1	757.958	-0.0908614	0.0777526	-1.1686	0.242567	0.431307
ENSG00000139133.6	84920	ALG10	265.695	0.200483	0.118049	1.6983	0.0894515	0.207866
ENSG00000175548.8	144245	ALG10B	778.403	1.44707	0.137643	10.5132	7.50787e-26	5.63537e-24
ENSG00000253710.2	440138	ALG11	501.147	0.047357	0.0905979	0.522716	0.601172	0.765364
ENSG00000182858.13	79087	ALG12	831.314	0.185401	0.129672	1.42977	0.152783	0.310535
ENSG00000101901.10	79868	ALG13	1617.62	1.03995	0.0821915	12.6528	1.07963e-36	1.6882e-34
ENSG00000229487.1	NA	ALG13-AS1	0.0587477	0	4.5162	0	1	NA
ENSG00000172339.9	199857	ALG14	321.038	0.0467277	0.113106	0.413134	0.679509	0.821468
ENSG00000189366.9	200810	ALG1L	31.4801	-0.604549	0.290391	-2.08184	0.037357	0.104828
ENSG00000254016.2	NA	ALG1L10P	41.9128	0.316376	0.270584	1.16924	0.242308	0.430972
ENSG00000249889.1	NA	ALG1L11P	19.07	2.81252	0.535764	5.24956	1.52462e-07	1.77916e-06
ENSG00000250794.2	NA	ALG1L12P	12.8912	1.34502	0.459386	2.92786	0.00341306	0.0142229
ENSG00000253981.5	NA	ALG1L13P	0.482254	1.77708	2.33358	0.761526	0.446343	NA
ENSG00000250268.3	NA	ALG1L14P	2.69422	4.48228	1.22751	3.65153	0.000260679	0.00152072
ENSG00000242017.1	NA	ALG1L15P	1.18691	0.525318	1.74608	0.300856	0.763525	0.87566
ENSG00000251287.8	644974	ALG1L2	3.13134	1.3396	0.929168	1.44172	0.149383	0.305332
ENSG00000251087.3	NA	ALG1L3P	0.161443	0.82396	4.50288	0.182985	0.85481	NA
ENSG00000226943.3	NA	ALG1L5P	0.0634613	-0.838423	4.5162	-0.185648	0.852721	NA
ENSG00000238278.3	NA	ALG1L6P	1.28308	2.01317	1.69347	1.18878	0.234525	0.421359
ENSG00000251271.3	NA	ALG1L7P	0.329285	1.08843	4.49019	0.242401	0.808469	NA
ENSG00000227620.4	NA	ALG1L8P	0.0932844	0	4.5162	0	1	NA
ENSG00000254978.2	NA	ALG1L9P	3.51053	1.34037	0.841217	1.59337	0.111076	0.244998
ENSG00000119523.9	85365	ALG2	704.559	0.298099	0.113239	2.63246	0.00847686	0.0309385
ENSG00000214160.9	10195	ALG3	664.839	0.218598	0.0911464	2.39832	0.0164704	0.0537303
ENSG00000251568.1	NA	ALG3P1	1.57511	3.35571	1.44492	2.32242	0.0202102	0.0636619
ENSG00000120697.8	29880	ALG5	558.55	0.0359799	0.126221	0.285055	0.775602	0.883117
ENSG00000088035.15	29929	ALG6	411.303	0.430642	0.1245	3.45896	0.00054226	0.00288634
ENSG00000159063.12	79053	ALG8	802.277	0.193415	0.0855723	2.26025	0.0238057	0.0726157
ENSG00000086848.14	79796	ALG9	1149.63	-0.155703	0.0817875	-1.90375	0.0569424	0.146733
ENSG00000254450.1	NA	ALG9-IT1	0.5479	1.08283	2.10241	0.515041	0.606524	NA
ENSG00000171094.15	238	ALK	1135.9	0.16054	0.186631	0.860202	0.389678	0.5907
ENSG00000196711.8	389658	ALKAL1	1.85742	1.02617	1.25632	0.816806	0.414039	0.613497
ENSG00000189292.15	285016	ALKAL2	50.0013	1.33552	0.295082	4.52591	6.01364e-06	5.20798e-05
ENSG00000100601.9	8846	ALKBH1	465.288	0.210063	0.0924397	2.27243	0.0230608	0.0707675
ENSG00000189046.10	121642	ALKBH2	460.63	0.039719	0.127897	0.310555	0.756139	0.87129
ENSG00000166199.12	221120	ALKBH3	401.653	0.0801731	0.161273	0.497125	0.619101	0.778758
ENSG00000244926.6	NA	ALKBH3-AS1	0.176984	0.30807	4.50697	0.0683542	0.945504	NA
ENSG00000160993.3	54784	ALKBH4	579.912	-0.150394	0.132891	-1.13171	0.257756	0.450461
ENSG00000091542.8	54890	ALKBH5	2992.17	-0.120138	0.0528217	-2.2744	0.0229418	0.0704488
ENSG00000239382.10	84964	ALKBH6	126.692	-0.165728	0.16277	-1.01817	0.308595	0.508153
ENSG00000125652.7	84266	ALKBH7	728.336	-0.594167	0.198526	-2.99289	0.00276346	0.0118585
ENSG00000137760.14	91801	ALKBH8	565.727	-0.25627	0.0986879	-2.59677	0.00941036	0.0338251
ENSG00000151360.9	55821	ALLC	5.27071	-1.2777	0.859645	-1.48631	0.137198	0.286729
ENSG00000116127.17	7840	ALMS1	2780.75	0.107846	0.087618	1.23087	0.218373	0.401173
ENSG00000230002.2	NA	ALMS1-IT1	11.4187	-1.66281	0.55231	-3.01065	0.00260688	0.0112707
ENSG00000163016.9	NA	ALMS1P1	88.6417	0.360499	0.221492	1.62759	0.103612	0.232678
ENSG00000108839.11	239	ALOX12	0.280659	-2.16824	4.49973	-0.48186	0.629905	NA
ENSG00000215067.9	NA	ALOX12-AS1	201.578	0.043451	0.106603	0.407598	0.683569	0.82424
ENSG00000179477.9	242	ALOX12B	26.1965	-0.120514	0.330022	-0.365169	0.714985	0.844264
ENSG00000264958.2	NA	ALOX12P1	0.900195	0.213596	1.98329	0.107698	0.914235	0.958366
ENSG00000262943.7	245	ALOX12P2	1.29505	1.15404	1.57092	0.734629	0.462566	0.657386
ENSG00000161905.12	246	ALOX15	15.9534	-0.286262	0.422827	-0.677019	0.498394	0.688211
ENSG00000179593.15	247	ALOX15B	2.06783	1.54729	1.1045	1.40089	0.161246	0.323022
ENSG00000274114.1	NA	ALOX15P1	21.1792	-0.956758	0.321962	-2.97165	0.00296204	0.0125846
ENSG00000188101.5	NA	ALOX15P2	0	NA	NA	NA	NA	NA
ENSG00000012779.10	240	ALOX5	1.49063	-1.25747	1.7211	-0.730618	0.465013	0.659925
ENSG00000275565.4	240	ALOX5	0	NA	NA	NA	NA	NA
ENSG00000132965.9	241	ALOX5AP	5.79217	0.615745	0.750594	0.820344	0.41202	0.611736
ENSG00000179148.9	59344	ALOXE3	44.5552	-0.589582	0.243959	-2.41672	0.0156609	0.0515724
ENSG00000163286.7	251	ALPG	0	NA	NA	NA	NA	NA
ENSG00000163295.4	248	ALPI	0	NA	NA	NA	NA	NA
ENSG00000073331.17	80216	ALPK1	141.801	0.756016	0.164569	4.59391	4.35017e-06	3.88641e-05
ENSG00000198796.6	115701	ALPK2	48.4379	1.20521	0.492418	2.44754	0.0143837	0.0480199
ENSG00000136383.6	57538	ALPK3	133.303	-0.097319	0.156332	-0.622516	0.533602	0.7152
ENSG00000162551.13	249	ALPL	161.554	1.23424	0.257052	4.8015	1.5748e-06	1.52892e-05
ENSG00000163283.6	250	ALPP	0.387221	1.52435	2.79225	0.545922	0.58512	NA
ENSG00000003393.14	57679	ALS2	3370.75	-0.0856968	0.0567104	-1.51113	0.130755	0.276277
ENSG00000178038.16	259173	ALS2CL	28.5809	0.813072	0.286345	2.83949	0.00451864	0.0181316
ENSG00000180318.3	8092	ALX1	4.76118	1.25863	0.697822	1.80365	0.0712865	0.174914
ENSG00000156150.6	257	ALX3	0.161369	-0.921179	4.51531	-0.204012	0.838344	NA
ENSG00000052850.5	60529	ALX4	85.2695	5.26394	0.502918	10.4668	1.22703e-25	9.01435e-24
ENSG00000183684.7	10189	ALYREF	1227.17	0.132428	0.110318	1.20042	0.229975	0.415935
ENSG00000242110.7	23600	AMACR	175.428	-0.124882	0.145464	-0.85851	0.390611	0.591591
ENSG00000178522.14	258	AMBN	1.15385	-1.94428	1.93613	-1.00421	0.315278	0.515276
ENSG00000106927.11	259	AMBP	3.15734	1.40185	1.02915	1.36215	0.17315	0.339984
ENSG00000110497.14	55626	AMBRA1	3121.37	-0.0724667	0.0875638	-0.827588	0.407904	0.607817
ENSG00000123505.14	262	AMD1	3301.02	-0.22743	0.10792	-2.10738	0.0350843	0.0994339
ENSG00000228339.1	NA	AMD1P1	1.87586	1.53605	1.26796	1.21143	0.225732	0.410308
ENSG00000237801.5	NA	AMD1P2	0.162549	-0.490549	4.51056	-0.108756	0.913396	NA
ENSG00000249286.1	NA	AMD1P3	19.6759	-0.217684	0.332976	-0.653751	0.513272	0.699474
ENSG00000215124.2	NA	AMD1P4	0	NA	NA	NA	NA	NA
ENSG00000139344.7	144193	AMDHD1	4.84363	-1.14318	0.749629	-1.525	0.12726	0.270587
ENSG00000162066.14	51005	AMDHD2	810.099	-0.672436	0.115115	-5.84141	5.17621e-09	7.74356e-08
ENSG00000125363.14	265	AMELX	0.282575	1.95305	4.46368	0.437542	0.661719	NA
ENSG00000099721.13	266	AMELY	0.239818	0	4.51479	0	1	NA
ENSG00000184675.9	139285	AMER1	1864.9	-0.304631	0.068982	-4.4161	1.00498e-05	8.25879e-05
ENSG00000165566.12	219287	AMER2	3448.77	-0.456145	0.10299	-4.42903	9.4656e-06	7.85014e-05
ENSG00000178171.10	205147	AMER3	972.587	-0.181201	0.178177	-1.01697	0.309169	0.508827
ENSG00000159461.14	267	AMFR	3955.42	-0.322899	0.0849724	-3.80004	0.000144671	0.00090347
ENSG00000104899.5	268	AMH	377.303	0.0335682	0.265003	0.126671	0.899201	0.950737
ENSG00000135409.10	269	AMHR2	3.2126	4.10575	1.11135	3.69439	0.000220412	0.00131095
ENSG00000181754.6	57463	AMIGO1	1263.57	-0.281418	0.109545	-2.56897	0.0102001	0.0361303
ENSG00000139211.6	347902	AMIGO2	1470.01	1.44349	0.202454	7.12998	1.00385e-12	2.49535e-11
ENSG00000176020.8	386724	AMIGO3	0	NA	NA	NA	NA	NA
ENSG00000101935.9	9949	AMMECR1	276.37	1.37466	0.110965	12.3882	3.02883e-35	4.36994e-33
ENSG00000224142.1	NA	AMMECR1-IT1	0	NA	NA	NA	NA	NA
ENSG00000144233.9	83607	AMMECR1L	1930.59	0.0183965	0.0634639	0.289873	0.771913	0.880685
ENSG00000233273.1	NA	AMMECR1LP1	1.06887	0.669647	1.36202	0.491658	0.622961	0.781773
ENSG00000166126.10	81693	AMN	20.8251	-0.130499	0.359089	-0.363418	0.716293	0.845024
ENSG00000151743.10	196394	AMN1	1267.06	-0.414471	0.115851	-3.57763	0.000346723	0.00195661
ENSG00000126016.13	154796	AMOT	1598.58	1.36736	0.16102	8.49186	2.03349e-17	8.16605e-16
ENSG00000166025.17	154810	AMOTL1	5140.12	0.0542199	0.0726591	0.746223	0.455533	0.65138
ENSG00000114019.14	51421	AMOTL2	4376.14	-0.347083	0.0785308	-4.4197	9.88375e-06	8.15104e-05
ENSG00000116748.19	270	AMPD1	0.286223	0.00505393	4.21997	0.00119762	0.999044	NA
ENSG00000116337.15	271	AMPD2	3803.66	-0.222154	0.0964181	-2.30407	0.0212185	0.0662618
ENSG00000133805.15	272	AMPD3	31.9523	1.92935	0.371643	5.19141	2.08711e-07	2.37665e-06
ENSG00000078053.16	273	AMPH	4613.63	0.043992	0.0974681	0.451348	0.651739	0.802347
ENSG00000145020.14	275	AMT	181.792	0.137598	0.184862	0.744328	0.456678	0.652198
ENSG00000187689.9	401138	AMTN	0	NA	NA	NA	NA	NA
ENSG00000237763.9	276	AMY1A	0	NA	NA	NA	NA	NA
ENSG00000174876.16	277	AMY1B	0.104236	-0.639706	4.51389	-0.141719	0.887302	NA
ENSG00000187733.6	278	AMY1C	0	NA	NA	NA	NA	NA
ENSG00000243480.7	279	AMY2A	2.92423	-1.22526	0.89638	-1.36689	0.171659	0.338099
ENSG00000240038.6	280	AMY2B	561.034	-0.269316	0.104804	-2.56972	0.0101781	0.0360844
ENSG00000227408.1	NA	AMYP1	0.0436565	0.267617	4.5162	0.0592571	0.952747	NA
ENSG00000174945.13	155185	AMZ1	52.2423	-1.32205	0.325355	-4.06339	4.83655e-05	0.000340053
ENSG00000196704.11	51321	AMZ2	2458.54	-0.191086	0.0812947	-2.35053	0.0187466	0.0599267
ENSG00000214174.8	NA	AMZ2P1	893.275	-0.00101594	0.132737	-0.00765378	0.993893	0.997743
ENSG00000219249.2	NA	AMZ2P2	0	NA	NA	NA	NA	NA
ENSG00000153107.11	64682	ANAPC1	1092.17	-0.096984	0.0722942	-1.34152	0.179752	0.348788
ENSG00000164162.12	10393	ANAPC10	257.732	0.0739466	0.129504	0.570999	0.568	0.741435
ENSG00000213735.2	NA	ANAPC10P1	0.268544	-1.13981	4.4991	-0.253342	0.800004	NA
ENSG00000141552.17	51529	ANAPC11	1508.92	-0.035864	0.0866419	-0.413933	0.678923	0.821209
ENSG00000129055.12	25847	ANAPC13	2811.85	-0.135378	0.10384	-1.30371	0.192331	0.366411
ENSG00000110200.8	25906	ANAPC15	716.662	0.0360451	0.130507	0.276193	0.7824	0.887346
ENSG00000166295.8	119504	ANAPC16	1612.06	0.365191	0.0637693	5.72676	1.02368e-08	1.47037e-07
ENSG00000233673.6	NA	ANAPC1P1	3.41381	-0.41731	0.918487	-0.454345	0.64958	0.800817
ENSG00000176248.8	29882	ANAPC2	1658.73	-0.178626	0.100745	-1.77305	0.0762197	0.183881
ENSG00000053900.10	29945	ANAPC4	1104.4	-0.0584458	0.0882989	-0.661908	0.50803	0.69488
ENSG00000089053.12	51433	ANAPC5	4323.33	-0.167557	0.0606981	-2.7605	0.0057713	0.0223552
ENSG00000196510.12	51434	ANAPC7	2238.86	-0.261287	0.0610862	-4.27734	1.89136e-05	0.000146971
ENSG00000214274.9	283	ANG	22.8505	0.0511875	0.383698	0.133406	0.893872	0.948026
ENSG00000013523.9	23357	ANGEL1	1351.22	0.329476	0.0914959	3.60099	0.000317003	0.00180454
ENSG00000174606.12	90806	ANGEL2	1454.35	0.13407	0.0727894	1.84188	0.0654922	0.163701
ENSG00000154188.9	284	ANGPT1	284.632	1.48026	0.208204	7.10965	1.16334e-12	2.86133e-11
ENSG00000091879.13	285	ANGPT2	81.7114	3.7632	0.370184	10.1657	2.81949e-24	1.86566e-22
ENSG00000101280.7	51378	ANGPT4	5.14778	3.04573	0.911165	3.34268	0.000829744	0.00418762
ENSG00000116194.12	9068	ANGPTL1	40.6764	0.0958925	0.34913	0.274661	0.783576	0.887768
ENSG00000136859.9	23452	ANGPTL2	456.064	-0.632438	0.184693	-3.42427	0.000616448	0.00322934
ENSG00000132855.4	27329	ANGPTL3	0.0668633	0	4.5162	0	1	NA
ENSG00000167772.11	51129	ANGPTL4	8.92248	1.76869	0.64817	2.72875	0.00635754	0.0242766
ENSG00000187151.7	253935	ANGPTL5	11.219	1.58119	0.560156	2.82276	0.00476119	0.0189325
ENSG00000130812.10	83854	ANGPTL6	12.7784	0.65916	0.436436	1.51032	0.130961	0.27667
ENSG00000171819.4	10218	ANGPTL7	10.5737	5.60479	1.02211	5.48357	4.16825e-08	5.35917e-07
ENSG00000130173.13	55908	ANGPTL8	2.74802	-1.15325	0.926803	-1.24433	0.213378	0.395265
ENSG00000227059.6	647589	ANHX	0	NA	NA	NA	NA	NA
ENSG00000029534.19	286	ANK1	1260.26	-0.0764962	0.125463	-0.609709	0.542054	0.721862
ENSG00000145362.16	287	ANK2	38312.6	-0.579081	0.122234	-4.73748	2.16389e-06	2.05592e-05
ENSG00000151150.20	288	ANK3	19613.5	-0.0215278	0.0643553	-0.334514	0.737992	0.859576
ENSG00000254271.1	NA	ANK3-DT	0.0419935	0	4.51619	0	1	NA
ENSG00000151687.14	150709	ANKAR	141.017	0.202751	0.152965	1.32547	0.185014	0.355791
ENSG00000166839.16	348094	ANKDD1A	323.327	0.189771	0.158956	1.19385	0.232535	0.418967
ENSG00000189045.13	728780	ANKDD1B	15.7131	0.956598	0.423448	2.25907	0.0238791	0.0728238
ENSG00000132623.15	63926	ANKEF1	304.396	0.223269	0.10791	2.06903	0.0385429	0.107463
ENSG00000153930.10	162282	ANKFN1	193.747	-1.09908	0.290731	-3.7804	0.000156574	0.000968298
ENSG00000185722.16	51479	ANKFY1	9754.76	-0.170093	0.0876456	-1.94069	0.0522963	0.137624
ENSG00000154122.12	56172	ANKH	1568.3	-0.129171	0.0711656	-1.81508	0.0695118	0.171497
ENSG00000131503.20	54882	ANKHD1	180.576	0.172685	0.165393	1.04409	0.296445	0.495343
ENSG00000254996.5	404734	ANKHD1-EIF4EBP3	143.895	0.68158	0.133175	5.11791	3.08941e-07	3.40846e-06
ENSG00000001629.9	54467	ANKIB1	5281.42	-0.317992	0.0807804	-3.9365	8.26785e-05	0.000550207
ENSG00000170209.4	255239	ANKK1	22.8536	-0.325727	0.418422	-0.778467	0.436294	0.634317
ENSG00000160117.14	126549	ANKLE1	155.691	-0.359049	0.143559	-2.50106	0.0123822	0.0423844
ENSG00000176915.14	23141	ANKLE2	3101.73	-0.0858806	0.0737106	-1.1651	0.243977	0.433004
ENSG00000144504.15	51281	ANKMY1	712.93	-0.0705476	0.107081	-0.658823	0.51001	0.696622
ENSG00000106524.8	57037	ANKMY2	1725.18	0.0982167	0.0759703	1.29283	0.19607	0.371294
ENSG00000164331.9	57763	ANKRA2	997.426	-0.209832	0.0889724	-2.35839	0.0183545	0.0589153
ENSG00000148677.6	27063	ANKRD1	3.61375	1.77556	1.08333	1.63898	0.101217	0.228399
ENSG00000088448.14	55608	ANKRD10	5169.13	-0.141021	0.0605371	-2.3295	0.0198324	0.0626393
ENSG00000229152.2	NA	ANKRD10-IT1	479.728	-0.169828	0.0984852	-1.7244	0.0846356	0.199055
ENSG00000167522.14	29123	ANKRD11	7013.44	-0.207958	0.0983691	-2.11406	0.0345105	0.0981955
ENSG00000101745.15	23253	ANKRD12	4143.62	-0.394915	0.109142	-3.61835	0.000296486	0.00170124
ENSG00000076513.16	88455	ANKRD13A	2054.42	0.0444739	0.0572664	0.776615	0.437386	0.634948
ENSG00000198720.12	124930	ANKRD13B	2302.25	-0.484609	0.111697	-4.33862	1.4338e-05	0.000114206
ENSG00000118454.12	81573	ANKRD13C	1541.15	-0.184582	0.0804683	-2.29385	0.0217993	0.0677011
ENSG00000172932.14	338692	ANKRD13D	2524.29	-0.517158	0.0955974	-5.40975	6.31132e-08	7.88282e-07
ENSG00000134461.15	54522	ANKRD16	397.581	-0.0462658	0.0934867	-0.494892	0.620677	0.779746
ENSG00000132466.17	26057	ANKRD17	8822.71	-0.111004	0.0794674	-1.39685	0.16246	0.324665
ENSG00000180071.18	253650	ANKRD18A	28.9676	-0.933171	0.309336	-3.01669	0.00255553	0.0110829
ENSG00000230453.9	441459	ANKRD18B	15.5396	0.807783	0.468812	1.72304	0.0848806	0.199559
ENSG00000159712.10	NA	ANKRD18CP	16.553	-2.46781	0.509764	-4.84109	1.29131e-06	1.27544e-05
ENSG00000226435.10	NA	ANKRD18DP	5.72245	1.43368	0.795452	1.80234	0.0714916	0.175177
ENSG00000217165.1	NA	ANKRD18EP	0.184359	0	4.51613	0	1	NA
ENSG00000187984.12	NA	ANKRD19P	48.1093	1.79928	0.393046	4.57777	4.69955e-06	4.16795e-05
ENSG00000165887.11	26287	ANKRD2	1.84655	-1.69965	1.2073	-1.40781	0.159186	0.320202
ENSG00000260691.5	84210	ANKRD20A1	2.89836	-0.864614	0.978372	-0.883728	0.376843	0.57863
ENSG00000226695.1	NA	ANKRD20A10P	1.77227	-1.62376	1.47254	-1.10269	0.270163	0.46443
ENSG00000215559.8	NA	ANKRD20A11P	29.7397	3.8239	1.08549	3.52273	0.000427126	0.00234325
ENSG00000251056.1	NA	ANKRD20A17P	0.0526087	0	4.5162	0	1	NA
ENSG00000249493.1	NA	ANKRD20A18P	4.52785	1.44129	0.808942	1.78169	0.0747991	0.181355
ENSG00000196593.9	NA	ANKRD20A19P	13.0298	3.33502	0.708937	4.70426	2.54792e-06	2.38516e-05
ENSG00000183148.6	441430	ANKRD20A2	2.96413	0.70239	0.929551	0.755623	0.449875	0.646366
ENSG00000277112.2	NA	ANKRD20A21P	2.69533	0.400708	1.52948	0.26199	0.793329	0.892908
ENSG00000276203.4	441425	ANKRD20A3	1.50607	-0.530792	1.86524	-0.28457	0.775973	0.883357
ENSG00000172014.12	728747	ANKRD20A4	12.0753	0.278499	0.387753	0.718238	0.47261	0.665947
ENSG00000186481.15	NA	ANKRD20A5P	22.5863	2.70054	0.81433	3.31627	0.000912267	0.00454025
ENSG00000274502.1	NA	ANKRD20A6P	0	NA	NA	NA	NA	NA
ENSG00000236816.2	NA	ANKRD20A7P	15.3199	0.493185	0.445704	1.10653	0.268497	0.462447
ENSG00000229089.6	NA	ANKRD20A8P	1.26035	-1.61563	1.86838	-0.864722	0.387191	0.588588
ENSG00000206192.7	NA	ANKRD20A9P	0.140296	0	4.51518	0	1	NA
ENSG00000282715.1	NA	ANKRD20A9P	0	NA	NA	NA	NA	NA
ENSG00000152766.5	118932	ANKRD22	0.311648	0.137161	4.47554	0.0306467	0.975551	NA
ENSG00000163126.14	200539	ANKRD23	203.462	-0.135887	0.126859	-1.07116	0.284098	0.481088
ENSG00000089847.12	170961	ANKRD24	221.149	-0.632871	0.173027	-3.65765	0.000254538	0.00148768
ENSG00000107890.16	22852	ANKRD26	1120.82	-0.0179644	0.089933	-0.199753	0.841674	0.919771
ENSG00000261239.6	NA	ANKRD26P1	5.82067	0.242108	0.689996	0.350884	0.725676	0.851686
ENSG00000235550.1	NA	ANKRD26P2	0.229404	0.131165	4.51607	0.029044	0.97683	NA
ENSG00000237636.2	NA	ANKRD26P3	0.282907	-1.12393	4.48922	-0.250362	0.802308	NA
ENSG00000229427.1	NA	ANKRD26P4	6.73519	0.586608	0.555594	1.05582	0.291051	0.48878
ENSG00000105186.14	84079	ANKRD27	1189.59	-0.0873073	0.0779874	-1.11951	0.262924	0.45602
ENSG00000206560.10	23243	ANKRD28	3059.65	-0.543179	0.103215	-5.26259	1.42038e-07	1.66414e-06
ENSG00000154065.16	147463	ANKRD29	137.734	1.87301	0.387167	4.83774	1.31323e-06	1.29473e-05
ENSG00000148513.17	91074	ANKRD30A	1.15782	-0.546582	1.92647	-0.283722	0.776624	0.883538
ENSG00000180777.13	374860	ANKRD30B	8.89434	6.03702	1.10032	5.48662	4.09691e-08	5.27472e-07
ENSG00000163046.15	554226	ANKRD30BL	42.782	-1.23088	0.245258	-5.01871	5.20207e-07	5.52584e-06
ENSG00000175302.5	NA	ANKRD30BP1	0.335441	1.76924	3.4035	0.519829	0.603183	NA
ENSG00000224309.7	NA	ANKRD30BP2	0.335002	-0.105937	4.50553	-0.0235127	0.981241	NA
ENSG00000230501.1	NA	ANKRD30BP3	0	NA	NA	NA	NA	NA
ENSG00000275985.1	NA	ANKRD30BP3	0	NA	NA	NA	NA	NA
ENSG00000145700.9	256006	ANKRD31	49.2594	0.565075	0.26813	2.10747	0.0350769	0.0994231
ENSG00000167612.12	341405	ANKRD33	7.77854	-0.437913	0.58692	-0.746122	0.455594	0.65138
ENSG00000164236.11	651746	ANKRD33B	89.3947	1.04066	0.281104	3.70205	0.000213863	0.00127634
ENSG00000250106.1	NA	ANKRD33B-AS1	0	NA	NA	NA	NA	NA
ENSG00000272031.2	284615	ANKRD34A	177.614	0.194608	0.146627	1.32724	0.18443	0.355144
ENSG00000189127.7	340120	ANKRD34B	39.5311	1.1578	0.351166	3.29702	0.000977156	0.00482034
ENSG00000235711.4	390616	ANKRD34C	2.32829	1.62765	1.0717	1.51876	0.128823	0.273038
ENSG00000259234.5	NA	ANKRD34C-AS1	7.63253	1.93489	0.55765	3.46972	0.000520992	0.00278879
ENSG00000198483.12	148741	ANKRD35	12.2037	0.604832	0.385476	1.56905	0.116636	0.254355
ENSG00000135976.16	375248	ANKRD36	935.138	-0.251548	0.1028	-2.44696	0.0144067	0.048091
ENSG00000196912.12	57730	ANKRD36B	392.132	-0.280312	0.134853	-2.07864	0.0376501	0.105456
ENSG00000214262.4	NA	ANKRD36BP1	0	NA	NA	NA	NA	NA
ENSG00000230006.7	NA	ANKRD36BP2	57.8292	0.433992	0.302302	1.43562	0.15111	0.308008
ENSG00000174501.14	400986	ANKRD36C	1300.91	-0.231733	0.0844248	-2.74485	0.00605394	0.0232904
ENSG00000188399.5	NA	ANKRD36P1	0.0968447	0	4.51617	0	1	NA
ENSG00000186352.8	353322	ANKRD37	43.4687	-0.138558	0.296009	-0.468086	0.639723	0.793875
ENSG00000213337.8	51239	ANKRD39	408.039	-0.0921515	0.102342	-0.900422	0.367895	0.57043
ENSG00000154945.6	91369	ANKRD40	1271.32	-0.0842904	0.0803654	-1.04884	0.294252	0.493033
ENSG00000167117.8	55018	ANKRD40CL	0.136941	0.411867	4.5162	0.0911977	0.927335	NA
ENSG00000137494.13	338699	ANKRD42	639.216	0.362874	0.124144	2.92299	0.00346684	0.0144271
ENSG00000065413.16	91526	ANKRD44	1803.77	-0.108931	0.0931189	-1.16981	0.242078	0.430699
ENSG00000236977.1	NA	ANKRD44-IT1	1.42797	-0.442832	1.27389	-0.347623	0.728123	0.853298
ENSG00000183831.6	339416	ANKRD45	413.344	0.0508959	0.145799	0.349084	0.727026	0.85271
ENSG00000186106.11	157567	ANKRD46	5573.33	0.0306739	0.10422	0.29432	0.768513	0.878567
ENSG00000168876.8	54851	ANKRD49	465.363	0.263239	0.11589	2.27146	0.023119	0.0708841
ENSG00000151458.11	57182	ANKRD50	4702.38	0.127471	0.0811555	1.5707	0.116253	0.253746
ENSG00000139645.9	283373	ANKRD52	5653.26	-0.148383	0.105874	-1.4015	0.161063	0.322842
ENSG00000144031.11	79998	ANKRD53	10.8013	-0.603241	0.467089	-1.29149	0.196534	0.371964
ENSG00000100124.12	129138	ANKRD54	1693.18	-0.172786	0.0840122	-2.05668	0.0397172	0.110068
ENSG00000236442.1	NA	ANKRD54P1	0	NA	NA	NA	NA	NA
ENSG00000164512.17	79722	ANKRD55	97.8122	0.539053	0.225016	2.39562	0.0165922	0.0540585
ENSG00000135299.16	22881	ANKRD6	4424.88	-0.258919	0.0878059	-2.94877	0.00319044	0.0134105
ENSG00000124227.5	140731	ANKRD60	0	NA	NA	NA	NA	NA
ENSG00000157999.5	100310846	ANKRD61	8.18198	-0.681415	0.540779	-1.26006	0.207648	0.387341
ENSG00000181626.11	342850	ANKRD62	0.548567	1.09346	2.26143	0.483524	0.628724	NA
ENSG00000259271.1	NA	ANKRD62P1	0	NA	NA	NA	NA	NA
ENSG00000189295.13	NA	ANKRD62P1-PARP4P3	0	NA	NA	NA	NA	NA
ENSG00000230778.1	100131244	ANKRD63	1.76431	-1.94173	1.17083	-1.65843	0.0972306	0.221457
ENSG00000235098.8	441869	ANKRD65	28.522	-1.02665	0.377004	-2.72318	0.00646567	0.0246056
ENSG00000230062.5	100287718	ANKRD66	21.1198	4.56275	0.881126	5.17832	2.23896e-07	2.53206e-06
ENSG00000106013.12	56311	ANKRD7	6.62481	0.743315	0.580257	1.28101	0.20019	0.377099
ENSG00000156381.8	122416	ANKRD9	1058.69	-0.715533	0.130813	-5.4699	4.50289e-08	5.76295e-07
ENSG00000064999.13	23294	ANKS1A	6379.35	-0.10202	0.0709242	-1.43844	0.150309	0.306845
ENSG00000185046.18	56899	ANKS1B	3777.74	-0.524101	0.129949	-4.03312	5.50402e-05	0.000382087
ENSG00000168096.14	124401	ANKS3	1041.57	-0.241382	0.0844026	-2.85989	0.00423786	0.0171686
ENSG00000175311.6	257629	ANKS4B	0.290686	-1.04863	4.51314	-0.23235	0.816266	NA
ENSG00000165138.16	203286	ANKS6	1064.04	0.526844	0.118343	4.45185	8.51351e-06	7.14308e-05
ENSG00000206199.9	389161	ANKUB1	29.7069	-0.0825181	0.357542	-0.230793	0.817476	0.90625
ENSG00000163516.13	55139	ANKZF1	1395.98	-0.00216317	0.107264	-0.0201668	0.98391	0.992902
ENSG00000011426.10	54443	ANLN	525.716	1.06684	0.133333	8.00131	1.23103e-15	4.15139e-14
ENSG00000131620.17	55107	ANO1	7.03759	1.70771	0.679186	2.51436	0.011925	0.0411364
ENSG00000160746.12	55129	ANO10	1171.69	0.027306	0.0816207	0.334547	0.737967	0.859576
ENSG00000254902.1	NA	ANO1-AS1	0	NA	NA	NA	NA	NA
ENSG00000047617.14	57101	ANO2	67.5175	1.67254	0.229432	7.28989	3.10205e-13	8.13743e-12
ENSG00000134343.12	63982	ANO3	81.2517	-0.500957	0.271503	-1.84513	0.0650187	0.162809
ENSG00000254819.1	NA	ANO3-AS1	1.03534	-0.827247	1.92228	-0.430346	0.666944	0.812737
ENSG00000151572.16	121601	ANO4	339.201	-0.232479	0.179229	-1.2971	0.194596	0.369521
ENSG00000262139.9	121601	ANO4	0	NA	NA	NA	NA	NA
ENSG00000171714.10	203859	ANO5	1069.5	-0.0418148	0.119002	-0.351378	0.725305	0.851492
ENSG00000177119.15	196527	ANO6	1743.85	0.595037	0.108771	5.47053	4.4868e-08	5.745e-07
ENSG00000146205.13	50636	ANO7	17.6722	1.0706	0.432554	2.47508	0.0133207	0.0450623
ENSG00000237276.8	NA	ANO7L1	21.7874	0.300331	0.356702	0.841965	0.399808	0.599744
ENSG00000074855.10	57719	ANO8	2528.23	-0.779229	0.154622	-5.03959	4.66536e-07	5.00128e-06
ENSG00000185101.12	338440	ANO9	0	NA	NA	NA	NA	NA
ENSG00000011201.10	3730	ANOS1	765.368	0.242089	0.254937	0.949604	0.342313	0.545042
ENSG00000241859.6	NA	ANOS2P	212.604	-0.503555	0.815524	-0.617461	0.536931	0.717908
ENSG00000140350.15	8125	ANP32A	4858.19	0.256166	0.111942	2.28839	0.022115	0.0684507
ENSG00000259516.2	NA	ANP32AP1	2.21618	-0.645156	0.974482	-0.66205	0.507939	0.694851
ENSG00000136938.8	10541	ANP32B	1733.04	0.569076	0.127767	4.45401	8.42824e-06	7.08003e-05
ENSG00000259790.1	NA	ANP32BP1	1.32749	-0.373707	1.33532	-0.279863	0.779583	0.885748
ENSG00000231801.2	NA	ANP32BP2	0	NA	NA	NA	NA	NA
ENSG00000259461.1	NA	ANP32BP3	0.0407744	0	4.51614	0	1	NA
ENSG00000248546.3	23520	ANP32C	1.57343	-0.130541	1.15276	-0.113242	0.909839	0.956173
ENSG00000139223.2	23519	ANP32D	0.810465	-2.04451	2.07566	-0.984994	0.324627	NA
ENSG00000143401.14	81611	ANP32E	2132.62	0.167316	0.129441	1.2926	0.196148	0.37141
ENSG00000166825.13	290	ANPEP	8.39687	1.96293	0.561216	3.49764	0.000469391	0.00254716
ENSG00000169604.19	84168	ANTXR1	3758.75	0.587696	0.161546	3.63794	0.000274832	0.00159266
ENSG00000163297.16	118429	ANTXR2	890.481	0.405476	0.179875	2.25421	0.0241828	0.0735255
ENSG00000274209.4	195977	ANTXRL	0	NA	NA	NA	NA	NA
ENSG00000263482.3	NA	ANTXRLP1	0	NA	NA	NA	NA	NA
ENSG00000135046.13	301	ANXA1	742.482	1.5166	0.275587	5.50316	3.73046e-08	4.83854e-07
ENSG00000109511.10	11199	ANXA10	1.62998	-0.465218	1.66533	-0.279355	0.779972	0.885894
ENSG00000122359.17	311	ANXA11	92.595	1.6641	0.217796	7.64064	2.16137e-14	6.46332e-13
ENSG00000104537.16	312	ANXA13	1.16407	0.190954	2.22055	0.0859944	0.931471	0.966878
ENSG00000182718.16	302	ANXA2	2327.75	1.76959	0.24341	7.26999	3.59524e-13	9.34361e-12
ENSG00000213406.3	NA	ANXA2P1	0.232219	1.00972	4.50752	0.224007	0.822752	NA
ENSG00000231991.4	NA	ANXA2P2	41.4431	1.75249	0.351307	4.9885	6.08509e-07	6.38148e-06
ENSG00000216740.2	NA	ANXA2P3	0.923132	-1.68702	1.82584	-0.92397	0.355502	0.558358
ENSG00000177721.4	389289	ANXA2R	168.008	-0.232409	0.182923	-1.27053	0.203894	0.382225
ENSG00000138772.12	306	ANXA3	53.7684	0.513723	0.32929	1.56009	0.118738	0.257514
ENSG00000196975.14	307	ANXA4	281.929	0.269332	0.138629	1.94283	0.0520373	0.137007
ENSG00000164111.14	308	ANXA5	4525.93	0.32294	0.135546	2.38251	0.0171952	0.055744
ENSG00000197043.13	309	ANXA6	5605.89	0.828881	0.179151	4.62672	3.71505e-06	3.36737e-05
ENSG00000138279.15	310	ANXA7	1582.58	-0.144692	0.0818052	-1.76874	0.0769372	0.185212
ENSG00000265190.6	653145	ANXA8	0.616658	1.05969	2.09101	0.506784	0.612306	NA
ENSG00000264230.7	728113	ANXA8L1	6.89248	0.523579	0.813819	0.64336	0.519991	0.704206
ENSG00000143412.9	8416	ANXA9	13.6777	-0.208825	0.460573	-0.453402	0.650259	0.801371
ENSG00000136250.11	313	AOAH	26.8117	0.155926	0.298021	0.523205	0.600831	0.765159
ENSG00000230539.1	NA	AOAH-IT1	0.0436565	0.267617	4.5162	0.0592571	0.952747	NA
ENSG00000002726.19	26	AOC1	0	NA	NA	NA	NA	NA
ENSG00000131480.8	314	AOC2	356.425	-0.343627	0.145689	-2.35862	0.0183428	0.0588847
ENSG00000131471.6	8639	AOC3	82.0187	-0.390095	0.2114	-1.84529	0.0649948	0.162792
ENSG00000260105.6	NA	AOC4P	1.30961	-2.85666	1.59091	-1.79561	0.0725561	0.177163
ENSG00000148120.14	84909	AOPEP	346.602	0.85877	0.104748	8.19845	2.43507e-16	8.92114e-15
ENSG00000138356.13	316	AOX1	19.8116	1.83722	0.412748	4.45118	8.5398e-06	7.16299e-05
ENSG00000243478.7	NA	AOX2P	0.19037	-0.276148	4.50025	-0.0613627	0.95107	NA
ENSG00000244301.5	NA	AOX3P	0.277272	0.438342	4.24974	0.103146	0.917847	NA
ENSG00000138660.11	55435	AP1AR	1332.71	-0.275887	0.0959733	-2.87462	0.00404511	0.0165052
ENSG00000100280.16	162	AP1B1	4823.08	-0.191601	0.0837409	-2.28802	0.0221362	0.0684858
ENSG00000234479.2	23782	AP1B1P1	0.861146	1.48072	2.65707	0.557276	0.577339	NA
ENSG00000232707.1	NA	AP1B1P2	0.103812	-0.117093	4.5162	-0.0259273	0.979315	NA
ENSG00000166747.12	164	AP1G1	7422.24	-0.085304	0.0425712	-2.0038	0.045092	0.122027
ENSG00000213983.11	8906	AP1G2	781.66	0.039093	0.208525	0.187474	0.851289	0.925094
ENSG00000072958.8	8907	AP1M1	4606.7	-0.209087	0.0637236	-3.28115	0.00103385	0.00507228
ENSG00000129354.11	10053	AP1M2	8.9289	0.88237	0.503349	1.753	0.0796022	0.190076
ENSG00000106367.13	1174	AP1S1	3010.92	-0.149574	0.0878293	-1.70301	0.0885656	0.206304
ENSG00000182287.13	8905	AP1S2	3581.88	0.667548	0.0727899	9.17089	4.69141e-20	2.27578e-18
ENSG00000226046.1	NA	AP1S2P1	0.130767	0.171427	4.5162	0.0379583	0.969721	NA
ENSG00000152056.16	130340	AP1S3	255.813	-0.224625	0.154435	-1.4545	0.145809	0.299823
ENSG00000196961.12	160	AP2A1	5231.78	-0.539098	0.111528	-4.83375	1.33983e-06	1.32002e-05
ENSG00000183020.13	161	AP2A2	5765.88	-0.283526	0.0840957	-3.37147	0.000747681	0.00382645
ENSG00000280759.2	161	AP2A2	0	NA	NA	NA	NA	NA
ENSG00000281385.2	161	AP2A2	0	NA	NA	NA	NA	NA
ENSG00000006125.16	163	AP2B1	30193	-0.319722	0.0683942	-4.6747	2.9439e-06	2.72036e-05
ENSG00000161203.13	1173	AP2M1	15981.8	-0.205802	0.0545463	-3.77298	0.000161308	0.000993618
ENSG00000042753.11	1175	AP2S1	1972.9	-0.179302	0.0811919	-2.20837	0.0272182	0.0810879
ENSG00000132842.13	8546	AP3B1	1210.32	0.349515	0.0746828	4.68	2.8688e-06	2.65659e-05
ENSG00000103723.12	8120	AP3B2	3824.94	-0.337497	0.0923068	-3.65625	0.000255932	0.00149458
ENSG00000065000.15	8943	AP3D1	8489.46	-0.395079	0.0828342	-4.76952	1.84668e-06	1.77807e-05
ENSG00000185009.12	26985	AP3M1	3307.5	0.121208	0.0685656	1.76777	0.0770995	0.185444
ENSG00000070718.11	10947	AP3M2	2974.16	0.0156318	0.0644242	0.242639	0.808285	0.901107
ENSG00000177879.14	1176	AP3S1	2590.21	-0.332895	0.117177	-2.84095	0.00449792	0.0180627
ENSG00000157823.16	10239	AP3S2	1495.86	-0.117134	0.0663453	-1.76553	0.0774753	0.186204
ENSG00000134262.12	10717	AP4B1	1093.94	0.179356	0.0712319	2.51792	0.0118049	0.0408141
ENSG00000226167.1	NA	AP4B1-AS1	2.07206	0.0217831	1.08476	0.0200811	0.983979	0.992902
ENSG00000081014.10	23431	AP4E1	707.25	-0.144413	0.101303	-1.42555	0.153999	0.312259
ENSG00000221838.9	9179	AP4M1	1091.92	0.0173537	0.0897984	0.193252	0.846761	0.922725
ENSG00000100478.14	11154	AP4S1	879.177	-0.474714	0.0758416	-6.25928	3.86747e-10	6.84697e-09
ENSG00000254470.2	91056	AP5B1	609.818	-0.398591	0.110898	-3.59421	0.000325373	0.00184543
ENSG00000053770.11	55745	AP5M1	2972.95	-0.213585	0.0639462	-3.34007	0.000837571	0.00422179
ENSG00000125843.10	55317	AP5S1	662.692	-0.106276	0.0865713	-1.22761	0.219592	0.402961
ENSG00000242802.6	9907	AP5Z1	854.684	-0.0452547	0.167875	-0.269575	0.787488	0.88988
ENSG00000120868.13	317	APAF1	1841.44	0.13827	0.0880459	1.57043	0.116316	0.253794
ENSG00000107282.7	320	APBA1	7313.97	-0.663401	0.132289	-5.01479	5.30901e-07	5.62663e-06
ENSG00000276497.3	320	APBA1	0	NA	NA	NA	NA	NA
ENSG00000034053.14	321	APBA2	6936.05	-0.646435	0.0859125	-7.52434	5.29854e-14	1.50565e-12
ENSG00000276495.4	321	APBA2	0	NA	NA	NA	NA	NA
ENSG00000166313.18	322	APBB1	10134.3	-0.487877	0.0668512	-7.29795	2.92191e-13	7.69372e-12
ENSG00000077420.15	54518	APBB1IP	0.561038	0.70366	2.62138	0.268431	0.788368	NA
ENSG00000163697.16	323	APBB2	6787.62	-0.502317	0.087316	-5.75287	8.77424e-09	1.2692e-07
ENSG00000113108.17	10307	APBB3	1872.9	0.0553398	0.0834974	0.662772	0.507476	0.694494
ENSG00000134982.16	324	APC	11819.3	-0.270906	0.0871544	-3.10834	0.00188139	0.00853072
ENSG00000115266.11	10297	APC2	17498.7	-0.973445	0.187571	-5.18974	2.10583e-07	2.397e-06
ENSG00000154856.12	147495	APCDD1	4098.93	0.320384	0.16976	1.88727	0.0591241	0.150979
ENSG00000198768.10	164284	APCDD1L	3.30116	3.25064	1.27456	2.5504	0.0107598	0.0377641
ENSG00000231290.5	149773	APCDD1L-DT	14.1866	-0.182857	0.40836	-0.447784	0.654309	0.803965
ENSG00000132703.3	325	APCS	0.125093	1.20006	4.49247	0.267127	0.789372	NA
ENSG00000164062.12	327	APEH	3436.43	0.0215999	0.0964837	0.223871	0.822857	0.908879
ENSG00000248329.5	100506013	APELA	2.57969	0.936723	1.14296	0.819557	0.412469	0.612039
ENSG00000100823.11	328	APEX1	5052.28	0.160228	0.10403	1.54021	0.123509	0.265109
ENSG00000169188.4	27301	APEX2	442.04	0.382959	0.152996	2.50306	0.0123125	0.0422079
ENSG00000117362.12	51107	APH1A	5111.8	-0.0091281	0.101281	-0.0901262	0.928187	0.965184
ENSG00000138613.13	83464	APH1B	595.475	0.0811086	0.11608	0.69873	0.48472	0.676682
ENSG00000166181.12	8539	API5	3832.73	0.093418	0.0701684	1.33134	0.183077	0.353359
ENSG00000234558.1	NA	API5P1	2.8883	-0.0298389	0.997276	-0.0299204	0.976131	0.989064
ENSG00000213962.2	NA	API5P2	0.480305	1.21693	2.61806	0.464823	0.642059	NA
ENSG00000149089.12	51074	APIP	500.142	-0.0924679	0.097863	-0.944871	0.344725	0.547838
ENSG00000169621.9	200558	APLF	38.8361	1.06411	0.251061	4.23847	2.25047e-05	0.000172106
ENSG00000171388.11	8862	APLN	232.067	2.68169	0.164014	16.3504	4.32064e-60	2.15955e-57
ENSG00000134817.10	187	APLNR	12.1566	2.54886	0.561487	4.53948	5.63933e-06	4.91728e-05
ENSG00000105290.11	333	APLP1	18311.2	-0.187541	0.0855039	-2.19336	0.0282814	0.083537
ENSG00000084234.16	334	APLP2	18775.9	-0.0598702	0.0978811	-0.611662	0.540761	0.720895
ENSG00000101474.11	57136	APMAP	4989.26	-0.188311	0.0712799	-2.64185	0.00824536	0.0302236
ENSG00000118137.9	335	APOA1	3.5751	1.14674	0.802564	1.42884	0.15305	0.310912
ENSG00000235910.1	NA	APOA1-AS	0.470548	-0.687374	3.19582	-0.215085	0.829701	NA
ENSG00000158874.11	336	APOA2	0.597783	2.07172	2.06891	1.00136	0.316652	NA
ENSG00000110244.6	337	APOA4	0.592674	-1.71531	2.98895	-0.573883	0.566047	NA
ENSG00000110243.11	116519	APOA5	0.137196	0.19314	4.5155	0.0427728	0.965883	NA
ENSG00000084674.13	338	APOB	0.946502	2.7271	1.91049	1.42744	0.153454	0.311563
ENSG00000111701.6	339	APOBEC1	0	NA	NA	NA	NA	NA
ENSG00000124701.5	10930	APOBEC2	1.1162	4.13837	2.36419	1.75044	0.0800419	0.190898
ENSG00000128383.12	200315	APOBEC3A	0.453335	0.405826	3.14158	0.129179	0.897216	NA
ENSG00000262156.4	200315	APOBEC3A	0	NA	NA	NA	NA	NA
ENSG00000248822.1	NA	APOBEC3AP1	0.194018	13.7446	4.48676	3.06338	0.00218855	NA
ENSG00000179750.15	9582	APOBEC3B	9.47759	1.81108	0.513145	3.52938	0.000416539	0.00229461
ENSG00000249310.2	NA	APOBEC3B-AS1	0.0873131	0.687726	4.50687	0.152595	0.878718	NA
ENSG00000262679.1	NA	APOBEC3B-AS1	0	NA	NA	NA	NA	NA
ENSG00000244509.3	27350	APOBEC3C	40.0982	1.00376	0.272284	3.68644	0.000227417	0.00134661
ENSG00000243811.7	140564	APOBEC3D	2.24602	2.03894	1.41662	1.4393	0.150066	0.306468
ENSG00000128394.16	200316	APOBEC3F	11.7842	-0.280331	0.461086	-0.60798	0.543201	0.722701
ENSG00000239713.7	60489	APOBEC3G	2.34307	5.87067	1.65571	3.54571	0.000391553	0.00217451
ENSG00000100298.15	164668	APOBEC3H	0.204668	0.606806	4.51437	0.134417	0.893073	NA
ENSG00000173627.7	403314	APOBEC4	0	NA	NA	NA	NA	NA
ENSG00000184730.10	55911	APOBR	13.6594	0.325114	0.432811	0.751168	0.452551	0.648864
ENSG00000130208.9	341	APOC1	12.8744	2.06581	0.459049	4.5002	6.78905e-06	5.81651e-05
ENSG00000214855.9	342	APOC1P1	0.186532	0	4.51539	0	1	NA
ENSG00000234906.8	344	APOC2	0	NA	NA	NA	NA	NA
ENSG00000110245.11	345	APOC3	0.163047	14.1337	4.49024	3.14766	0.00164584	NA
ENSG00000267467.3	346	APOC4	0	NA	NA	NA	NA	NA
ENSG00000224916.8	NA	APOC4-APOC2	0	NA	NA	NA	NA	NA
ENSG00000189058.8	347	APOD	104.631	7.72211	0.759479	10.1676	2.76519e-24	1.83407e-22
ENSG00000130203.9	348	APOE	963.585	1.81578	0.202483	8.96755	3.03175e-19	1.36649e-17
ENSG00000175336.9	319	APOF	0.140046	0.819326	4.50373	0.181922	0.855644	NA
ENSG00000091583.10	350	APOH	1.49519	4.26224	1.47701	2.88571	0.00390528	0.0160324
ENSG00000100342.20	8542	APOL1	2.69252	2.37926	1.07174	2.21999	0.0264194	0.0791478
ENSG00000128335.13	23780	APOL2	435.911	0.576202	0.181299	3.17819	0.001482	0.00695059
ENSG00000128284.19	80833	APOL3	2.29025	3.48083	1.23528	2.81785	0.0048347	0.0191676
ENSG00000100336.17	80832	APOL4	110.946	3.58833	0.378478	9.48093	2.52035e-21	1.3437e-19
ENSG00000128313.2	80831	APOL5	0	NA	NA	NA	NA	NA
ENSG00000277390.1	80831	APOL5	0	NA	NA	NA	NA	NA
ENSG00000221963.5	80830	APOL6	7.33372	1.22692	0.525894	2.33302	0.0196473	0.062167
ENSG00000178878.12	81575	APOLD1	243.583	1.78386	0.231442	7.70759	1.28219e-14	3.90942e-13
ENSG00000204444.10	55937	APOM	107.719	0.225677	0.19265	1.17143	0.241426	0.429809
ENSG00000206409.8	55937	APOM	0	NA	NA	NA	NA	NA
ENSG00000224290.7	55937	APOM	0	NA	NA	NA	NA	NA
ENSG00000226215.6	55937	APOM	0	NA	NA	NA	NA	NA
ENSG00000227567.7	55937	APOM	0	NA	NA	NA	NA	NA
ENSG00000231974.6	55937	APOM	0	NA	NA	NA	NA	NA
ENSG00000235754.7	55937	APOM	0	NA	NA	NA	NA	NA
ENSG00000274823.1	NA	APONP	0	NA	NA	NA	NA	NA
ENSG00000184831.13	79135	APOO	1016.18	0.837058	0.0802621	10.4291	1.8269e-25	1.33861e-23
ENSG00000155008.13	139322	APOOL	1535.24	0.819708	0.074357	11.0239	2.92925e-28	2.63633e-26
ENSG00000270560.1	NA	APOOP1	0	NA	NA	NA	NA	NA
ENSG00000240902.1	NA	APOOP2	0	NA	NA	NA	NA	NA
ENSG00000255700.2	NA	APOOP3	0.0436565	0.267617	4.5162	0.0592571	0.952747	NA
ENSG00000248122.1	NA	APOOP4	0.212095	1.67756	4.4827	0.374229	0.708234	NA
ENSG00000260240.4	NA	APOOP5	0.201044	-1.00547	4.4969	-0.223592	0.823074	NA
ENSG00000256053.7	84334	APOPT1	812.702	-0.184394	0.0742377	-2.48384	0.0129975	0.0440916
ENSG00000142192.20	351	APP	54636.6	-0.193186	0.0728969	-2.65013	0.00804605	0.0295989
ENSG00000062725.9	10513	APPBP2	4201.25	-0.109089	0.0651989	-1.67317	0.0942931	0.216439
ENSG00000157500.10	26060	APPL1	2155.45	-0.0703116	0.0578023	-1.21642	0.223827	0.407801
ENSG00000136044.11	55198	APPL2	2315.88	-0.0446996	0.0762686	-0.586081	0.557821	0.733678
ENSG00000198931.10	353	APRT	639.852	0.38768	0.0974341	3.97889	6.92371e-05	0.000468443
ENSG00000214293.8	NA	APTR	358.859	0.0468246	0.113911	0.411064	0.681026	0.822343
ENSG00000137074.18	54840	APTX	758.105	0.235629	0.0705722	3.33884	0.000841296	0.00423599
ENSG00000240583.10	358	AQP1	107.574	2.34486	0.218017	10.7554	5.58737e-27	4.57282e-25
ENSG00000143595.12	89872	AQP10	0.309916	-0.919014	4.12367	-0.222863	0.823642	NA
ENSG00000178301.3	282679	AQP11	394.014	-0.384313	0.128523	-2.99023	0.00278764	0.011958
ENSG00000184945.13	375318	AQP12A	0.135119	0	4.51613	0	1	NA
ENSG00000185176.12	653437	AQP12B	0	NA	NA	NA	NA	NA
ENSG00000167580.7	359	AQP2	0	NA	NA	NA	NA	NA
ENSG00000165272.14	360	AQP3	14.319	0.33423	0.460897	0.725173	0.468346	0.662807
ENSG00000171885.13	361	AQP4	804.392	-1.7302	0.376917	-4.5904	4.42387e-06	3.94344e-05
ENSG00000260372.6	NA	AQP4-AS1	112.079	2.45337	0.244607	10.0298	1.1269e-23	7.10403e-22
ENSG00000161798.6	362	AQP5	1.97913	0.793807	0.97101	0.817506	0.413639	0.613066
ENSG00000086159.12	363	AQP6	12.7904	0.552896	0.595129	0.929036	0.352871	0.555878
ENSG00000165269.12	364	AQP7	0.830496	3.3764	1.86219	1.81313	0.0698112	NA
ENSG00000186466.5	NA	AQP7P1	15.8471	2.36539	0.47612	4.96806	6.76274e-07	7.02633e-06
ENSG00000181997.8	NA	AQP7P2	1.17997	2.27998	1.7294	1.31836	0.187383	0.359206
ENSG00000279688.1	112267859	AQP7P3	0.313463	1.28545	4.4939	0.286044	0.774845	NA
ENSG00000176115.9	NA	AQP7P4	0.151591	0	4.51612	0	1	NA
ENSG00000278122.1	NA	AQP7P5	0.0436565	0.267617	4.5162	0.0592571	0.952747	NA
ENSG00000103375.10	343	AQP8	13.684	-0.0403354	0.418518	-0.0963766	0.923221	0.962739
ENSG00000103569.9	366	AQP9	0.108243	0	4.51616	0	1	NA
ENSG00000021776.10	9716	AQR	2869.86	0.0060195	0.0641115	0.0938911	0.925196	0.963722
ENSG00000169083.15	367	AR	1028.66	0.256188	0.184733	1.3868	0.165504	0.329185
ENSG00000078061.12	369	ARAF	943.872	0.0953818	0.101759	0.937327	0.34859	0.551433
ENSG00000231264.1	NA	ARAFP1	0	NA	NA	NA	NA	NA
ENSG00000224368.1	NA	ARAFP2	0	NA	NA	NA	NA	NA
ENSG00000227298.1	NA	ARAFP3	0	NA	NA	NA	NA	NA
ENSG00000186635.14	116985	ARAP1	972.317	0.187625	0.127106	1.47613	0.13991	0.290748
ENSG00000256007.1	NA	ARAP1-AS1	0.0587477	0	4.5162	0	1	NA
ENSG00000245148.2	NA	ARAP1-AS2	0.0403512	0.267608	4.5162	0.059255	0.952749	NA
ENSG00000047365.11	116984	ARAP2	467.078	0.555871	0.226758	2.45139	0.0142308	0.0475946
ENSG00000120318.15	64411	ARAP3	326.299	-0.265175	0.23255	-1.14029	0.254164	0.445994
ENSG00000198576.3	23237	ARC	104.874	-0.0187474	0.770999	-0.0243158	0.980601	0.991368
ENSG00000095139.13	372	ARCN1	6107.11	0.194938	0.0547739	3.55895	0.000372337	0.00208258
ENSG00000109321.10	374	AREG	0.698832	-2.44255	2.55992	-0.95415	0.340008	NA
ENSG00000119682.16	9870	AREL1	6028.21	-0.113239	0.0574851	-1.96988	0.0488525	0.130189
ENSG00000143761.13	375	ARF1	12213.2	-0.0952959	0.0599202	-1.59038	0.111749	0.246032
ENSG00000219807.2	NA	ARF1P1	0	NA	NA	NA	NA	NA
ENSG00000213137.3	NA	ARF1P2	0.506364	0.873355	2.62872	0.332235	0.739712	NA
ENSG00000253885.1	NA	ARF1P3	0	NA	NA	NA	NA	NA
ENSG00000134287.9	377	ARF3	9813.99	-0.0515965	0.0702001	-0.734991	0.462345	0.657172
ENSG00000168374.10	378	ARF4	6097.77	0.219931	0.090545	2.42897	0.0151417	0.0500846
ENSG00000272146.5	NA	ARF4-AS1	26.1181	0.620341	0.336551	1.84323	0.0652955	0.163326
ENSG00000271525.1	NA	ARF4P1	1.02697	1.48941	1.35325	1.10062	0.271062	0.46549
ENSG00000236527.1	NA	ARF4P2	0.861866	1.14057	1.63327	0.698336	0.484967	NA
ENSG00000214051.3	NA	ARF4P3	0	NA	NA	NA	NA	NA
ENSG00000231222.1	NA	ARF4P4	0.09957	-1.12696	4.5162	-0.249537	0.802946	NA
ENSG00000004059.10	381	ARF5	3943.95	0.139642	0.0475968	2.93384	0.00334793	0.0139989
ENSG00000165527.6	382	ARF6	2313.53	-0.222209	0.0681943	-3.25847	0.00112016	0.00543104
ENSG00000101199.12	55738	ARFGAP1	3298.03	-0.193256	0.0786311	-2.45776	0.0139806	0.0468756
ENSG00000149182.14	84364	ARFGAP2	4219.56	-0.0478032	0.0724328	-0.659967	0.509275	0.696026
ENSG00000242247.10	26286	ARFGAP3	2059.67	0.242984	0.0951357	2.55408	0.0106468	0.0374706
ENSG00000066777.8	10565	ARFGEF1	3463.77	-0.171599	0.0616833	-2.78194	0.00540358	0.0210972
ENSG00000124198.8	10564	ARFGEF2	2937.99	-0.246882	0.0785366	-3.14353	0.00166926	0.00771254
ENSG00000112379.8	57221	ARFGEF3	3625.99	-0.515709	0.162379	-3.17595	0.00149345	0.00699375
ENSG00000164144.14	27236	ARFIP1	810.106	0.112394	0.0697569	1.61122	0.107131	0.238609
ENSG00000132254.12	23647	ARFIP2	2598.16	-0.0221016	0.0670015	-0.329868	0.7415	0.86208
ENSG00000101246.19	10139	ARFRP1	1337.73	-0.325946	0.0990367	-3.29116	0.000997746	0.00491411
ENSG00000118520.13	383	ARG1	1.75108	0.212082	1.0951	0.193664	0.846439	0.922579
ENSG00000081181.7	384	ARG2	2079.47	-0.705007	0.159443	-4.42168	9.79352e-06	8.08615e-05
ENSG00000186103.3	503582	ARGFX	1.66182	1.2669	1.44266	0.878169	0.379852	0.581304
ENSG00000240058.3	NA	ARGFXP1	0.225053	-0.0527382	4.49533	-0.0117318	0.99064	NA
ENSG00000265293.2	NA	ARGFXP2	0	NA	NA	NA	NA	NA
ENSG00000134884.13	55082	ARGLU1	8394.84	0.115419	0.0848362	1.3605	0.173673	0.340796
ENSG00000175220.11	392	ARHGAP1	3120.56	-0.125294	0.100721	-1.24397	0.213512	0.395361
ENSG00000071205.11	79658	ARHGAP10	131.404	0.299569	0.216268	1.38518	0.165999	0.329745
ENSG00000198826.10	9824	ARHGAP11A	511.604	0.541416	0.149046	3.63255	0.000280631	0.00162157
ENSG00000275568.4	9824	ARHGAP11A	0	NA	NA	NA	NA	NA
ENSG00000282168.1	9824	ARHGAP11A	0	NA	NA	NA	NA	NA
ENSG00000274734.1	89839	ARHGAP11B	0	NA	NA	NA	NA	NA
ENSG00000165322.17	94134	ARHGAP12	2626.89	-0.209424	0.0795177	-2.63368	0.0084464	0.0308676
ENSG00000075884.12	55843	ARHGAP15	23.9565	4.44399	0.689779	6.44262	1.17428e-10	2.22993e-09
ENSG00000140750.16	55114	ARHGAP17	1396.55	0.127827	0.0725321	1.76235	0.0780105	0.187201
ENSG00000146376.10	93663	ARHGAP18	470.725	1.05128	0.165219	6.36294	1.97934e-10	3.64245e-09
ENSG00000213390.10	84986	ARHGAP19	631.302	0.372808	0.148357	2.51291	0.0119741	0.0412681
ENSG00000269891.2	NA	ARHGAP19-SLIT1	63.288	-0.678822	0.220202	-3.08273	0.00205112	0.00919751
ENSG00000137727.12	57569	ARHGAP20	311.77	2.24083	0.319539	7.01271	2.33754e-12	5.53768e-11
ENSG00000107863.16	57584	ARHGAP21	15159.1	-0.295496	0.0823787	-3.58704	0.000334455	0.00189195
ENSG00000128805.14	58504	ARHGAP22	101.367	1.55345	0.251118	6.18615	6.165e-10	1.06059e-08
ENSG00000248682.1	NA	ARHGAP22-IT1	0.0407744	0	4.51614	0	1	NA
ENSG00000273780.2	57636	ARHGAP23	0	NA	NA	NA	NA	NA
ENSG00000275832.4	57636	ARHGAP23	2090.45	-0.96461	0.138515	-6.96395	3.30865e-12	7.67266e-11
ENSG00000260781.1	NA	ARHGAP23P1	0.656798	-0.834093	2.19952	-0.379216	0.704527	NA
ENSG00000138639.17	83478	ARHGAP24	811.124	-1.01997	0.256902	-3.97026	7.17939e-05	0.000484219
ENSG00000163219.11	9938	ARHGAP25	6.59937	3.78951	0.920404	4.11722	3.83474e-05	0.00027778
ENSG00000145819.15	23092	ARHGAP26	1648.56	0.0817573	0.105407	0.775636	0.437964	0.635392
ENSG00000226272.5	NA	ARHGAP26-AS1	0.0907106	0	4.51497	0	1	NA
ENSG00000230789.1	NA	ARHGAP26-IT1	1.13746	-1.55641	1.68875	-0.921634	0.356719	0.55982
ENSG00000159314.11	201176	ARHGAP27	374.582	-0.120222	0.175473	-0.685128	0.493263	0.68325
ENSG00000276836.4	201176	ARHGAP27	0	NA	NA	NA	NA	NA
ENSG00000276907.4	201176	ARHGAP27	0	NA	NA	NA	NA	NA
ENSG00000215769.8	NA	ARHGAP27P1-BPTFP1-KPNA2P3	234.138	-0.0808481	0.117622	-0.687353	0.49186	0.682084
ENSG00000267472.1	NA	ARHGAP27P2	0.741364	-1.25644	1.84864	-0.679656	0.496722	NA
ENSG00000088756.12	79822	ARHGAP28	507.326	1.05278	0.178009	5.91418	3.33532e-09	5.15208e-08
ENSG00000137962.12	9411	ARHGAP29	1402.95	2.56325	0.340322	7.53184	5.00297e-14	1.42891e-12
ENSG00000186517.13	257106	ARHGAP30	1.98158	-1.43821	1.12279	-1.28093	0.200219	0.377129
ENSG00000031081.10	57514	ARHGAP31	1135.3	0.455257	0.236362	1.9261	0.0540913	0.141141
ENSG00000241155.1	NA	ARHGAP31-AS1	11.8291	-0.694418	0.523409	-1.32672	0.184601	0.35534
ENSG00000134909.18	9743	ARHGAP32	4509.14	-0.113304	0.0649537	-1.74438	0.0810937	0.192717
ENSG00000004777.18	115703	ARHGAP33	5954.31	-0.858165	0.138871	-6.17957	6.42761e-10	1.10306e-08
ENSG00000160007.17	2909	ARHGAP35	18380.5	-0.680341	0.0690708	-9.84992	6.86011e-23	4.03392e-21
ENSG00000147256.10	158763	ARHGAP36	37.7629	4.20607	0.668385	6.29289	3.11614e-10	5.58749e-09
ENSG00000147799.11	80728	ARHGAP39	1509.26	-0.438488	0.183939	-2.38388	0.0171311	0.0555618
ENSG00000089820.15	393	ARHGAP4	323.609	-0.580593	0.193614	-2.99872	0.00271114	0.0116602
ENSG00000124143.10	343578	ARHGAP40	2.84378	-1.19172	1.06546	-1.11851	0.263349	0.456408
ENSG00000165895.17	143872	ARHGAP42	367.908	0.601217	0.152037	3.95441	7.67242e-05	0.000514744
ENSG00000227817.4	NA	ARHGAP42P1	0.71032	3.25367	2.19403	1.48296	0.138084	NA
ENSG00000231147.2	NA	ARHGAP42P2	0.142832	0.246564	4.50236	0.0547633	0.956327	NA
ENSG00000235759.1	NA	ARHGAP42P3	0	NA	NA	NA	NA	NA
ENSG00000258080.1	NA	ARHGAP42P4	0.0433482	0	4.5162	0	1	NA
ENSG00000258233.1	NA	ARHGAP42P5	0	NA	NA	NA	NA	NA
ENSG00000006740.16	9912	ARHGAP44	1231.13	-0.405962	0.12215	-3.32348	0.000889021	0.00444193
ENSG00000100852.12	394	ARHGAP5	5741.6	-0.345281	0.0764856	-4.51433	6.35169e-06	5.4787e-05
ENSG00000258655.2	NA	ARHGAP5-AS1	183.899	-0.167938	0.147959	-1.13503	0.256362	0.448613
ENSG00000047648.21	395	ARHGAP6	160.489	2.09614	0.247291	8.4764	2.32275e-17	9.18272e-16
ENSG00000241484.9	23779	ARHGAP8	29.8627	-3.23845	0.459989	-7.04028	1.91854e-12	4.60153e-11
ENSG00000123329.17	64333	ARHGAP9	25.2308	-0.333638	0.373927	-0.892254	0.372257	0.574171
ENSG00000141522.11	396	ARHGDIA	4570.94	-0.571742	0.125852	-4.54295	5.54713e-06	4.84746e-05
ENSG00000111348.8	397	ARHGDIB	19.5259	0.573232	0.359799	1.5932	0.111115	0.245064
ENSG00000242173.8	398	ARHGDIG	799.905	-1.03266	0.198426	-5.20425	1.94777e-07	2.22978e-06
ENSG00000076928.17	9138	ARHGEF1	855.332	0.356174	0.161667	2.20313	0.0275853	0.0820261
ENSG00000104728.15	9639	ARHGEF10	1334.11	0.56714	0.111856	5.07025	3.97293e-07	4.30017e-06
ENSG00000274726.4	9639	ARHGEF10	0	NA	NA	NA	NA	NA
ENSG00000074964.16	55160	ARHGEF10L	2730.54	-0.515363	0.0993901	-5.18525	2.15721e-07	2.44653e-06
ENSG00000132694.18	9826	ARHGEF11	5531.98	-0.00323929	0.0741277	-0.0436988	0.965144	0.983975
ENSG00000196914.8	23365	ARHGEF12	14230.5	-0.137635	0.0570487	-2.41259	0.0158397	0.0520308
ENSG00000198844.10	22899	ARHGEF15	2.76858	0.666651	1.13084	0.589519	0.555513	0.732198
ENSG00000130762.14	27237	ARHGEF16	83.1845	0.0164562	0.263933	0.06235	0.950284	0.976592
ENSG00000110237.3	9828	ARHGEF17	2045.39	1.20885	0.15587	7.7555	8.79936e-15	2.7366e-13
ENSG00000104880.17	23370	ARHGEF18	217.516	-0.357123	0.176965	-2.01804	0.0435868	0.118734
ENSG00000142632.16	128272	ARHGEF19	58.3387	0.946541	0.303307	3.12073	0.00180403	0.00823328
ENSG00000234166.1	NA	ARHGEF19-AS1	0	NA	NA	NA	NA	NA
ENSG00000116584.17	9181	ARHGEF2	2391.8	0.203513	0.132993	1.53025	0.125955	0.268915
ENSG00000240771.6	115557	ARHGEF25	1544.47	-0.545169	0.093967	-5.80171	6.5643e-09	9.63982e-08
ENSG00000114790.12	26084	ARHGEF26	1114.41	0.242932	0.125853	1.93028	0.0535719	0.140112
ENSG00000277101.4	26084	ARHGEF26	0	NA	NA	NA	NA	NA
ENSG00000243069.7	NA	ARHGEF26-AS1	128.682	0.476236	0.235465	2.02253	0.0431213	0.117684
ENSG00000281157.2	NA	ARHGEF26-AS1	0	NA	NA	NA	NA	NA
ENSG00000214944.9	64283	ARHGEF28	173.934	-1.22143	0.229608	-5.31962	1.03985e-07	1.254e-06
ENSG00000163947.11	50650	ARHGEF3	732.348	0.0880767	0.0973972	0.904304	0.365834	0.568574
ENSG00000214694.10	100271715	ARHGEF33	113.743	0.125311	0.151122	0.829203	0.406989	0.606971
ENSG00000204959.4	NA	ARHGEF34P	1.26774	4.53041	1.6971	2.66951	0.00759621	0.0281837
ENSG00000213214.4	445328	ARHGEF35	0.537956	3.40344	3.34929	1.01617	0.30955	NA
ENSG00000183111.11	389337	ARHGEF37	248.54	-0.992193	0.186743	-5.31313	1.07756e-07	1.29279e-06
ENSG00000236699.8	54848	ARHGEF38	2.22371	-0.976091	1.1783	-0.828389	0.40745	0.607496
ENSG00000249885.1	NA	ARHGEF38-IT1	0	NA	NA	NA	NA	NA
ENSG00000137135.17	84904	ARHGEF39	105.329	0.99588	0.212091	4.69553	2.65917e-06	2.48183e-05
ENSG00000240198.5	NA	ARHGEF3-AS1	0.0615671	0	4.5162	0	1	NA
ENSG00000136002.16	50649	ARHGEF4	1943.81	-0.64465	0.126566	-5.09338	3.51738e-07	3.84317e-06
ENSG00000165801.9	55701	ARHGEF40	3667.98	0.256056	0.125348	2.04276	0.0410758	0.113105
ENSG00000050327.14	7984	ARHGEF5	2.39881	5.17823	1.31011	3.9525	7.73379e-05	0.000518364
ENSG00000129675.15	9459	ARHGEF6	1247.4	-0.657381	0.0714096	-9.20578	3.39204e-20	1.67449e-18
ENSG00000102606.17	8874	ARHGEF7	8494.74	-0.406455	0.0679518	-5.98152	2.21063e-09	3.48988e-08
ENSG00000227352.1	NA	ARHGEF7-AS1	0.128399	1.42074	4.48376	0.316864	0.751347	NA
ENSG00000235875.3	NA	ARHGEF7-AS2	93.4046	0.196945	0.22868	0.861226	0.389113	0.590506
ENSG00000233644.1	NA	ARHGEF7-IT1	7.71288	0.352111	0.54935	0.64096	0.521548	0.705394
ENSG00000131089.13	23229	ARHGEF9	7649.92	-0.120354	0.0934313	-1.28815	0.197692	0.373475
ENSG00000231729.1	NA	ARHGEF9-IT1	2.05954	-1.1236	1.02983	-1.09105	0.275251	0.470411
ENSG00000117713.17	8289	ARID1A	10634.4	-0.0439384	0.0969974	-0.452985	0.650559	0.801459
ENSG00000049618.21	57492	ARID1B	6629.64	-0.205466	0.0612379	-3.35522	0.000793031	0.00403068
ENSG00000189079.15	196528	ARID2	3327.58	0.101116	0.0833162	1.21364	0.224884	0.409159
ENSG00000116017.10	1820	ARID3A	425.224	0.539652	0.17614	3.06376	0.00218571	0.00968264
ENSG00000179361.17	10620	ARID3B	659.862	0.644857	0.162276	3.97383	7.07273e-05	0.000477428
ENSG00000205143.2	138715	ARID3C	12.8567	-0.530067	0.388477	-1.36447	0.172419	0.339118
ENSG00000032219.18	5926	ARID4A	2357.71	-0.223536	0.104146	-2.14636	0.0318441	0.0920972
ENSG00000054267.20	51742	ARID4B	2685.51	0.0700238	0.0722326	0.96942	0.332336	0.533988
ENSG00000196843.15	10865	ARID5A	240.777	-0.766745	0.231482	-3.31233	0.000925216	0.00459489
ENSG00000150347.14	84159	ARID5B	2088.71	-0.11112	0.141574	-0.78489	0.432518	0.630991
ENSG00000166233.12	25820	ARIH1	4607.43	-0.161642	0.0648051	-2.49427	0.0126216	0.0430513
ENSG00000177479.19	10425	ARIH2	4584.34	0.0318826	0.0500735	0.636716	0.52431	0.707556
ENSG00000221883.2	646450	ARIH2OS	92.469	0.0434352	0.159696	0.271987	0.785632	0.888694
ENSG00000266296.1	NA	ARIH2P1	0.986659	-0.652172	1.49989	-0.434813	0.663698	0.810547
ENSG00000120805.13	400	ARL1	1871.73	0.442141	0.103915	4.25481	2.09225e-05	0.000161062
ENSG00000175414.6	285598	ARL10	7643.57	-0.608353	0.0714932	-8.50924	1.75082e-17	7.05822e-16
ENSG00000152213.3	115761	ARL11	0.304121	0.0872743	4.51583	0.0193263	0.984581	NA
ENSG00000174225.14	392509	ARL13A	0	NA	NA	NA	NA	NA
ENSG00000169379.15	200894	ARL13B	484.164	0.233037	0.132195	1.76283	0.0779292	0.187086
ENSG00000179674.3	80117	ARL14	0.0844309	0.457603	4.51614	0.101326	0.919292	NA
ENSG00000152219.4	120534	ARL14EP	1226.54	0.056605	0.0765406	0.739543	0.459577	0.65464
ENSG00000268223.2	644100	ARL14EPL	0.368817	0.790842	3.28761	0.240553	0.809902	NA
ENSG00000185305.10	54622	ARL15	1321.18	-0.20995	0.0817583	-2.56793	0.0102308	0.0362297
ENSG00000214087.8	339231	ARL16	1506.66	0.141169	0.0848825	1.66311	0.0962909	0.219889
ENSG00000185829.15	51326	ARL17A	90.2744	-0.113579	0.163366	-0.695242	0.486904	0.678403
ENSG00000228696.8	51326	ARL17B	83.7045	-0.330939	0.177718	-1.86216	0.0625812	0.157849
ENSG00000275748.4	51326	ARL17B	0	NA	NA	NA	NA	NA
ENSG00000276276.4	51326	ARL17B	0	NA	NA	NA	NA	NA
ENSG00000213465.7	402	ARL2	1111.41	-0.32645	0.088812	-3.67574	0.00023716	0.00139691
ENSG00000102931.7	23568	ARL2BP	2316.97	0.230549	0.0621206	3.71132	0.000206185	0.00123631
ENSG00000265934.1	NA	ARL2BPP1	0.185791	1.335	4.48753	0.297491	0.766092	NA
ENSG00000225225.1	NA	ARL2BPP10	0.202925	-0.724052	4.50444	-0.160742	0.872297	NA
ENSG00000258071.1	NA	ARL2BPP2	0	NA	NA	NA	NA	NA
ENSG00000215486.5	NA	ARL2BPP3	0.108243	0	4.51616	0	1	NA
ENSG00000249312.1	NA	ARL2BPP4	0.694879	3.05746	2.65332	1.15232	0.249191	NA
ENSG00000254351.1	NA	ARL2BPP5	0	NA	NA	NA	NA	NA
ENSG00000248355.1	NA	ARL2BPP6	0.0668633	0	4.5162	0	1	NA
ENSG00000230418.2	NA	ARL2BPP7	0	NA	NA	NA	NA	NA
ENSG00000263125.1	NA	ARL2BPP8	0	NA	NA	NA	NA	NA
ENSG00000273003.1	NA	ARL2-SNX15	0.435371	0.652595	3.82219	0.170738	0.864429	NA
ENSG00000138175.8	403	ARL3	3806.11	-0.0958409	0.0671449	-1.42737	0.153472	0.311575
ENSG00000122644.12	10124	ARL4A	1358.67	0.791606	0.129627	6.10681	1.01642e-09	1.69343e-08
ENSG00000122872.8	NA	ARL4AP1	0.0403512	0.267608	4.5162	0.059255	0.952749	NA
ENSG00000248780.1	NA	ARL4AP2	2.58621	0.966512	0.969628	0.996787	0.318868	0.518691
ENSG00000228291.1	NA	ARL4AP3	0.0403512	0.267608	4.5162	0.059255	0.952749	NA
ENSG00000231395.1	NA	ARL4AP4	0.984101	0.578302	1.71794	0.336624	0.7364	0.858591
ENSG00000218996.1	NA	ARL4AP5	3.76857	-2.40227	1.06443	-2.25686	0.024017	0.0731521
ENSG00000188042.7	10123	ARL4C	5583.79	-0.633584	0.0666736	-9.50278	2.04361e-21	1.10426e-19
ENSG00000175906.4	379	ARL4D	557.221	0.921738	0.18538	4.97215	6.62142e-07	6.88972e-06
ENSG00000162980.16	26225	ARL5A	1609.64	0.170647	0.0883347	1.93182	0.0533814	0.139719
ENSG00000227864.1	NA	ARL5AP1	0	NA	NA	NA	NA	NA
ENSG00000236818.1	NA	ARL5AP2	0	NA	NA	NA	NA	NA
ENSG00000228431.1	NA	ARL5AP3	5.20949	1.9878	0.779645	2.54962	0.0107839	0.0378342
ENSG00000224806.2	NA	ARL5AP4	0.169484	1.47826	4.4847	0.329622	0.741685	NA
ENSG00000165997.4	221079	ARL5B	2573.94	-0.111827	0.12604	-0.887232	0.374954	0.576869
ENSG00000141748.12	390790	ARL5C	1.39699	-0.320453	1.40411	-0.228224	0.819472	0.907175
ENSG00000113966.9	84100	ARL6	692.553	-0.355951	0.0898961	-3.95958	7.50818e-05	0.000504329
ENSG00000170540.14	23204	ARL6IP1	10438.2	-0.148585	0.0902093	-1.64712	0.0995336	0.225492
ENSG00000255664.1	NA	ARL6IP1P1	0	NA	NA	NA	NA	NA
ENSG00000225355.1	NA	ARL6IP1P2	0.368167	0.914997	3.97373	0.230262	0.817888	NA
ENSG00000255014.1	NA	ARL6IP1P3	0.850728	-0.00332459	1.67122	-0.00198932	0.998413	NA
ENSG00000182196.13	51329	ARL6IP4	33.1179	-0.240982	0.30775	-0.783043	0.433602	0.631951
ENSG00000144746.6	10550	ARL6IP5	5042.56	0.0361557	0.070033	0.516266	0.605668	0.768062
ENSG00000177917.10	151188	ARL6IP6	1044.65	-0.0930739	0.122808	-0.757884	0.44852	0.645056
ENSG00000143862.7	127829	ARL8A	3578.47	-0.553051	0.0874366	-6.32517	2.52951e-10	4.57666e-09
ENSG00000134108.12	55207	ARL8B	3101.69	-0.474477	0.0806758	-5.88128	4.07116e-09	6.20314e-08
ENSG00000196503.2	132946	ARL9	16.167	0.0238122	0.373552	0.0637453	0.949173	0.975987
ENSG00000260896.5	NA	ARLNC1	18.5725	0.264323	0.357364	0.739648	0.459514	0.65464
ENSG00000104442.9	55156	ARMC1	2135.77	-0.0311144	0.0746834	-0.416618	0.676958	0.819971
ENSG00000170632.13	83787	ARMC10	759.483	-0.0156901	0.0746533	-0.210172	0.833533	0.914829
ENSG00000282813.1	83787	ARMC10	0	NA	NA	NA	NA	NA
ENSG00000178660.6	NA	ARMC10P1	7.99449	0.502489	0.521253	0.964002	0.335045	0.536855
ENSG00000157343.8	221481	ARMC12	126.905	0.0154532	0.207509	0.0744699	0.940637	0.971887
ENSG00000118690.12	84071	ARMC2	795.584	0.183505	0.121201	1.51406	0.130011	0.275065
ENSG00000230290.1	NA	ARMC2-AS1	0.0866963	0	4.51616	0	1	NA
ENSG00000165309.13	219681	ARMC3	603.011	0.735285	0.356083	2.06492	0.0389302	0.108294
ENSG00000169126.15	55130	ARMC4	122.833	0.425654	0.279997	1.52021	0.128459	0.272412
ENSG00000238021.6	NA	ARMC4P1	7.64334	0.49333	0.576591	0.855599	0.392219	0.593161
ENSG00000276777.1	NA	ARMC4P1	0	NA	NA	NA	NA	NA
ENSG00000140691.16	79798	ARMC5	696.406	-1.15199	0.186378	-6.18094	6.37229e-10	1.09424e-08
ENSG00000105676.13	93436	ARMC6	2026.21	-0.389343	0.0870878	-4.4707	7.7964e-06	6.60476e-05
ENSG00000125449.6	79637	ARMC7	382.053	-0.00958455	0.136706	-0.0701108	0.944105	0.973602
ENSG00000114098.17	25852	ARMC8	2395.37	-0.171073	0.0786203	-2.17594	0.0295595	0.086592
ENSG00000225254.2	NA	ARMC8P1	0	NA	NA	NA	NA	NA
ENSG00000135931.17	80210	ARMC9	1409.38	0.389467	0.11033	3.53003	0.000415516	0.00228943
ENSG00000126947.11	51309	ARMCX1	1552.27	0.805753	0.115897	6.95229	3.59398e-12	8.31368e-11
ENSG00000184867.13	9823	ARMCX2	2936.1	0.570927	0.117267	4.86861	1.12386e-06	1.12225e-05
ENSG00000102401.19	51566	ARMCX3	5999.15	-0.223674	0.0911105	-2.45497	0.0140896	0.0472089
ENSG00000228275.1	NA	ARMCX3-AS1	14.4274	-0.581592	0.50707	-1.14697	0.251395	0.442472
ENSG00000196440.11	100131755	ARMCX4	2147.44	-0.236209	0.103507	-2.28205	0.0224865	0.0693473
ENSG00000125962.14	64860	ARMCX5	591.94	-0.226477	0.146933	-1.54137	0.123228	0.264729
ENSG00000271147.7	NA	ARMCX5-GPRASP2	389.377	-0.109366	0.117916	-0.927497	0.353669	0.556433
ENSG00000198960.10	54470	ARMCX6	832.746	-0.0872337	0.075698	-1.15239	0.24916	0.439778
ENSG00000204072.3	NA	ARMCX7P	0.621635	-1.99691	4.19932	-0.475533	0.634407	NA
ENSG00000198520.10	339541	ARMH1	205.301	-0.347081	0.141748	-2.44857	0.0143424	0.0478959
ENSG00000260286.3	101928603	ARMH2	0.684648	1.32224	2.09819	0.630179	0.528577	NA
ENSG00000120029.12	79591	ARMH3	2085.23	0.0789257	0.0602621	1.30971	0.190295	0.363574
ENSG00000139971.15	145407	ARMH4	2657.89	0.337862	0.132359	2.55263	0.0106914	0.0376088
ENSG00000254636.1	387715	ARMS2	0.390086	1.61819	3.88125	0.416926	0.676733	NA
ENSG00000146476.10	79624	ARMT1	640.268	0.0736579	0.0954193	0.771939	0.44015	0.637331
ENSG00000143437.20	405	ARNT	1661.67	0.311262	0.0832721	3.7379	0.000185566	0.00112595
ENSG00000172379.18	9915	ARNT2	12035	-0.198506	0.105646	-1.87898	0.0602466	0.153175
ENSG00000133794.17	406	ARNTL	820.984	-0.293747	0.130894	-2.24417	0.0248218	0.0752395
ENSG00000029153.14	56938	ARNTL2	627.777	-0.290608	0.101615	-2.85989	0.00423785	0.0171686
ENSG00000245311.2	NA	ARNTL2-AS1	0	NA	NA	NA	NA	NA
ENSG00000241685.8	10552	ARPC1A	3845.3	-0.0372443	0.066182	-0.562756	0.573601	0.745713
ENSG00000130429.12	10095	ARPC1B	121.862	2.13608	0.257066	8.30946	9.61365e-17	3.61675e-15
ENSG00000163466.15	10109	ARPC2	6075.96	-0.16814	0.0796889	-2.10995	0.0348624	0.0989554
ENSG00000111229.15	10094	ARPC3	2800.51	-0.00300189	0.117625	-0.0255208	0.97964	0.990969
ENSG00000226284.1	NA	ARPC3P1	2.0415	0.61077	1.01852	0.599666	0.548729	0.726845
ENSG00000238137.2	NA	ARPC3P2	0.552437	-0.412733	3.00428	-0.137382	0.890729	NA
ENSG00000214027.3	NA	ARPC3P5	0.632402	-0.874533	2.20745	-0.396173	0.691977	NA
ENSG00000241553.12	10093	ARPC4	3180.35	-0.187424	0.0615008	-3.0475	0.00230751	0.010152
ENSG00000250151.9	100526693	ARPC4-TTLL3	22.3652	0.045131	0.359694	0.125471	0.900151	0.951172
ENSG00000162704.15	10092	ARPC5	5338.26	-0.267208	0.110201	-2.42473	0.01532	0.0505846
ENSG00000136950.13	81873	ARPC5L	1035.92	-0.0905052	0.107669	-0.840585	0.40058	0.600574
ENSG00000242498.7	348110	ARPIN	1465.17	-0.00399339	0.157742	-0.0253159	0.979803	0.991003
ENSG00000250021.7	100526783	ARPIN-AP3S2	13.5679	-0.624892	0.445689	-1.40208	0.160891	0.322682
ENSG00000128989.10	10776	ARPP19	10285.2	-0.429632	0.0820341	-5.23723	1.63001e-07	1.89076e-06
ENSG00000172995.16	10777	ARPP21	1865.65	0.0669697	0.159197	0.420673	0.673994	0.817768
ENSG00000230830.1	NA	ARPP21-AS1	0	NA	NA	NA	NA	NA
ENSG00000120500.17	407	ARR3	0.219232	-1.7144	4.50853	-0.380257	0.703755	NA
ENSG00000137486.16	408	ARRB1	2622.23	-0.466969	0.140667	-3.31968	0.000901194	0.00449553
ENSG00000141480.17	409	ARRB2	1421.29	-0.323643	0.0888461	-3.64273	0.000269759	0.00156553
ENSG00000197070.13	92714	ARRDC1	749.154	-0.000614346	0.14478	-0.00424332	0.996614	0.999156
ENSG00000203993.4	NA	ARRDC1-AS1	661.984	-0.137351	0.0946802	-1.45068	0.146869	0.301405
ENSG00000105643.9	27106	ARRDC2	29.2082	0.637488	0.351467	1.81379	0.0697095	0.171909
ENSG00000113369.8	57561	ARRDC3	2040.71	0.0916823	0.152729	0.600294	0.54831	0.726667
ENSG00000281357.2	NA	ARRDC3-AS1	34.0608	0.810652	0.264646	3.06315	0.00219021	0.00969691
ENSG00000140450.8	91947	ARRDC4	1886.75	0.977806	0.165973	5.89137	3.83001e-09	5.86444e-08
ENSG00000205784.2	645432	ARRDC5	0	NA	NA	NA	NA	NA
ENSG00000100299.17	410	ARSA	770.927	-0.334783	0.174166	-1.9222	0.0545803	0.142046
ENSG00000113273.15	411	ARSB	1438.26	0.310597	0.105382	2.94735	0.00320506	0.0134598
ENSG00000006756.15	414	ARSD	739.846	0.756972	0.205927	3.67592	0.00023699	0.0013962
ENSG00000229851.1	NA	ARSD-AS1	3.15023	-0.635482	0.872129	-0.728656	0.466212	0.66089
ENSG00000225117.1	NA	ARSDP1	0	NA	NA	NA	NA	NA
ENSG00000157399.14	415	ARSE	92.4359	1.41446	0.214117	6.60603	3.94762e-11	8.0126e-10
ENSG00000224060.3	NA	ARSEP1	0.360919	1.3146	3.89312	0.337674	0.735609	NA
ENSG00000062096.14	416	ARSF	7.43645	-0.145336	0.784482	-0.185263	0.853023	0.925998
ENSG00000232226.2	NA	ARSFP1	1.26996	0	2.74095	0	1	1
ENSG00000141337.12	22901	ARSG	99.5256	0.937822	0.193761	4.84009	1.29777e-06	1.28084e-05
ENSG00000205667.2	347527	ARSH	1.20869	-0.411648	1.60863	-0.255899	0.798028	0.895694
ENSG00000183876.8	340075	ARSI	26.5603	5.19507	0.66566	7.8044	5.97873e-15	1.8909e-13
ENSG00000180801.12	79642	ARSJ	65.8043	0.995663	0.198438	5.0175	5.23482e-07	5.55431e-06
ENSG00000164291.16	153642	ARSK	363.522	0.356868	0.165721	2.15343	0.0312849	0.0907894
ENSG00000129744.2	417	ART1	0.153183	0.389271	4.51482	0.0862207	0.931291	NA
ENSG00000237408.1	NA	ART2BP	0	NA	NA	NA	NA	NA
ENSG00000238048.1	NA	ART2P	0	NA	NA	NA	NA	NA
ENSG00000156219.16	419	ART3	27.7566	2.92364	0.395301	7.39599	1.4036e-13	3.84035e-12
ENSG00000111339.10	420	ART4	0	NA	NA	NA	NA	NA
ENSG00000167311.13	116969	ART5	16.3138	1.22461	0.426707	2.86991	0.00410595	0.0167213
ENSG00000117407.16	9048	ARTN	63.9898	0.257821	0.285135	0.904208	0.365885	0.568574
ENSG00000173409.13	64801	ARV1	630.5	-0.0675492	0.0917808	-0.735983	0.461741	0.656647
ENSG00000099889.13	421	ARVCF	3446.26	-0.687648	0.168397	-4.08349	4.43651e-05	0.000315814
ENSG00000004848.6	170302	ARX	4.87521	2.33359	0.926168	2.51962	0.011748	0.0406461
ENSG00000214435.7	57412	AS3MT	7.56989	-0.644025	0.590175	-1.09124	0.275166	0.470377
ENSG00000104763.17	427	ASAH1	4946.51	-0.259004	0.0825326	-3.13821	0.00169984	0.007828
ENSG00000188611.14	56624	ASAH2	78.2026	-0.0550328	0.166452	-0.330623	0.740929	0.861596
ENSG00000204147.9	653308	ASAH2B	277.615	-0.0280432	0.101169	-0.277193	0.781632	0.886965
ENSG00000153317.14	50807	ASAP1	2391.43	-0.0996491	0.0783164	-1.27239	0.203234	0.381214
ENSG00000280543.1	NA	ASAP1-IT2	2.79278	0.00408785	0.928505	0.00440262	0.996487	0.999156
ENSG00000151693.9	8853	ASAP2	3250.25	0.0123168	0.0600855	0.204988	0.837581	0.917139
ENSG00000088280.18	55616	ASAP3	1140.45	0.968894	0.152843	6.33915	2.31035e-10	4.20459e-09
ENSG00000065802.11	51665	ASB1	2556.33	0.102656	0.096169	1.06746	0.285765	0.482393
ENSG00000146926.10	136371	ASB10	0.282773	-0.876058	4.50679	-0.194386	0.845873	NA
ENSG00000165192.13	140456	ASB11	0.466702	1.8997	2.64474	0.718294	0.472576	NA
ENSG00000198881.9	142689	ASB12	34.7965	0.45492	0.264026	1.72302	0.0848856	0.199559
ENSG00000196372.12	79754	ASB13	692.705	0.289163	0.0968756	2.98489	0.00283682	0.0121318
ENSG00000239388.8	142686	ASB14	5.51633	0.420518	0.618422	0.679986	0.496513	0.686546
ENSG00000146809.12	142685	ASB15	0.793393	1.47053	2.16623	0.678846	0.497236	NA
ENSG00000161664.6	92591	ASB16	3.80406	-1.52222	0.922432	-1.65022	0.0988974	0.224341
ENSG00000267080.5	NA	ASB16-AS1	414.904	0.0621314	0.117936	0.526822	0.598317	0.763627
ENSG00000154007.6	127247	ASB17	0.259486	1.70511	4.46987	0.381469	0.702855	NA
ENSG00000182177.13	401036	ASB18	0.296807	1.11397	4.12199	0.270251	0.786967	NA
ENSG00000100628.11	51676	ASB2	11.1285	2.0927	0.567871	3.68517	0.000228551	0.00135246
ENSG00000278693.3	51676	ASB2	0	NA	NA	NA	NA	NA
ENSG00000115239.21	51130	ASB3	143.989	0.0881835	0.135235	0.652078	0.514351	0.700226
ENSG00000005981.12	51666	ASB4	5.62284	1.29099	0.714415	1.80705	0.0707538	0.173887
ENSG00000164122.8	140458	ASB5	5.173	0.95561	0.678922	1.40754	0.159267	0.32025
ENSG00000148331.11	140459	ASB6	2153.4	-0.171791	0.0657606	-2.61237	0.00899156	0.0325581
ENSG00000183475.12	140460	ASB7	754.153	0.012418	0.112382	0.110499	0.912014	0.957081
ENSG00000177981.10	140461	ASB8	1784.7	-0.166707	0.0517838	-3.2193	0.00128505	0.00613483
ENSG00000102048.15	140462	ASB9	6.06376	6.00249	1.12933	5.31508	1.06613e-07	1.28207e-06
ENSG00000258527.1	NA	ASB9P1	0	NA	NA	NA	NA	NA
ENSG00000138303.17	51008	ASCC1	1660.59	-0.601599	0.0845381	-7.11631	1.10856e-12	2.7362e-11
ENSG00000100325.14	84164	ASCC2	1371.78	-0.0451653	0.0670216	-0.673893	0.50038	0.689769
ENSG00000112249.13	10973	ASCC3	2414.15	-0.0976851	0.0752247	-1.29858	0.194089	0.368709
ENSG00000139352.3	429	ASCL1	950.164	-0.0114852	0.181928	-0.0631307	0.949662	0.976311
ENSG00000183734.4	430	ASCL2	1.59238	3.05074	1.41336	2.1585	0.0308886	0.0898123
ENSG00000176009.3	56676	ASCL3	0	NA	NA	NA	NA	NA
ENSG00000187855.5	121549	ASCL4	1.08956	-0.450403	1.32867	-0.338987	0.73462	0.857514
ENSG00000232237.3	647219	ASCL5	0.98274	-0.449863	1.70766	-0.263438	0.792213	0.892423
ENSG00000111875.7	25842	ASF1A	1254.28	-0.223362	0.0704224	-3.17174	0.00151528	0.00707905
ENSG00000105011.8	55723	ASF1B	251.214	1.41662	0.276886	5.11624	3.1169e-07	3.43607e-06
ENSG00000141505.11	432	ASGR1	650.451	-0.684341	0.161314	-4.24229	2.21249e-05	0.000169525
ENSG00000161944.16	433	ASGR2	13.7801	1.63301	0.749057	2.18009	0.0292509	0.08583
ENSG00000116539.10	55870	ASH1L	6191.74	-0.124537	0.0542498	-2.29562	0.0216974	0.0674714
ENSG00000235919.4	NA	ASH1L-AS1	101.412	0.0674957	0.216595	0.311622	0.755328	0.870707
ENSG00000227773.1	NA	ASH1L-IT1	0.671384	1.03267	2.0653	0.500011	0.617067	NA
ENSG00000129691.15	9070	ASH2L	2229.85	-0.0728005	0.0675223	-1.07817	0.280958	0.477504
ENSG00000224144.1	NA	ASH2LP1	0.0526087	0	4.5162	0	1	NA
ENSG00000281502.1	NA	ASH2LP1	0	NA	NA	NA	NA	NA
ENSG00000237428.1	NA	ASH2LP2	0.0796344	-1.07886	4.5162	-0.238887	0.811193	NA
ENSG00000225724.1	NA	ASH2LP3	12.2343	-0.839927	0.465048	-1.80611	0.0709011	0.174173
ENSG00000110881.11	41	ASIC1	3883.56	-0.0952947	0.110797	-0.860083	0.389743	0.590757
ENSG00000108684.14	40	ASIC2	685.858	0.64839	0.197717	3.27939	0.00104031	0.00509954
ENSG00000213199.7	9311	ASIC3	320.736	-0.555857	0.174493	-3.18556	0.00144476	0.00680103
ENSG00000072182.12	55515	ASIC4	541.93	0.712708	0.194451	3.66524	0.000247109	0.00144789
ENSG00000256394.2	51802	ASIC5	0.0433482	0	4.5162	0	1	NA
ENSG00000101440.9	434	ASIP	0.275136	0.16295	4.49187	0.0362766	0.971062	NA
ENSG00000126522.16	435	ASL	445.64	-0.243091	0.0859823	-2.82722	0.00469538	0.018724
ENSG00000244723.3	NA	ASLP1	20.3587	-0.120404	0.361281	-0.33327	0.738931	0.860191
ENSG00000196433.11	438	ASMT	6.26634	-0.568574	0.646506	-0.879457	0.379154	0.580694
ENSG00000169093.14	8623	ASMTL	1071.11	0.574924	0.0892377	6.44262	1.17432e-10	2.22993e-09
ENSG00000236017.7	NA	ASMTL-AS1	92.0392	0.741688	0.27771	2.67073	0.00756874	0.0281079
ENSG00000198356.11	439	ASNA1	2888.52	-0.0398122	0.0841547	-0.473084	0.636153	0.791234
ENSG00000070669.16	440	ASNS	4866.17	-0.267351	0.135899	-1.96727	0.0491518	0.130863
ENSG00000138381.9	54529	ASNSD1	2099.94	-0.074382	0.0864615	-0.86029	0.389629	0.5907
ENSG00000248498.3	NA	ASNSP1	3.79511	3.28201	1.09825	2.98839	0.00280454	0.0120195
ENSG00000236554.1	NA	ASNSP3	6.33923	4.6713	1.05674	4.42049	9.84757e-06	8.12599e-05
ENSG00000251470.1	NA	ASNSP4	0	NA	NA	NA	NA	NA
ENSG00000267333.1	NA	ASNSP6	0.61348	0.377344	2.85583	0.132131	0.894881	NA
ENSG00000108381.10	443	ASPA	71.0328	6.17814	0.505044	12.2329	2.07495e-34	2.77885e-32
ENSG00000204653.9	554235	ASPDH	5.34084	0.0882069	0.769367	0.114649	0.908724	0.955707
ENSG00000166183.15	374569	ASPG	1.24155	1.11235	2.13783	0.520319	0.602842	0.766282
ENSG00000198363.15	444	ASPH	2546.36	0.407667	0.109163	3.73447	0.000188112	0.00113942
ENSG00000174939.10	253982	ASPHD1	869.218	-0.610193	0.176069	-3.46565	0.000528943	0.00282325
ENSG00000128203.6	57168	ASPHD2	1055.79	-0.179288	0.0756013	-2.3715	0.0177161	0.0571415
ENSG00000066279.16	259266	ASPM	774.9	1.16392	0.200252	5.81225	6.16395e-09	9.09962e-08
ENSG00000106819.11	54829	ASPN	464.756	7.64798	1.14472	6.68108	2.37188e-11	4.96491e-10
ENSG00000244617.2	151516	ASPRV1	201.106	-0.0211676	0.135486	-0.156235	0.875848	0.938016
ENSG00000169696.15	79058	ASPSCR1	849.209	-0.393476	0.145646	-2.7016	0.00690074	0.0259787
ENSG00000162174.12	80150	ASRGL1	1430.49	-0.0309571	0.0792554	-0.3906	0.696093	0.832374
ENSG00000130707.17	445	ASS1	1216.5	1.36021	0.247626	5.49299	3.95184e-08	5.09733e-07
ENSG00000220517.2	NA	ASS1P1	1.29614	0.194067	1.43326	0.135403	0.892294	0.94711
ENSG00000215325.4	NA	ASS1P10	0.238522	-0.334707	4.50804	-0.0742467	0.940814	NA
ENSG00000225308.2	NA	ASS1P11	0.915397	-2.47645	1.97339	-1.25492	0.209507	0.389901
ENSG00000237437.1	NA	ASS1P12	0.0499363	0	4.5162	0	1	NA
ENSG00000223922.1	NA	ASS1P2	13.9337	0.189233	0.431011	0.439044	0.66063	0.80828
ENSG00000213487.3	NA	ASS1P4	0	NA	NA	NA	NA	NA
ENSG00000227881.1	NA	ASS1P5	0	NA	NA	NA	NA	NA
ENSG00000215583.3	NA	ASS1P6	0	NA	NA	NA	NA	NA
ENSG00000236893.1	NA	ASS1P7	0.140344	-0.944035	4.51596	-0.209044	0.834414	NA
ENSG00000251418.2	NA	ASS1P8	0.0541215	0	4.5162	0	1	NA
ENSG00000217791.4	NA	ASS1P9	0.294203	-2.06148	4.17349	-0.493945	0.621345	NA
ENSG00000034533.11	28990	ASTE1	243.582	0.150519	0.180221	0.835194	0.403609	0.603279
ENSG00000188886.3	431705	ASTL	1.65989	1.16293	1.14986	1.01137	0.311838	0.511687
ENSG00000152092.15	460	ASTN1	7049.67	0.0555344	0.146858	0.378151	0.705319	0.838779
ENSG00000148219.16	23245	ASTN2	2045.41	0.514105	0.152286	3.37593	0.000735678	0.00377205
ENSG00000229105.1	NA	ASTN2-AS1	0	NA	NA	NA	NA	NA
ENSG00000171456.16	171023	ASXL1	7101.96	-0.0946508	0.0731956	-1.29312	0.195969	0.371171
ENSG00000143970.16	55252	ASXL2	1524.45	0.204703	0.0726723	2.81679	0.00485056	0.0192184
ENSG00000141431.9	80816	ASXL3	7418.26	-0.109394	0.0845811	-1.29336	0.195887	0.371117
ENSG00000154438.7	136991	ASZ1	0	NA	NA	NA	NA	NA
ENSG00000138138.13	84896	ATAD1	4744.19	-0.299082	0.0941961	-3.17509	0.00149788	0.00701071
ENSG00000156802.12	29028	ATAD2	874.632	0.587787	0.168774	3.48268	0.000496418	0.00267412
ENSG00000119778.14	54454	ATAD2B	1878.89	0.00371174	0.0688981	0.0538728	0.957036	0.979754
ENSG00000197785.13	55210	ATAD3A	608.257	-0.32412	0.154648	-2.09585	0.0360951	0.101804
ENSG00000160072.19	83858	ATAD3B	728.009	-0.264471	0.126232	-2.09511	0.0361611	0.101959
ENSG00000215915.9	219293	ATAD3C	10.3084	2.48759	0.541282	4.59573	4.31243e-06	3.85762e-05
ENSG00000176208.8	79915	ATAD5	442.683	0.121071	0.174846	0.692443	0.488659	0.679864
ENSG00000137343.17	79969	ATAT1	9513.83	-0.365493	0.0670214	-5.45338	4.942e-08	6.28472e-07
ENSG00000206488.10	79969	ATAT1	0	NA	NA	NA	NA	NA
ENSG00000223752.8	79969	ATAT1	0	NA	NA	NA	NA	NA
ENSG00000229061.8	79969	ATAT1	0	NA	NA	NA	NA	NA
ENSG00000231257.8	79969	ATAT1	0	NA	NA	NA	NA	NA
ENSG00000234549.8	79969	ATAT1	0	NA	NA	NA	NA	NA
ENSG00000235658.8	79969	ATAT1	0	NA	NA	NA	NA	NA
ENSG00000167654.17	85300	ATCAY	11579.6	-0.369765	0.0699448	-5.28653	1.24659e-07	1.48019e-06
ENSG00000107669.17	11101	ATE1	1803.65	-0.387475	0.0898597	-4.312	1.61787e-05	0.000127525
ENSG00000226864.1	NA	ATE1-AS1	73.1254	4.84043	0.398375	12.1504	5.70637e-34	7.22721e-32
ENSG00000123268.8	466	ATF1	442.307	0.307445	0.102294	3.00551	0.00265133	0.0114382
ENSG00000219387.2	NA	ATF1P1	0.0436565	0.267617	4.5162	0.0592571	0.952747	NA
ENSG00000115966.16	1386	ATF2	4378.36	-0.403832	0.0754394	-5.35307	8.64733e-08	1.05556e-06
ENSG00000162772.16	467	ATF3	689.252	0.641081	0.474583	1.35083	0.17675	0.344797
ENSG00000128272.14	468	ATF4	10318.3	-0.505803	0.111575	-4.53331	5.80675e-06	5.04441e-05
ENSG00000213338.3	NA	ATF4P1	0.130325	-0.886518	4.5162	-0.196297	0.844377	NA
ENSG00000273041.1	NA	ATF4P2	0.343396	-0.929955	4.01866	-0.231409	0.816997	NA
ENSG00000228218.1	NA	ATF4P3	6.60268	-0.492158	0.556765	-0.88396	0.376718	0.5785
ENSG00000256167.1	NA	ATF4P4	5.36314	-0.806587	0.609073	-1.32429	0.185408	0.356475
ENSG00000169136.8	22809	ATF5	713.295	-0.536484	0.195453	-2.74482	0.00605442	0.0232904
ENSG00000118217.5	22926	ATF6	2390.7	0.0152331	0.0544638	0.279693	0.779713	0.885793
ENSG00000168468.12	1388	ATF6B	0	NA	NA	NA	NA	NA
ENSG00000213676.10	1388	ATF6B	3293.84	0.289651	0.112228	2.58092	0.0098536	0.0351304
ENSG00000228628.8	1388	ATF6B	0	NA	NA	NA	NA	NA
ENSG00000234539.9	1388	ATF6B	0	NA	NA	NA	NA	NA
ENSG00000170653.18	11016	ATF7	1475.09	0.0468446	0.0998102	0.469337	0.638829	0.79322
ENSG00000171681.12	55729	ATF7IP	7969.4	-0.281535	0.0837891	-3.36005	0.000779288	0.00396876
ENSG00000166669.13	80063	ATF7IP2	175.927	1.05893	0.140401	7.5422	4.62114e-14	1.33072e-12
ENSG00000152348.15	83734	ATG10	254.219	0.231993	0.145195	1.5978	0.110087	0.243469
ENSG00000123395.14	60673	ATG101	1222.52	-0.0963646	0.078857	-1.22202	0.221701	0.405477
ENSG00000248192.1	NA	ATG10-AS1	0	NA	NA	NA	NA	NA
ENSG00000236447.2	NA	ATG10-IT1	0.12594	0.549023	4.51489	0.121603	0.903214	NA
ENSG00000145782.12	9140	ATG12	3050.04	-0.426508	0.0761821	-5.59853	2.16173e-08	2.92869e-07
ENSG00000224121.1	NA	ATG12P2	0	NA	NA	NA	NA	NA
ENSG00000175224.16	9776	ATG13	3377.98	-0.200938	0.0580157	-3.46352	0.000533156	0.00284249
ENSG00000126775.8	22863	ATG14	1236.49	-0.0293007	0.0957206	-0.306107	0.759523	0.873109
ENSG00000085978.21	55054	ATG16L1	1664.04	-0.051164	0.0740353	-0.691076	0.489518	0.68042
ENSG00000281089.2	55054	ATG16L1	0	NA	NA	NA	NA	NA
ENSG00000168010.10	89849	ATG16L2	322.649	0.0390731	0.173484	0.225226	0.821804	0.90827
ENSG00000110046.12	23130	ATG2A	1271.9	-0.217383	0.152611	-1.42443	0.154323	0.312803
ENSG00000066739.11	55102	ATG2B	3223.58	0.285524	0.0540411	5.28345	1.26772e-07	1.50246e-06
ENSG00000144848.10	64422	ATG3	1116.62	-0.0929471	0.0866139	-1.07312	0.283217	0.479974
ENSG00000224357.1	NA	ATG3P1	0	NA	NA	NA	NA	NA
ENSG00000101844.17	115201	ATG4A	462.978	0.851294	0.0861652	9.87979	5.09399e-23	3.02078e-21
ENSG00000232735.2	NA	ATG4AP1	0	NA	NA	NA	NA	NA
ENSG00000168397.16	23192	ATG4B	3425.34	-0.0898883	0.0751512	-1.1961	0.231658	0.417763
ENSG00000125703.14	84938	ATG4C	380.256	0.107761	0.119108	0.904738	0.365604	0.568325
ENSG00000130734.9	84971	ATG4D	824.943	-0.184778	0.115773	-1.59604	0.110481	0.243941
ENSG00000057663.12	9474	ATG5	910.507	-0.120778	0.101429	-1.19076	0.233749	0.420397
ENSG00000197548.12	10533	ATG7	761.809	0.0389273	0.106815	0.364436	0.715532	0.844456
ENSG00000198925.10	79065	ATG9A	2694.89	-0.0841548	0.0985685	-0.853769	0.393233	0.593955
ENSG00000181652.18	285973	ATG9B	93.6839	0.665705	0.205075	3.24616	0.00116975	0.00563922
ENSG00000138363.14	471	ATIC	1672.79	-0.321699	0.0734269	-4.38122	1.18018e-05	9.55823e-05
ENSG00000198513.11	51062	ATL1	2680.68	-0.348686	0.11328	-3.07808	0.0020834	0.00930859
ENSG00000119787.13	64225	ATL2	1592.26	-0.0316072	0.105331	-0.300074	0.764121	0.876057
ENSG00000184743.12	25923	ATL3	735.193	0.480108	0.165312	2.90426	0.00368128	0.0152177
ENSG00000149311.17	472	ATM	3926.82	0.103433	0.0659482	1.5684	0.116788	0.254612
ENSG00000166454.9	23300	ATMIN	4330.91	-0.467029	0.106784	-4.37358	1.22223e-05	9.86172e-05
ENSG00000111676.14	1822	ATN1	13440.3	-0.474905	0.104019	-4.56554	4.982e-06	4.3851e-05
ENSG00000172238.4	474	ATOH1	68.847	-0.525622	0.815286	-0.644708	0.519116	0.703642
ENSG00000179774.8	220202	ATOH7	26.7697	-0.551624	0.339876	-1.62302	0.104586	0.234132
ENSG00000168874.12	84913	ATOH8	605.536	3.09735	0.110042	28.1469	2.61657e-174	3.66189e-170
ENSG00000177556.11	475	ATOX1	1168.31	-0.154145	0.0807395	-1.90916	0.056241	0.145395
ENSG00000206190.11	57194	ATP10A	26.2855	-0.186907	0.314483	-0.594332	0.55229	0.729626
ENSG00000118322.12	23120	ATP10B	279.262	-0.453594	0.412938	-1.09846	0.272005	0.466593
ENSG00000145246.13	57205	ATP10D	578.22	0.957049	0.173481	5.51672	3.45382e-08	4.51319e-07
ENSG00000068650.18	23250	ATP11A	2427.24	-0.833682	0.162836	-5.11977	3.05908e-07	3.38033e-06
ENSG00000232684.1	NA	ATP11A-AS1	0.391916	0.136049	4.48786	0.030315	0.975816	NA
ENSG00000197595.4	400165	ATP11AUN	0.0841225	0	4.51578	0	1	NA
ENSG00000058063.15	23200	ATP11B	1746.89	0.190951	0.0740465	2.5788	0.00991432	0.0353101
ENSG00000101974.14	286410	ATP11C	1913.91	1.02993	0.0907529	11.3487	7.52348e-30	7.54775e-28
ENSG00000075673.11	479	ATP12A	19.7333	-0.112448	0.453414	-0.248002	0.804133	0.89912
ENSG00000105726.16	57130	ATP13A1	2423.93	-0.251259	0.105359	-2.38478	0.0170892	0.0554389
ENSG00000159363.17	23400	ATP13A2	6833.2	-0.704709	0.139875	-5.03815	4.70055e-07	5.03515e-06
ENSG00000133657.14	79572	ATP13A3	3992.93	0.0195501	0.0848854	0.230311	0.81785	0.906338
ENSG00000127249.14	84239	ATP13A4	60.5673	-0.1677	0.17039	-0.984215	0.32501	0.525597
ENSG00000225473.1	NA	ATP13A4-AS1	0	NA	NA	NA	NA	NA
ENSG00000187527.10	344905	ATP13A5	2.62511	1.40833	0.967768	1.45524	0.145604	0.299556
ENSG00000236508.1	NA	ATP13A5-AS1	1.61127	-0.679958	1.46848	-0.463036	0.643339	0.796465
ENSG00000163399.15	476	ATP1A1	7487.22	-0.21102	0.0965767	-2.185	0.0288886	0.0850432
ENSG00000203865.9	NA	ATP1A1-AS1	54.2868	0.481054	0.223561	2.15177	0.0314152	0.0911014
ENSG00000018625.14	477	ATP1A2	20652.2	1.61667	0.241994	6.68063	2.37911e-11	4.97322e-10
ENSG00000105409.15	478	ATP1A3	20470.9	-0.487146	0.121051	-4.0243	5.71456e-05	0.000394939
ENSG00000132681.16	480	ATP1A4	14.8662	-0.380286	0.376401	-1.01032	0.31234	0.512195
ENSG00000143153.12	481	ATP1B1	8250.47	-0.845465	0.140916	-5.9998	1.97565e-09	3.15811e-08
ENSG00000249212.1	NA	ATP1B1P1	6.31621	-0.0254733	0.761149	-0.033467	0.973302	0.98819
ENSG00000129244.8	482	ATP1B2	4165.27	-0.564269	0.180324	-3.12919	0.00175287	0.00804043
ENSG00000069849.10	483	ATP1B3	4053.29	-0.425486	0.117902	-3.60881	0.000307604	0.00175675
ENSG00000244124.1	NA	ATP1B3-AS1	1.2623	-0.00334877	1.42817	-0.00234479	0.998129	0.999687
ENSG00000271707.1	NA	ATP1B3P1	1.89635	0.401384	1.07332	0.373964	0.708431	0.840853
ENSG00000101892.11	23439	ATP1B4	0.838097	2.60003	2.14454	1.2124	0.22536	NA
ENSG00000166896.7	91419	ATP23	137.687	-0.0576258	0.174884	-0.329509	0.741771	0.862232
ENSG00000262145.5	91419	ATP23	0	NA	NA	NA	NA	NA
ENSG00000196296.13	487	ATP2A1	65.2218	-0.26815	0.24643	-1.08814	0.276534	0.472193
ENSG00000260442.5	NA	ATP2A1-AS1	59.2366	0.157596	0.253	0.62291	0.533344	0.714956
ENSG00000174437.16	488	ATP2A2	15649.8	-0.146299	0.0756137	-1.93481	0.053013	0.139029
ENSG00000074370.17	489	ATP2A3	24.0272	0.357757	0.444476	0.804895	0.42088	0.620282
ENSG00000070961.14	490	ATP2B1	5495.19	0.175292	0.0825756	2.12281	0.0337697	0.0965095
ENSG00000271614.1	NA	ATP2B1-AS1	279.454	-0.0489188	0.182184	-0.268514	0.788304	0.890385
ENSG00000157087.16	491	ATP2B2	2384.59	-0.737245	0.176924	-4.16702	3.08602e-05	0.000228876
ENSG00000236999.1	NA	ATP2B2-IT1	0	NA	NA	NA	NA	NA
ENSG00000224771.1	NA	ATP2B2-IT2	0	NA	NA	NA	NA	NA
ENSG00000067842.17	492	ATP2B3	1070.9	-0.640005	0.16457	-3.88896	0.000100674	0.000656272
ENSG00000058668.14	493	ATP2B4	12524.1	-0.0850889	0.139577	-0.609619	0.542114	0.721907
ENSG00000017260.19	27032	ATP2C1	6746.31	-0.120083	0.0786506	-1.52679	0.126812	0.270127
ENSG00000064270.12	9914	ATP2C2	21.0141	-1.25775	0.434824	-2.89255	0.00382125	0.0157128
ENSG00000261286.1	NA	ATP2C2-AS1	76.6168	0.0911036	0.196976	0.462512	0.643714	0.796709
ENSG00000105675.8	495	ATP4A	5.0512	-0.0111086	0.632287	-0.0175689	0.985983	0.993557
ENSG00000186009.4	496	ATP4B	2.79295	-3.68123	1.11071	-3.31431	0.000918683	0.0045673
ENSG00000152234.15	498	ATP5F1A	20105.6	0.0137883	0.0719859	0.191542	0.848101	0.92342
ENSG00000234861.2	NA	ATP5F1AP1	0.733005	-2.41618	2.42886	-0.994783	0.319842	NA
ENSG00000277297.1	NA	ATP5F1AP10	0.181044	-1.08458	4.51301	-0.240324	0.810079	NA
ENSG00000227682.2	NA	ATP5F1AP2	0.280678	0.382303	4.21145	0.0907769	0.92767	NA
ENSG00000263232.2	NA	ATP5F1AP3	14.5527	0.111781	0.365745	0.305627	0.759889	0.87341
ENSG00000258877.2	NA	ATP5F1AP4	0	NA	NA	NA	NA	NA
ENSG00000241571.2	NA	ATP5F1AP7	0.0932844	0	4.5162	0	1	NA
ENSG00000234720.3	NA	ATP5F1AP8	0.0433482	0	4.5162	0	1	NA
ENSG00000110955.8	506	ATP5F1B	22444.3	-0.19169	0.0768514	-2.49429	0.012621	0.0430513
ENSG00000231635.1	NA	ATP5F1BP1	0	NA	NA	NA	NA	NA
ENSG00000165629.19	509	ATP5F1C	4212.73	-0.0437422	0.110556	-0.395655	0.692359	0.830127
ENSG00000224004.2	NA	ATP5F1CP1	0.638932	0.517184	2.62416	0.197085	0.843761	NA
ENSG00000099624.7	513	ATP5F1D	1029.73	-0.671866	0.187685	-3.57976	0.000343913	0.00194193
ENSG00000124172.9	514	ATP5F1E	6268.23	0.173884	0.110925	1.56758	0.11698	0.254885
ENSG00000250922.1	NA	ATP5F1EP1	0	NA	NA	NA	NA	NA
ENSG00000180389.6	NA	ATP5F1EP2	34.0688	0.238705	0.34704	0.687833	0.491558	0.681943
ENSG00000130770.17	93974	ATP5IF1	2629.97	-0.143731	0.111947	-1.28392	0.199169	0.375556
ENSG00000159199.13	516	ATP5MC1	2069.24	-0.10102	0.111025	-0.909879	0.362886	0.565608
ENSG00000230157.1	NA	ATP5MC1P1	0	NA	NA	NA	NA	NA
ENSG00000282751.1	NA	ATP5MC1P1	0	NA	NA	NA	NA	NA
ENSG00000242244.1	NA	ATP5MC1P3	0.36092	-0.360438	3.92609	-0.0918057	0.926852	NA
ENSG00000227440.1	NA	ATP5MC1P4	0	NA	NA	NA	NA	NA
ENSG00000227590.2	NA	ATP5MC1P5	0.60175	-1.53111	3.46175	-0.442294	0.658276	NA
ENSG00000214318.3	NA	ATP5MC1P6	0	NA	NA	NA	NA	NA
ENSG00000232734.1	NA	ATP5MC1P7	0.101918	0.162744	4.51069	0.0360796	0.971219	NA
ENSG00000224948.1	NA	ATP5MC1P8	0	NA	NA	NA	NA	NA
ENSG00000135390.17	517	ATP5MC2	4943.27	0.400437	0.105661	3.78983	0.000150752	0.000936842
ENSG00000225712.1	NA	ATP5MC2P1	0.735701	1.77788	2.68551	0.662028	0.507953	NA
ENSG00000230482.1	NA	ATP5MC2P3	0.0436565	0.267617	4.5162	0.0592571	0.952747	NA
ENSG00000228847.1	NA	ATP5MC2P4	0.846991	-1.15305	1.60412	-0.718807	0.47226	NA
ENSG00000154518.9	518	ATP5MC3	4920.18	0.0747431	0.109619	0.681841	0.495339	0.685312
ENSG00000173915.12	84833	ATP5MD	2127.73	-0.244077	0.129803	-1.88037	0.0600573	0.15286
ENSG00000231549.1	NA	ATP5MDP1	0.682072	-1.59826	1.8272	-0.874704	0.381735	NA
ENSG00000169020.9	521	ATP5ME	1609.8	0.217622	0.099673	2.18336	0.029009	0.085308
ENSG00000241468.7	9551	ATP5MF	2232.73	0.0183605	0.0829233	0.221415	0.824769	0.910041
ENSG00000224421.1	NA	ATP5MFP1	0	NA	NA	NA	NA	NA
ENSG00000232851.3	NA	ATP5MFP3	0	NA	NA	NA	NA	NA
ENSG00000256826.1	NA	ATP5MFP4	0	NA	NA	NA	NA	NA
ENSG00000256103.2	NA	ATP5MFP5	0.41041	-0.0494581	2.70841	-0.018261	0.985431	NA
ENSG00000261102.2	NA	ATP5MFP6	0	NA	NA	NA	NA	NA
ENSG00000248919.7	100526740	ATP5MF-PTCD1	6.64309	-0.522996	0.589533	-0.887136	0.375006	0.576869
ENSG00000167283.7	10632	ATP5MG	4042.25	0.148946	0.11112	1.3404	0.180114	0.34932
ENSG00000249222.1	267020	ATP5MGL	1.25256	0.214325	1.47912	0.144901	0.884789	0.943223
ENSG00000232362.1	NA	ATP5MGP2	0.612203	1.16661	2.29953	0.507323	0.611928	NA
ENSG00000249256.2	NA	ATP5MGP3	0.321018	-0.387652	3.44882	-0.112401	0.910505	NA
ENSG00000225176.2	NA	ATP5MGP4	0.0419935	0	4.51619	0	1	NA
ENSG00000242561.1	NA	ATP5MGP5	0	NA	NA	NA	NA	NA
ENSG00000267376.1	NA	ATP5MGP6	0.205026	-0.238376	4.50052	-0.0529663	0.957759	NA
ENSG00000267189.1	NA	ATP5MGP7	0	NA	NA	NA	NA	NA
ENSG00000156411.9	9556	ATP5MPL	2321.79	0.0812804	0.107334	0.757268	0.448889	0.645322
ENSG00000116459.10	515	ATP5PB	4612.62	0.0119593	0.0825805	0.144819	0.884854	0.943223
ENSG00000224451.2	NA	ATP5PBP1	0.796491	-0.224037	2.06964	-0.108249	0.913798	NA
ENSG00000214342.2	NA	ATP5PBP2	0.373677	-0.16822	3.35393	-0.0501563	0.959998	NA
ENSG00000214003.2	NA	ATP5PBP3	0.234793	-1.71496	4.50796	-0.380428	0.703628	NA
ENSG00000214025.2	NA	ATP5PBP4	0	NA	NA	NA	NA	NA
ENSG00000254944.1	NA	ATP5PBP5	98.8438	-0.22927	0.246472	-0.930206	0.352264	0.555392
ENSG00000219806.1	NA	ATP5PBP6	0.11497	-1.07238	4.51141	-0.237703	0.812112	NA
ENSG00000261424.1	NA	ATP5PBP7	0.325598	-1.02626	3.43219	-0.299012	0.764931	NA
ENSG00000167863.11	10476	ATP5PD	2830.66	-0.0257353	0.0975887	-0.263712	0.792002	0.892411
ENSG00000261679.2	NA	ATP5PDP1	0.103215	-0.357523	4.5162	-0.0791647	0.936902	NA
ENSG00000229184.2	NA	ATP5PDP2	1.3395	2.75947	1.45273	1.89951	0.0574977	0.147783
ENSG00000213954.3	NA	ATP5PDP3	0.171557	0	4.51616	0	1	NA
ENSG00000234925.2	NA	ATP5PDP4	3.01487	0.852013	0.826586	1.03076	0.302652	0.50191
ENSG00000154723.12	522	ATP5PF	2279.99	0.0766264	0.116489	0.657799	0.510667	0.697145
ENSG00000237701.1	NA	ATP5PFP1	0.117495	0	4.51618	0	1	NA
ENSG00000241837.6	539	ATP5PO	2133.02	0.139116	0.138451	1.00481	0.314989	0.515045
ENSG00000071553.16	537	ATP6AP1	9463.35	-0.17889	0.0804777	-2.22285	0.0262259	0.0786529
ENSG00000205464.11	92270	ATP6AP1L	420.242	0.397837	0.0815287	4.87971	1.06241e-06	1.06622e-05
ENSG00000182220.13	10159	ATP6AP2	7145.04	0.978398	0.0988927	9.89353	4.44105e-23	2.65609e-21
ENSG00000033627.14	535	ATP6V0A1	11177.6	-0.0612691	0.0849917	-0.720884	0.470981	0.664616
ENSG00000185344.13	23545	ATP6V0A2	1141.23	0.12729	0.0812236	1.56715	0.117079	0.254991
ENSG00000105929.15	50617	ATP6V0A4	16.2674	1.05797	0.412135	2.56704	0.0102571	0.0363137
ENSG00000117410.13	533	ATP6V0B	4874.02	-0.201433	0.0901365	-2.23476	0.0254334	0.0767609
ENSG00000185883.10	527	ATP6V0C	839.548	-0.709641	0.231799	-3.06145	0.00220267	0.00974748
ENSG00000230201.5	NA	ATP6V0CP1	0	NA	NA	NA	NA	NA
ENSG00000244142.1	NA	ATP6V0CP2	0.225861	-1.19718	4.51612	-0.265091	0.790939	NA
ENSG00000213435.3	NA	ATP6V0CP3	0.053661	0.267608	4.5162	0.059255	0.952749	NA
ENSG00000159720.11	9114	ATP6V0D1	6302.02	-0.0693981	0.0748018	-0.927759	0.353533	0.556396
ENSG00000147614.3	245972	ATP6V0D2	0.0974697	0	4.51617	0	1	NA
ENSG00000113732.8	8992	ATP6V0E1	984.508	0.0808635	0.129147	0.626138	0.531225	0.713329
ENSG00000225364.1	NA	ATP6V0E1P1	0	NA	NA	NA	NA	NA
ENSG00000223513.1	NA	ATP6V0E1P2	0.240631	-2.1716	4.49755	-0.48284	0.629209	NA
ENSG00000238038.1	NA	ATP6V0E1P3	0.292633	0.226904	4.5067	0.0503481	0.959845	NA
ENSG00000227883.1	NA	ATP6V0E1P4	0	NA	NA	NA	NA	NA
ENSG00000171130.17	155066	ATP6V0E2	7579.16	-0.486852	0.0742072	-6.56071	5.35524e-11	1.07067e-09
ENSG00000204934.10	NA	ATP6V0E2-AS1	656.232	-0.554677	0.105295	-5.26785	1.38033e-07	1.62197e-06
ENSG00000114573.9	523	ATP6V1A	11700	-0.338067	0.10852	-3.11525	0.00183788	0.00836817
ENSG00000116039.11	525	ATP6V1B1	35.2753	2.09779	0.320064	6.55427	5.59149e-11	1.11471e-09
ENSG00000239322.1	NA	ATP6V1B1-AS1	0.235792	0.653139	4.48162	0.145737	0.884129	NA
ENSG00000147416.10	526	ATP6V1B2	7626.51	-0.0512783	0.0911377	-0.562647	0.573676	0.745713
ENSG00000155097.11	528	ATP6V1C1	4090.75	-0.347794	0.106185	-3.27536	0.00105528	0.00516659
ENSG00000143882.9	245973	ATP6V1C2	18.4756	-0.985876	0.401006	-2.45851	0.0139515	0.0467949
ENSG00000100554.11	51382	ATP6V1D	2937.55	-0.0821139	0.0797206	-1.03002	0.303	0.502181
ENSG00000131100.12	529	ATP6V1E1	3003.81	-0.211353	0.100791	-2.09694	0.035999	0.101584
ENSG00000225099.1	NA	ATP6V1E1P1	1.18579	0.77475	1.36512	0.567533	0.570352	0.743245
ENSG00000250565.6	90423	ATP6V1E2	257.752	-0.380528	0.119385	-3.18741	0.00143552	0.00676092
ENSG00000128524.4	9296	ATP6V1F	3958.85	0.108321	0.0596848	1.81488	0.0695417	0.171532
ENSG00000272899.2	100130705	ATP6V1FNB	580.91	-0.377342	0.110074	-3.42806	0.000607907	0.00318758
ENSG00000136888.6	9550	ATP6V1G1	4968.94	-0.300084	0.104523	-2.87099	0.00409186	0.0166736
ENSG00000253502.1	NA	ATP6V1G1P2	0.217533	0.755965	4.50892	0.16766	0.866851	NA
ENSG00000224662.2	NA	ATP6V1G1P3	0.140352	0	4.5161	0	1	NA
ENSG00000233343.1	NA	ATP6V1G1P4	0.538237	-0.0985261	2.12569	-0.0463502	0.963031	NA
ENSG00000249372.1	NA	ATP6V1G1P6	0	NA	NA	NA	NA	NA
ENSG00000230474.1	NA	ATP6V1G1P7	0	NA	NA	NA	NA	NA
ENSG00000206445.4	534	ATP6V1G2	0	NA	NA	NA	NA	NA
ENSG00000213760.10	534	ATP6V1G2	2484.05	0.0244993	0.0733691	0.333918	0.738441	0.859789
ENSG00000226850.2	534	ATP6V1G2	0	NA	NA	NA	NA	NA
ENSG00000227587.2	534	ATP6V1G2	0	NA	NA	NA	NA	NA
ENSG00000230900.5	534	ATP6V1G2	0	NA	NA	NA	NA	NA
ENSG00000234668.3	534	ATP6V1G2	0	NA	NA	NA	NA	NA
ENSG00000234920.3	534	ATP6V1G2	0	NA	NA	NA	NA	NA
ENSG00000254870.5	NA	ATP6V1G2-DDX39B	5.59937	-0.0208398	0.631338	-0.0330089	0.973667	0.988215
ENSG00000151418.11	127124	ATP6V1G3	0.664076	1.11354	1.92451	0.578612	0.562851	NA
ENSG00000263014.5	127124	ATP6V1G3	0	NA	NA	NA	NA	NA
ENSG00000047249.16	51606	ATP6V1H	3039.38	-0.15506	0.0900784	-1.72139	0.0851807	0.200055
ENSG00000165240.17	538	ATP7A	789.724	0.174055	0.071607	2.4307	0.0150696	0.0498932
ENSG00000123191.13	540	ATP7B	1457.65	-0.246783	0.100394	-2.45814	0.0139657	0.0468311
ENSG00000124406.16	10396	ATP8A1	8033.73	1.08979	0.176083	6.18907	6.052e-10	1.04436e-08
ENSG00000132932.16	51761	ATP8A2	4448.1	0.0838524	0.111025	0.755255	0.450096	0.646525
ENSG00000229800.1	NA	ATP8A2P2	0	NA	NA	NA	NA	NA
ENSG00000233963.1	NA	ATP8A2P3	0.874053	-2.17213	1.95117	-1.11325	0.265602	NA
ENSG00000081923.10	5205	ATP8B1	8.21959	1.92584	0.515289	3.73739	0.000185938	0.00112772
ENSG00000143515.16	57198	ATP8B2	2485.64	0.223741	0.0822637	2.71981	0.00653201	0.0248243
ENSG00000130270.16	148229	ATP8B3	84.5866	2.42623	0.277257	8.75084	2.11767e-18	8.99447e-17
ENSG00000104043.14	79895	ATP8B4	57.2064	-0.127555	0.304849	-0.418421	0.675639	0.818913
ENSG00000179766.17	NA	ATP8B5P	9.34676	0.048142	0.53789	0.0895016	0.928683	0.965524
ENSG00000054793.13	10079	ATP9A	31230.1	-0.49729	0.0901696	-5.51505	3.48684e-08	4.55209e-07
ENSG00000166377.19	374868	ATP9B	997.598	0.0167455	0.080201	0.208794	0.834609	0.915317
ENSG00000274273.1	374868	ATP9B	0	NA	NA	NA	NA	NA
ENSG00000282266.1	374868	ATP9B	0	NA	NA	NA	NA	NA
ENSG00000123472.12	64756	ATPAF1	2772.91	0.0767109	0.0789455	0.971695	0.331203	0.532626
ENSG00000171953.15	91647	ATPAF2	803.873	-0.141137	0.0876107	-1.61096	0.107189	0.238697
ENSG00000150756.13	134145	ATPSCKMT	640.55	0.151417	0.109523	1.38252	0.166812	0.330972
ENSG00000175054.14	545	ATR	1385.43	0.24558	0.0827322	2.96837	0.00299382	0.0127004
ENSG00000138085.16	51374	ATRAID	1580.83	0.293474	0.0953204	3.07882	0.00207824	0.00929084
ENSG00000164053.17	84126	ATRIP	355.497	0.115348	0.127374	0.905586	0.365155	0.567847
ENSG00000088812.17	8455	ATRN	7260.93	-0.115896	0.0725166	-1.59819	0.11	0.243322
ENSG00000107518.16	26033	ATRNL1	2026.21	0.158019	0.0892217	1.77108	0.0765468	0.184543
ENSG00000085224.20	546	ATRX	10513.8	-0.173343	0.0670533	-2.58516	0.00973346	0.0348032
ENSG00000124788.17	6310	ATXN1	2402.08	-0.199337	0.0982246	-2.0294	0.0424172	0.116102
ENSG00000130638.15	25814	ATXN10	9274.88	-0.16563	0.070782	-2.34	0.0192835	0.0613069
ENSG00000224470.7	342371	ATXN1L	2310.75	0.0356089	0.0725714	0.490674	0.623657	0.78208
ENSG00000204842.14	6311	ATXN2	2925.45	-0.133995	0.0981567	-1.36511	0.172218	0.338795
ENSG00000258099.1	NA	ATXN2-AS	4.28817	-0.190156	0.692069	-0.274765	0.783497	0.88775
ENSG00000168488.18	11273	ATXN2L	5414.46	-0.387659	0.0928168	-4.17661	2.95887e-05	0.000220556
ENSG00000066427.21	4287	ATXN3	1160.52	0.00890745	0.0722355	0.123311	0.901861	0.951922
ENSG00000123594.4	92552	ATXN3L	0	NA	NA	NA	NA	NA
ENSG00000163635.17	6314	ATXN7	1374.9	0.147862	0.0988691	1.49554	0.134775	0.282954
ENSG00000146776.14	222255	ATXN7L1	919.722	0.0216932	0.0826328	0.262525	0.792916	0.892713
ENSG00000162650.15	127002	ATXN7L2	816.731	-0.0671712	0.119411	-0.562519	0.573763	0.745713
ENSG00000087152.15	56970	ATXN7L3	6918	-0.322829	0.0480833	-6.71394	1.89436e-11	4.04447e-10
ENSG00000253719.3	552889	ATXN7L3B	15484.6	-0.0562807	0.0521124	-1.07999	0.280148	0.47659
ENSG00000230223.6	NA	ATXN8OS	61.3021	-0.487654	0.217559	-2.24147	0.0249955	0.0757168
ENSG00000148090.11	549	AUH	422.62	0.156249	0.0958528	1.63009	0.103083	0.231686
ENSG00000127423.10	79000	AUNIP	55.0225	0.367953	0.3468	1.061	0.288692	0.486044
ENSG00000115307.16	550	AUP1	2606.5	-0.0989481	0.0648612	-1.52554	0.127125	0.270404
ENSG00000087586.17	6790	AURKA	288.841	0.577478	0.156087	3.69973	0.000215832	0.00128644
ENSG00000175756.13	54998	AURKAIP1	1153.97	-0.329398	0.138804	-2.37312	0.0176385	0.05697
ENSG00000213033.4	NA	AURKAP1	6.52416	-1.05978	0.68166	-1.55471	0.120016	0.259602
ENSG00000230165.1	NA	AURKAP2	0	NA	NA	NA	NA	NA
ENSG00000178999.12	9212	AURKB	356.211	1.16799	0.239077	4.88542	1.03208e-06	1.03801e-05
ENSG00000105146.12	6795	AURKC	39.7327	0.288471	0.236153	1.22154	0.221881	0.405672
ENSG00000158321.15	26053	AUTS2	12444.6	-0.226012	0.0957001	-2.36167	0.0181927	0.058461
ENSG00000169857.7	57099	AVEN	321.287	0.186915	0.114472	1.63284	0.102503	0.230558
ENSG00000135407.10	10677	AVIL	122.305	-0.0681723	0.18121	-0.376206	0.706764	0.839657
ENSG00000105778.17	23080	AVL9	3949.56	-0.327643	0.0610474	-5.36703	8.0045e-08	9.82227e-07
ENSG00000101200.5	551	AVP	0.290941	-2.06159	4.18882	-0.492165	0.622603	NA
ENSG00000119986.6	60370	AVPI1	102.9	-0.275169	0.220379	-1.24862	0.211805	0.393054
ENSG00000166148.3	552	AVPR1A	52.1183	2.44828	0.364356	6.71948	1.82377e-11	3.89972e-10
ENSG00000198049.6	553	AVPR1B	1.48437	-0.343947	1.2129	-0.283574	0.776737	0.88356
ENSG00000126895.13	554	AVPR2	0	NA	NA	NA	NA	NA
ENSG00000204195.3	158833	AWAT1	0	NA	NA	NA	NA	NA
ENSG00000147160.9	158835	AWAT2	5.77865	2.02494	0.86362	2.34471	0.0190419	0.0607111
ENSG00000162779.20	126859	AXDND1	10.8387	0.187459	0.510628	0.367114	0.713534	0.843357
ENSG00000103126.14	8312	AXIN1	1400.65	-0.472328	0.0883277	-5.34745	8.9202e-08	1.08555e-06
ENSG00000168646.12	8313	AXIN2	2073.09	0.892645	0.113687	7.85179	4.10153e-15	1.31956e-13
ENSG00000167601.11	558	AXL	471.805	0.235686	0.226567	1.04025	0.298224	0.497218
ENSG00000160862.12	563	AZGP1	9.86485	2.38567	0.7949	3.00122	0.00268899	0.0115863
ENSG00000214313.8	NA	AZGP1P1	0.20192	-1.95591	4.50601	-0.434066	0.66424	NA
ENSG00000214252.4	NA	AZGP1P2	0.0436565	0.267617	4.5162	0.0592571	0.952747	NA
ENSG00000163512.13	64343	AZI2	2452.5	-0.226916	0.0860291	-2.63766	0.00834801	0.0305799
ENSG00000155096.13	51582	AZIN1	10514.8	-0.102258	0.0781968	-1.3077	0.190975	0.3645
ENSG00000253320.5	NA	AZIN1-AS1	156.924	-0.184772	0.132803	-1.39133	0.164127	0.327138
ENSG00000142920.16	113451	AZIN2	414.914	0.146801	0.0919441	1.59664	0.110347	0.243793
ENSG00000172232.9	566	AZU1	104.804	-0.335595	0.227588	-1.47457	0.140328	0.291249
[truncated: 64,025 more rows]
